# Supplementary material for: Strong repulsive Lifshitz-van der Waals forces on suspended graphene
Source: Nat Commun. 2025 Aug 19;16:7726. doi: 10.1038/s41467-025-63074-1 (PMC12365322; doi:10.1038/s41467-025-63074-1)
Supplement: Supplementary file 3 — Source Data [file 41467_2025_63074_MOESM3_ESM.zip]

Archive with 13 entries (12 files):
- source_data/
- source_data/ncomms-source-data_figure_1_vaglig.xlsx
- source_data/ncomms-source-data_figure_2_vaglig.xlsx
- source_data/ncomms-source-data_figure_3_vaglig.xlsx
- source_data/ncomms-source-data_figure_4_vaglig.xlsx
- source_data/ncomms-source-data_figure_5_vaglig.xlsx
- source_data/ncomms-source-data_supp_figure_10_vaglig.xlsx
- source_data/ncomms-source-data_supp_figure_4_vaglig.xlsx
- source_data/ncomms-source-data_supp_figure_5_vaglig.xlsx
- source_data/ncomms-source-data_supp_figure_6_vaglig.xlsx
- source_data/ncomms-source-data_supp_figure_7_vaglig.xlsx
- source_data/ncomms-source-data_supp_figure_8_vaglig.xlsx
- source_data/ncomms-source-data_supp_figure_9_vaglig.xlsx
