# Supplementary material for: Strong repulsive Lifshitz-van der Waals forces on suspended graphene
Source: Nat Commun. 2025 Aug 19;16:7726. doi: 10.1038/s41467-025-63074-1 (PMC12365322; doi:10.1038/s41467-025-63074-1)
Supplement: Supplementary file 3 — Source Data [file 41467_2025_63074_MOESM3_ESM.zip › source_data/ncomms-source-data_figure_1_vaglig.xlsx]

## Sheet: Figure 1b
,0,1,2,3,4,5,6,7,8,9,10,11,12,13,14,15,16,17,18,19,20,21,22,23,24,25,26,27,28,29,30,31,32,33,34,35,36,37,38,39,40,41,42,43,44,45,46,47,48,49,50,51,52,53,54,55,56,57,58,59,60,61,62,63,64,65,66,67,68,69,70,71,72,73,74,75,76,77,78,79,80,81,82,83,84,85,86,87,88,89,90,91,92,93,94,95,96,97,98,99,100,101,102,103,104,105,106,107,108,109,110
0,4.680255300000056,4.879084700000021,5.254783400000008,5.364314700000023,6.64886800000005,5.3494964999999866,4.560996500000044,5.2400747000000365,5.438574700000004,5.377983400000005,5.064695900000004,4.908889199999976,4.980975900000033,5.412232800000027,5.01049409999996,5.694429800000023,4.848754100000008,5.460570999999959,10.27881670000005,5.19709469999998,5.438672199999985,5.36627279999999,4.8…
1,2.7846243000000186,5.27649219999995,5.09795280000003,5.0595959000000335,5.096392199999968,4.8461430000000405,5.551353399999982,5.0517533999999955,5.135772799999984,4.51798100000002,4.444421000000034,5.557592800000009,5.553691599999922,3.1510561000000052,5.441915300000005,5.258735300000012,4.81625710000003,4.901335899999992,5.235792799999956,4.608425499999953,5.488630999999998,4.88171710000006,5…
2,5.067812799999956,5.1870334000000184,5.490553399999953,5.313344100000052,5.072217099999989,5.066732799999954,5.092734700000051,5.449004100000025,5.134576500000037,5.518532800000003,4.996076500000015,5.416251599999953,4.694307700000024,5.043715300000031,5.844392200000016,5.20823409999997,5.349494100000072,4.154717299999959,4.799315300000046,5.533412199999987,5.450304100000039,4.856715899999983,5…
3,5.08021279999997,5.511562200000014,5.217674100000011,6.895888600000035,5.576014100000009,6.4586292000000185,5.074714699999959,5.153294700000004,4.6550300000000675,5.211495300000024,5.395715900000027,6.214529200000015,4.593546100000026,5.810111599999971,4.473138300000073,5.097095899999999,5.279554099999984,4.777116500000034,5.280170999999996,4.640002999999979,4.909035299999971,5.131515900000011,…
4,4.693519500000036,5.285093399999994,4.642817700000023,5.444372199999975,5.122874100000047,5.050236499999983,5.396154699999954,5.510512199999994,4.747579500000029,5.4080127999999945,5.185876500000006,5.200694100000021,4.979858299999989,4.835855899999956,5.065935300000035,5.290134699999953,5.195073399999956,6.239786700000025,4.764407100000028,5.268415300000015,5.488274100000012,4.831593400000031,…
5,6.904070999999988,5.276312799999971,5.246395899999982,5.083154100000058,5.0054230000000075,4.468405000000018,5.855052199999932,4.82897650000001,5.195734100000038,5.800752199999977,5.5483740999999895,4.986062199999992,5.392656500000044,5.9873527999999965,5.370775900000012,4.66373950000002,5.592095299999983,5.7242734000000155,5.274614100000008,8.202726699999971,5.307615300000009,5.663892799999985…
6,5.859872199999984,6.190849200000002,4.923777100000052,5.0954159000000345,5.8631321999999955,5.372259500000041,6.465888000000007,3.803448600000081,5.2526540999999725,5.089677100000074,5.626852799999995,5.207774699999959,5.715733400000033,4.67847770000003,5.289594099999988,5.537974099999985,5.347535900000025,5.482122199999992,5.270130999999992,7.015909200000067,4.814375499999983,8.3800655,6.73162…
7,5.0367789000000585,4.505900000000054,5.398755300000005,5.385014699999999,5.387783400000046,5.517531599999927,5.358172800000034,5.607952800000021,5.6476127999999335,5.140256500000078,4.871815900000001,5.2238965000000235,4.829599500000029,5.501523399999996,5.22259530000008,5.167034699999988,5.467455299999983,5.6495941000000585,5.18957469999998,5.345715900000016,5.673871599999984,5.17502300000001,…
8,4.787830400000075,5.649211599999944,5.2669341000000145,5.300094100000024,5.263852799999995,5.761873400000013,5.44817409999996,5.76009160000001,5.367653399999995,5.179052199999944,5.19145530000003,5.541354100000035,4.47465950000003,6.350091599999985,5.187905899999976,4.3689809999999625,4.612366700000052,5.2082565000000045,5.419930999999963,5.627636500000051,5.37216410000002,5.6244179999999915,5.…
9,5.782472199999972,4.91976219999998,5.174554099999966,5.034655900000018,5.3057527999999365,5.394032799999991,5.198874700000033,5.423562199999992,4.619902000000025,5.938630400000022,5.168426100000033,4.728076500000043,4.754880000000014,4.653939500000035,5.06427530000002,4.9829164999999875,5.1770365000000425,4.997834700000055,4.995975299999998,5.615094099999965,5.347027299999979,4.055849799999976,…
10,5.201334100000054,5.3597041000000445,4.634057700000028,5.761612199999945,4.678838900000017,5.517853399999979,5.976130399999988,5.20259470000002,5.295591599999966,4.624197700000025,4.965373399999976,5.48523160000002,4.970915900000023,5.241484700000001,5.0521795000000225,8.669067999999982,5.778593399999977,5.622274699999991,5.271794699999987,5.314865900000086,8.3521073,8.306928600000049,8.312228…
11,4.3556383000000665,5.551172799999961,5.388010999999949,3.7441872999999646,5.384732799999995,5.390732200000002,4.723097100000018,4.692796499999986,4.84407589999995,4.93103769999999,4.748337700000036,5.751170999999999,5.927129800000046,5.673832799999957,5.535834099999988,5.543121600000006,5.4274727999999755,4.9996371000000295,4.738677099999961,5.619879200000071,4.696942999999976,5.47217409999996…
12,4.521554700000024,5.303272199999981,5.3543321999999876,5.322631000000001,5.075936500000012,4.193265999999994,5.4062527999999475,5.358852200000001,4.7986989000000335,5.000915300000031,4.986616499999968,5.15327590000004,5.647012800000027,5.175772199999983,4.883654700000022,5.18889409999997,4.916157100000021,4.832354100000032,5.457393399999944,5.443414100000041,5.479774099999986,5.212635300000045…
13,5.352395300000012,5.297571599999969,5.079152799999974,5.455254100000047,4.836130999999966,5.33009340000001,5.414272799999992,5.745572800000048,5.708970400000055,5.228174700000011,5.755631599999958,5.629470400000059,5.128833400000019,4.947255900000016,4.685698900000034,5.458274099999983,6.662389200000064,4.978135900000041,5.31763339999992,5.177714700000024,5.573194100000023,5.0129153000000315,5…
14,5.020397100000025,5.227034100000026,5.361273400000016,5.062395300000048,5.108974699999976,5.276889200000028,5.202155300000072,5.2712527999999566,4.775870400000031,5.509171600000002,5.195214700000065,5.980410400000039,5.273194100000012,4.983835899999974,4.811515900000018,5.052775900000029,5.021215299999994,4.73502400000001,5.287572799999964,4.607230999999956,5.16469410000002,5.1023177000000715,…
15,5.308834700000034,3.097783399999969,4.271004900000037,5.191473400000007,5.456774099999961,2.4717454999999973,5.171329800000024,12.919064899999967,5.6214848999999845,5.4807716000000255,5.226434100000063,8.184486100000015,5.5689821999999936,5.424243400000023,5.781125499999973,5.533895299999983,5.078354700000034,6.09146800000002,3.921466700000053,4.900495299999989,5.057156500000019,4.846857700000…
16,5.330731599999922,5.232554099999959,4.981194700000003,5.5684909999999945,5.03523279999996,5.498374099999978,5.415323399999977,5.532551599999977,6.811728600000038,5.733651000000009,5.32821279999996,6.44438550000001,5.462880999999982,5.289554099999975,5.9542509999999425,5.322575900000004,4.919117099999994,5.330714699999987,5.490062800000032,5.6874921999999515,5.3168946999999775,5.103494699999999…
17,5.361311600000022,5.70624980000008,4.992262799999992,5.45786099999998,4.622923000000014,5.495932799999991,4.922838899999988,4.806278300000031,6.185951599999953,5.476023400000031,4.968559500000026,5.512206099999958,5.408330999999976,5.446791599999983,5.364452799999981,5.70495040000003,5.6276522,4.930943000000013,5.728213399999959,4.585825000000057,5.674212199999943,4.984259999999949,5.876690999…
18,5.831250999999952,6.884632199999999,4.638148000000058,5.3282133999999814,4.734245900000019,5.166954099999998,5.6924128,5.1814110000000255,6.132525499999986,6.690414700000019,5.721850999999958,9.8235861,5.813911599999983,5.0547182999999904,5.202174100000036,5.50363219999997,5.4807822000000215,5.465694700000029,5.9305115999999884,6.472225499999979,8.28468920000006,5.886731599999962,5.67681159999…
19,5.731809800000008,5.686291600000004,5.682130999999913,5.288271000000009,5.071714100000008,5.604851599999961,5.5231134,5.537332199999923,5.392615300000045,10.617145499999992,6.927848600000004,5.732672199999968,6.182529199999976,5.317595900000015,4.912378300000057,5.453012799999954,5.245614099999955,5.224595300000033,4.8292371,5.384432800000013,4.8915177000000085,5.177114700000061,6.648652199999…
20,5.357930999999951,5.120291599999973,4.651574100000005,5.537213399999985,5.646251000000007,5.077895899999987,5.340732199999991,4.89919470000001,5.278273399999932,2.370264899999995,4.691880999999967,6.359649200000035,5.149015299999974,6.196712199999979,5.610354700000016,5.0182153000000085,5.7075121999999965,5.302572800000007,5.505293399999914,5.183913399999938,5.611670999999944,5.366615299999978…
21,5.620781599999987,4.908374700000024,5.105381599999987,5.101992800000005,5.740131599999984,5.260813399999961,4.424922999999978,5.659931599999993,5.172013399999969,5.713820999999996,5.632271599999967,5.578854700000022,4.785649200000023,1.9694848999999408,5.526952799999947,5.7781909999999925,5.963511600000004,5.5870327999999745,2.790004900000042,5.425154700000007,5.994717700000024,7.0727515999999…
22,5.922808000000032,5.819049800000073,5.375755300000037,5.58389980000004,4.764475900000036,4.572994700000038,3.8304648999999813,5.31073669999995,5.368134699999985,5.18223219999993,5.630155300000013,5.826490999999919,5.790945499999964,6.200947999999983,6.942068600000027,5.440011599999991,4.961660999999992,5.272594099999992,5.4790347,5.761917100000005,6.40125340000003,8.304912200000047,8.898613399…
23,6.647008000000028,10.847804300000007,3.399563399999977,5.425612199999932,5.549830400000019,5.865530999999919,4.753561219999995,5.699410999999941,5.384822799999995,5.62927099999996,5.19527469999997,5.773929199999998,5.540762200000017,4.582403699999986,5.888667999999996,5.237794099999974,5.403155300000037,6.559109800000044,5.72205409999998,6.543471599999975,8.739194700000041,8.696471599999995,9.…
24,5.559742799999981,5.582314100000019,5.761229800000024,5.775849200000039,4.45304299999998,5.675780400000008,6.176030999999966,7.014953700000035,5.303752799999984,5.44001099999997,5.443191599999977,7.281063000000017,5.182152199999962,5.706920999999966,5.742481599999962,5.780367299999966,4.919413400000053,5.435191599999996,6.624892799999998,7.276532799999984,6.83069949999998,7.90519409999996,9.60…
25,5.508110400000078,4.876635899999997,5.384344700000042,5.615712200000019,5.615640400000018,10.834723699999984,5.471832199999994,5.899292799999955,5.5307622000000265,5.7975104000000215,5.467102800000021,8.733386099999962,4.819575299999997,5.539594099999988,5.333131599999945,5.793910400000016,5.992209800000069,6.170851000000027,6.845975299999964,8.166170399999999,7.825111599999957,7.9191298000000…
26,4.928034700000012,5.207692799999961,5.559501599999976,5.519230999999991,5.8781697999999665,6.289714700000047,5.020995900000003,5.617151599999943,6.268778600000019,5.846172199999955,4.941694100000063,5.236851599999966,5.190793400000018,5.586289200000067,5.5919000000000665,6.135255299999983,7.1541959000000475,7.136326699999984,8.033867299999997,9.536349800000039,9.075231599999938,12.594767999999…
27,8.342416100000037,2.9681429999999978,5.133321000000024,4.744939500000044,4.875280610000004,5.503041600000017,5.754971000000012,5.845530999999937,5.847350399999982,4.508232400000054,2.3685848999999735,5.428689200000008,4.42826100000002,5.331372799999997,7.944236699999976,7.230495299999973,6.968956100000071,6.985627999999963,10.740009199999974,10.436171000000002,13.469838600000003,15.00252979999…
28,5.435767300000009,5.133854100000008,5.522020400000031,5.514291000000014,5.100361839999948,6.144819200000029,5.751291600000002,5.556691000000001,5.3299134000000095,6.288727999999992,5.326993399999992,5.1427527999999825,6.1352509999999825,5.930094100000019,8.098674099999982,9.324769199999992,7.536669200000063,6.38334859999992,7.525768600000049,11.958709200000044,12.03778369999992,13.932903699999…
29,4.8767553000000134,5.259472800000026,4.191944299999989,5.476352799999972,4.922053399999982,5.279471000000001,6.150146699999993,4.114423699999975,5.399933400000009,6.072928599999955,5.260798600000044,5.608994099999961,7.824489800000094,8.74496099999999,10.04112710000004,10.386399800000106,8.881088599999998,6.975311599999941,6.487352200000032,7.732847300000003,9.139487300000042,11.79234729999996…
30,5.313092799999936,5.680670999999961,5.8005492000000345,5.6549592000000075,5.374412799999959,4.956675300000029,5.294369800000027,5.360030400000028,6.008448600000008,5.2870121999999355,5.277553399999988,6.704073400000027,8.874309799999992,9.453732799999955,13.128564299999937,11.621827300000064,9.51248860000004,7.522102200000006,6.43815219999999,7.051839200000018,8.02616920000014,10.4322442999999…
31,6.118279800000039,6.121384899999953,5.836211599999956,5.650769200000013,7.321422999999982,5.205753399999935,5.4624728000000005,5.233374699999956,5.088455900000042,5.747888000000046,6.4491098000000875,8.25561920000007,8.927563399999997,12.98872040000009,13.154050999999924,12.16886860000011,10.448388599999987,8.037195900000029,7.060562800000071,7.697084899999936,7.584469200000058,8.5654692000000…
32,5.447392200000024,3.0261037000000215,5.656401600000038,4.506472199999962,3.497564299999965,5.256993399999999,5.72765099999998,5.84613040000005,4.901972199999989,5.112775899999974,7.1543486000000485,8.08630219999992,9.673340999999994,13.813100399999996,13.932227299999965,12.847188600000095,11.15452799999997,9.776667999999972,7.598404100000039,7.4731091999999535,7.090980399999921,8.0668491999999…
33,5.426290999999878,5.762490400000047,6.896329800000046,5.956089199999951,5.823092199999962,5.404411600000003,5.251295300000038,5.660020999999972,5.773810400000059,5.7133097999999904,6.802910399999973,10.38900099999995,12.843069800000023,13.553289199999995,13.845108600000003,12.500738599999863,11.595448000000033,10.035050400000046,9.272609200000034,8.302927999999952,7.889288599999986,6.832579999…
34,6.299868600000082,5.77604980000001,5.727142400000048,3.9863842999999974,8.934444299999996,5.128995299999929,6.051007299999981,6.41146980000002,6.220621000000051,6.496489199999985,7.276372799999933,10.629756699999973,12.255390999999918,13.004678600000034,13.369248599999992,13.196968599999991,10.502336499999956,9.727967700000022,9.65056919999995,8.887116700000092,7.780425899999955,7.639987300000…
35,5.771410399999979,5.301352799999961,5.402164099999993,5.805592200000035,5.386765499999967,5.617673399999944,5.279412799999989,5.01317279999995,4.95870199999996,6.249166100000025,6.971029199999975,8.853411599999959,11.3637698,11.45225529999999,13.510187299999984,12.476401599999917,12.628709200000117,11.384849199999962,10.719188600000052,9.484128599999963,8.561208599999986,8.616667300000017,8.11…
36,5.8418316000000345,6.186440999999945,6.034604300000012,7.14860369999991,5.752490999999964,5.8044715999999426,5.84082490000003,5.532472199999972,5.498631599999953,6.002148600000055,6.609162200000014,8.682170399999961,10.621861599999988,12.584029200000032,12.692691000000082,12.456809799999974,12.400329800000009,12.246428599999945,11.037088599999947,10.811923699999966,8.10883530000001,9.638747299…
37,5.740121000000045,5.934250999999904,6.175349200000028,6.061538000000041,5.991190999999901,5.866270999999983,5.9282504000000245,7.020630400000016,6.856509200000005,8.37471370000003,8.438067999999987,6.936939999999993,11.725749800000017,12.621411599999988,13.353490399999941,14.185797999999977,13.56510860000003,12.796848599999976,12.175117999999998,10.906330400000002,9.144664899999952,8.7496486,8…
38,4.903151600000001,7.198726099999988,5.285874100000001,5.25143589999999,5.2521547000000055,5.316636500000072,5.306356499999993,7.32140099999998,7.73071920000001,8.303738600000031,8.822092199999929,10.30877339999995,11.646231600000078,12.559709200000043,14.417888599999856,13.712598899999989,14.65506920000007,13.77104159999999,12.178711000000021,11.006589799999915,9.606431000000043,9.084619200000…
39,5.885031599999991,5.214037700000063,5.687732799999992,6.1693504000000985,5.491014700000051,6.229279799999972,6.158712199999968,6.130494699999986,7.343275299999959,10.084932200000026,12.032871600000021,13.75331099999994,14.425677700000051,13.539215500000068,15.804890399999977,15.379872200000023,15.443719800000054,14.963447999999971,12.283397700000023,10.765736500000116,10.13002860000006,9.67248…
40,6.159670999999946,5.9098141000000055,5.386352800000054,5.815553399999942,5.748714699999994,6.000619799999981,6.368490999999949,6.349574099999927,8.207494100000076,9.44953410000005,11.502530999999976,12.625239999999962,15.488560400000097,14.376089200000024,16.410308600000008,14.950671599999964,15.014898899999935,15.253369200000066,15.715887299999963,11.486409200000026,9.896929200000045,9.184141…
41,5.359953399999995,10.42300490000008,3.5335642999999664,2.266685499999994,5.3980053000000225,6.193752199999949,5.959273400000029,7.311412199999836,8.184038900000019,11.843208000000118,12.757309200000009,13.678511599999979,15.209008299999937,23.043002999999885,18.063103700000056,17.5251267000001,15.766347999999994,15.936930999999959,9.83018489999995,14.607662399999981,9.004897700000015,9.7872267…
42,2.1429598000000283,4.954139499999883,4.753317700000082,5.894110399999988,5.480633399999988,5.457926699999916,6.715051000000017,8.742353399999956,12.741941600000018,13.497057700000028,14.923789199999987,14.743196499999954,16.516962199999966,18.742669800000044,20.409367999999972,14.865092199999935,15.179748000000018,14.955399799999896,12.476829799999905,10.932852199999957,9.181622199999993,7.624…
43,3.3170110000000363,5.4097046999999066,4.36658100000011,5.958591599999977,5.319452800000022,6.063280400000053,6.618143399999894,10.300062799999978,15.839771600000063,17.35477160000005,18.587608599999953,18.801109199999928,19.303231600000004,20.298090999999886,21.336291000000074,20.923871600000098,14.067132199999946,13.644272199999932,11.927960999999868,10.703468599999951,9.468820400000027,8.409…
44,5.1807771,5.235587699999996,5.423935899999833,5.601993399999969,4.812997700000096,5.317235300000107,6.897673399999917,10.851515899999981,16.77574590000006,20.064800399999967,20.58214979999991,21.050490999999965,21.56334860000004,20.885409499999923,21.141653399999996,20.775699799999984,19.59210919999998,12.010590999999977,10.019335299999966,9.747969799999964,8.497351600000002,9.011129200000028,…
45,5.316933399999925,4.835541000000035,5.1632589000000735,5.447616500000095,5.779312799999957,6.566533400000026,7.718294700000001,9.872366100000136,18.606415899999888,21.579426099999978,23.59412980000002,22.598426700000118,22.826749799999902,21.525452800000153,21.200708599999984,18.71527949999995,17.76450729999999,10.097579199999927,9.144870399999945,10.798629799999844,8.832610400000021,8.8276485…
46,5.681937100000027,5.550775300000055,5.603134699999941,5.519524100000012,5.852252799999974,8.048631,10.14646730000004,17.63283530000001,11.84465160000002,21.80782039999997,24.918846099999996,27.74506550000001,21.547474700000066,21.67076859999986,20.246619200000055,18.341896700000007,16.69794550000006,7.793037099999992,8.482168000000001,8.688309799999956,8.120935299999928,8.860069799999906,8.666…
47,6.117696500000079,6.177233399999977,7.225291600000105,5.6420153000000255,6.638951599999928,7.305194099999994,18.786596099999997,21.377387999999996,19.80437160000008,20.763931599999978,21.417650999999978,21.663750400000026,21.107688600000074,19.85016859999996,17.648890999999935,15.573432799999978,14.113688000000025,11.887510999999904,8.055231599999956,8.641112199999952,9.721749199999977,9.43113…
48,5.745733400000063,5.03606400000001,3.89132410000002,5.18007590000002,4.839237700000012,6.100077100000021,10.261354100000062,13.1357291999999,15.807550400000082,18.625992800000063,18.685738899999933,19.34361100000001,18.4080110000001,16.781018000000017,15.012849800000026,13.4202947,8.39418980000005,11.100429800000029,8.895240400000034,8.85345099999995,9.57970859999989,10.17852920000007,10.65980…
49,6.005015300000082,5.2346182999999655,5.8157158999999865,5.436667099999909,6.176032800000144,6.527712199999996,7.720960400000081,9.04195829999992,11.104192199999943,12.415469799999983,15.172953399999983,12.919649800000002,14.89525530000003,14.192590999999993,13.84924669999998,12.5621486,10.533391600000073,11.812706100000014,9.956750399999919,9.94218920000003,10.581329200000027,11.17213040000001…
50,6.055844699999966,6.240468599999986,9.698127999999997,5.502235299999938,6.086243399999944,6.6004546999998865,6.034221000000002,7.559931600000027,8.61633280000001,9.698030399999993,11.639447999999902,12.752289799999971,9.657532199999991,10.468334899999945,14.23698730000001,8.816049200000066,9.085930400000052,8.366791600000056,9.092644300000075,11.553838599999949,11.00781649999999,12.81100920000…
51,5.540317100000038,5.394534100000101,5.438077700000008,5.452859499999931,5.728217099999824,9.356389799999988,7.2620541,8.379271000000017,10.5749773,8.146537099999932,8.317227300000013,9.078205500000081,8.342749200000071,7.774696500000005,7.965168600000084,8.528031600000077,9.226218900000049,11.046146099999987,11.983709199999907,11.960294699999963,13.295448599999872,13.056193399999984,14.7772267…
52,5.400767299999984,5.454916500000081,5.826811600000042,5.223856500000011,5.550676500000122,6.448530400000095,8.149072799999885,8.809833400000002,8.989973400000054,8.78196099999991,9.127631599999972,8.543331599999988,8.390312199999926,7.865492199999949,8.309932800000183,9.332782199999997,10.789390400000002,10.857259499999941,12.528750999999943,13.312509200000136,14.027020400000083,14.43603040000…
53,5.875532799999974,6.092204699999911,5.197001,5.017198300000018,5.5105552999999645,5.864393399999926,5.792340999999965,8.966112199999998,11.535690400000021,11.625192199999901,10.49401219999993,9.15293280000003,7.674702999999909,8.232715299999995,9.006130999999868,10.452290999999946,10.390541000000098,12.429849200000035,12.2958521999999,13.67800980000004,14.572748599999954,15.33774859999994,16.9…
54,5.469837699999971,5.715076500000009,5.618773400000009,5.353235899999959,5.556735899999808,6.37845470000002,6.7504546999999775,9.543492800000081,11.335474100000056,11.999110999999857,10.124813400000107,9.451290400000062,8.676370999999904,8.527794100000051,9.61127040000008,10.710429200000021,11.618750999999975,11.514635300000009,12.379051600000139,13.80871890000003,16.613625500000012,17.24473799…
55,4.941779500000052,5.210175899999967,5.136475899999937,4.779462999999964,5.861194100000034,6.126674099999946,7.26231220000011,9.343630399999938,10.428680999999983,10.607310400000188,10.053790999999933,8.381732800000123,8.589130400000045,11.010706700000014,6.763187299999913,10.431652800000052,10.421316499999989,11.29400859999987,12.747353400000065,13.562836500000003,16.35304670000005,18.341228,2…
56,5.219829499999946,5.746234100000038,5.422807700000021,5.607056499999999,5.1425983000000315,6.8209121999999525,7.203334100000006,7.660862199999997,8.429150999999933,8.675132200000121,8.67013159999999,7.98365339999998,8.86494920000007,9.99997339999993,16.027085500000112,10.169219999999996,10.993130999999948,11.888449199999968,13.443270999999982,14.732417099999907,18.133686099999977,19.5876285999…
57,5.6726540999999315,5.909252800000104,5.281214099999943,3.104667999999947,6.402130400000033,6.469874099999856,6.913538299999914,7.726632800000061,7.167075300000079,7.651794699999982,7.7481928000000835,7.9387958999999455,8.958051599999976,11.119229799999971,11.514794099999904,12.252389799999946,12.184068000000025,10.521132200000011,15.384834100000035,16.497389800000064,19.377226699999937,21.4344…
58,5.4174946999999065,5.271237100000008,5.471934699999906,5.318755300000021,5.714314699999932,6.343571600000018,7.270181000000093,8.991931600000157,9.250587999999993,7.869970999999964,8.06771219999996,8.731600999999955,9.900790999999913,11.067912800000045,12.664037699999994,14.85172799999998,15.366894099999968,15.352189799999906,17.885568599999942,19.102149800000007,21.974186099999997,23.49654550…
59,5.318856500000038,4.7687188999999535,5.545415299999945,4.579288000000133,5.200335300000006,6.19455280000011,8.254011600000013,9.324962199999959,9.574728600000071,8.429750399999989,8.431189800000084,9.899062200000003,12.066652200000021,13.598609200000055,14.589049199999977,16.429330400000026,18.110048600000027,17.27285100000006,19.633289800000057,20.996588000000088,21.908832799999914,23.7188697…
60,5.785072199999945,5.565592199999969,5.186255899999878,5.692753399999901,6.02163280000002,5.9238377000000355,8.07787339999993,8.12306280000007,7.5530127999999195,7.85867410000003,9.369989200000077,10.604151600000023,12.75399040000002,14.234310399999913,15.598475300000018,17.86334859999988,19.210909799999968,20.11620979999998,21.09695769999996,22.110668000000032,23.31522670000004,24.465550399999…
61,5.799232200000006,5.505653399999915,5.949253399999975,5.102218300000004,6.504486100000008,5.5136867000001075,6.366470400000026,7.030270399999949,7.604610999999977,8.903152800000043,10.882868599999938,12.706778600000007,12.898838899999987,14.828490999999985,15.098600999999917,17.14909220000004,19.540630400000055,19.613669800000025,20.88354800000002,21.544978599999922,22.73047919999999,23.285610…
62,5.068495900000016,4.820195500000068,6.998247300000003,9.82598489999998,5.658035899999959,5.763739799999939,5.082298299999934,7.952528599999937,8.213550400000031,10.406840399999965,11.326290400000062,12.761608599999931,13.137053400000013,13.919490400000086,14.966830399999935,16.134289200000012,18.62494730000003,19.011129200000028,19.967269200000032,20.281770400000028,21.963168599999904,22.72826…
63,5.990554100000054,5.60887409999998,5.592724100000055,7.437068599999975,5.303214700000012,5.4333970999998655,6.600702200000001,7.9251727999999275,8.256432999999902,10.478740399999992,11.062609800000018,11.409309199999939,10.2616534,9.733211600000004,11.560970999999995,12.865328599999998,13.010709799999972,15.15080670000009,16.76242860000002,18.033214100000123,20.154049199999918,21.2686860999999…
64,5.150896499999931,5.9305504000000155,4.922960999999987,5.88443099999995,5.626674099999946,5.748913399999992,5.1156330000000025,7.030033399999979,7.635954100000049,8.319373400000018,9.053490999999894,8.37993280000012,8.920009800000003,9.739350999999942,10.790329799999995,11.530679200000009,12.514479800000004,13.00171469999998,13.904107999999951,15.08534670000006,15.358071600000017,22.6020373000…
65,6.0216927999999825,5.142777099999876,5.694751600000018,5.725893400000018,5.457552200000009,5.40313100000003,5.080254699999955,5.6095240999999305,6.997651000000019,7.1443316000001005,8.526689799999872,9.922679799999969,10.783490999999913,10.406352800000036,10.914920999999936,13.031426699999997,12.13689039999997,12.868929799999933,14.265196100000026,22.13523799999996,20.659781839999937,22.773006…
66,5.909430999999927,7.67442670000014,3.429884300000026,7.463279199999988,5.59706430000017,6.0480692000001,4.92936589999988,5.658274099999971,7.640028000000029,6.179404299999987,11.091104900000005,10.129209200000105,10.889818600000012,11.705469200000039,11.762791600000014,13.224668599999973,15.842218000000003,17.471708599999943,12.652256500000021,13.977008000000069,20.374188000000004,22.350385500…
67,5.550182800000016,5.2389334000000645,5.479852800000003,5.836790400000041,6.12636550000002,4.582543699999974,4.908956500000045,5.816509200000041,6.729388600000107,8.066346100000032,7.679024099999992,8.80577100000005,9.10047099999997,10.553468599999974,10.750629799999956,11.197630400000094,12.063277299999982,12.949084899999889,14.697391000000039,17.11925039999994,29.486609199999975,18.6812297999…
68,5.454511000000025,5.724570999999969,5.390378900000087,5.820589799999993,5.727731600000084,6.537909799999966,5.482416500000113,5.98353039999995,7.159151599999973,8.216449799999964,8.563589799999932,8.592788599999949,8.799321599999985,9.613669800000025,10.068148000000065,10.451629199999957,10.278259499999876,12.538287299999979,14.018887999999947,16.886729800000012,18.594346700000074,20.578989200…
69,4.648082999999929,5.442395300000044,5.746952199999896,6.306350400000042,4.571450000000027,5.632890400000065,6.43411100000003,5.2871728000000076,6.477332200000092,8.201111599999876,8.080818300000033,8.17223039999999,8.895527300000026,8.171152199999938,9.244949799999972,9.629841600000077,10.814938600000005,12.242486700000086,14.813967299999945,15.99956920000011,18.020226099999945,19.192447299999…
70,5.381373399999916,5.538630400000102,5.562212199999976,5.388252800000032,5.530404100000055,5.820571599999994,5.245610400000032,5.924950399999943,5.767420399999992,7.481837299999938,7.2891433999999435,7.381269799999927,7.447051600000009,8.373700999999983,9.791889799999922,10.061583400000018,11.815646700000116,13.806868000000009,14.858466700000008,15.733607300000017,16.335483400000044,16.05964859…
71,5.912349199999994,6.084228600000074,5.64947159999997,5.743231600000058,9.774204299999951,5.608469200000172,4.855395300000055,5.793171599999937,5.74460160000001,6.241791000000035,7.131409200000007,6.86101589999987,7.83752979999997,9.053998599999886,10.294060400000035,11.38052730000004,12.982128000000102,13.838408599999866,14.334008599999947,15.477985500000159,16.764588600000025,21.9727691999999…
72,5.809990999999968,5.3713352999999415,5.743765499999995,5.666360999999938,1.6210547000000588,8.622764299999972,5.338792800000078,8.867466700000023,11.232082999999989,5.654310400000099,6.820220400000039,7.342250400000012,8.071014099999957,8.263190999999892,11.071546099999978,11.469629800000007,12.391611000000012,14.024367299999994,14.19111339999995,15.717456699999957,25.16434609999999,19.5396085…
73,8.944126099999949,5.212614699999904,5.0199334000000135,5.728959799999984,10.507903000000056,5.860629799999856,5.628901599999949,6.1163503999999875,4.825712999999951,8.970884899999874,5.911850999999842,7.486350399999992,8.246762200000035,7.484570400000052,8.355093399999987,9.575069200000144,9.444649200000072,10.370407999999998,10.606334100000026,16.017886700000076,14.412955299999908,15.24140799…
74,5.753859799999873,5.542469799999935,4.908707700000036,5.8312903999999435,6.30051919999994,6.372006100000021,5.194863000000055,5.90028800000016,5.624560999999858,5.446812199999954,5.9210904000000255,7.495008599999892,7.624052199999937,7.664589200000023,7.755750400000011,9.34714919999999,11.123948000000041,12.502418600000055,14.271584300000086,13.031655900000032,14.537988599999949,13.99386040000…
75,5.660450999999966,5.890609799999993,6.445676700000149,6.174709799999846,6.276946700000053,5.121495299999992,6.131589800000029,5.362413400000037,5.6229915999999776,5.370492799999965,5.459908000000041,5.964750399999957,6.37422980000008,7.321562800000038,8.864050399999996,9.941600999999991,10.240138300000012,12.152576700000054,12.007868599999938,12.218014700000026,11.531775299999936,12.7207467000…
76,5.767127999999957,5.744432200000006,5.401522800000066,6.038529799999878,6.157860400000118,8.429324900000097,5.10831410000003,5.266453399999932,5.139558899999884,5.672580400000015,5.7463997999998355,5.443509200000108,7.362301839999986,5.86674000000005,7.642309800000021,8.224127300000077,9.296808599999963,10.084127299999977,9.859370999999896,10.450958000000014,9.99871040000005,9.905429200000071,…
77,6.057914899999901,7.128032399999938,5.731770400000073,5.715133400000013,5.573531000000003,5.061704100000043,5.866949800000043,5.824479200000042,5.884910400000081,5.020457100000044,6.045611600000029,5.640699799999879,5.358231599999954,6.339992199999983,7.249282199999925,6.984089199999971,6.897311599999966,7.455832200000032,8.157186700000125,8.28782979999994,8.712847299999908,8.153089799999975,8…
78,4.754537099999993,3.1727624000000105,6.373470399999974,6.016830999999911,6.369298000000072,4.8235058999999865,4.94049890000008,5.45815099999993,5.3773133999999345,5.710019200000033,5.692562199999998,5.521495899999991,4.67453409999996,5.076094699999999,7.293850999999904,6.655310399999962,6.893171600000073,7.367589799999905,7.091669799999977,6.9912104,7.52490859999989,7.43363039999997,8.46857859…
79,5.468483399999968,5.622251600000141,5.362031600000023,5.599183399999902,5.695830399999977,5.924210399999993,6.049670999999989,5.98605340000006,5.8655109999999695,5.446354099999894,5.96123040000009,5.961070399999926,5.633971599999995,5.561654699999963,5.196328300000005,6.9583516000000145,8.386159799999973,8.83361919999993,7.83053039999993,6.498838900000123,7.941870400000084,8.439432799999963,8.…
80,6.317978599999947,5.619541599999934,5.129113400000051,4.832499499999926,5.741912800000023,5.17157409999993,5.370814100000075,4.803342999999927,5.914834699999915,5.3226541000000225,5.230155899999886,5.427825299999995,5.258919499999934,5.353411600000072,7.341848000000027,6.74675040000011,9.165525500000058,8.96311890000004,8.79717979999998,7.298512200000118,9.633725500000082,8.609567999999967,10.…
81,5.559932199999935,4.873739999999884,5.3113922,4.95224589999998,6.215249799999924,5.7893916000000445,7.210334699999862,5.673912800000039,5.718232199999875,5.735131600000159,5.475792200000001,5.772672199999988,6.1197504000000436,5.731851600000027,5.91252099999997,5.156002400000034,7.132034299999987,11.882826700000123,8.443194699999935,7.085783399999968,6.392752399999949,9.293950400000085,11.3115…
82,5.285105300000055,5.231774900000005,6.225865499999941,5.5801733999999215,5.96154039999999,6.387389800000051,5.996191600000088,5.560671599999978,5.365272199999936,5.398555299999998,5.394826500000022,5.002026500000056,5.993590999999924,5.48063280000008,5.3085859000000255,5.994673399999897,5.575862799999982,5.552556499999923,7.536032199999909,7.2803404,7.530631599999992,8.894031600000062,10.52603…
83,6.224370400000112,5.457243399999925,5.282933400000047,5.606109199999992,5.215814099999989,5.66451219999999,5.5357837000000245,5.200437100000045,5.902601600000025,5.4266964999999345,5.469043399999919,5.34439099999986,5.737392799999952,5.761932199999933,5.151072800000065,5.62271469999996,6.059581600000001,5.764684100000068,5.8456341000000975,7.114981000000057,7.249621000000047,8.698450999999977,…
84,5.8363133999999945,5.561632800000098,5.598292799999967,5.531354100000044,5.201354100000003,5.614514100000065,11.15034300000002,5.757592199999863,5.168628299999909,5.71255409999992,5.033317099999863,5.689374100000009,5.847432799999979,6.229273399999897,5.951654100000042,5.931609799999933,5.8206327999999985,5.668754100000001,5.953772200000003,6.539922199999978,7.799570400000107,6.28601470000001,…
85,5.593313400000056,5.559772199999884,5.4302834000000075,5.564473399999997,5.182690399999956,6.025772199999892,5.85415409999996,5.289375899999982,4.886491000000092,5.704373400000009,6.05046040000002,5.810283400000003,6.109952200000066,5.369275299999913,5.695777099999987,6.147269200000096,6.229131600000073,5.288754899999958,6.140682800000036,5.304134100000056,6.547653400000058,6.533910400000082,5…
86,5.580842800000028,5.723773399999914,5.82846219999999,6.38237550000008,6.053752199999963,5.760059799999908,6.0775134000000435,6.134760400000005,5.817432800000006,5.36013469999989,5.720265499999982,5.377228599999853,6.120351600000049,5.62907650000011,5.243038899999988,5.627055899999959,5.464707099999941,5.860732799999937,5.408526500000107,6.323051599999985,6.124495300000035,8.932947300000023,5.8…
87,5.193418899999983,5.465770999999904,6.070331599999918,5.559493400000065,5.054548299999965,5.647134100000017,9.514975500000105,5.890353399999981,5.3575098000000025,5.77569219999998,5.742407099999923,8.594269200000099,5.565274699999918,5.811711599999967,6.123293399999966,5.7208541000001105,5.766194099999893,7.289520999999922,5.353672800000027,5.270307099999968,5.762695899999926,5.375144699999851…
88,5.566875900000014,5.937124700000027,4.942745000000059,5.124097699999993,5.61199529999999,5.482865899999979,5.526797700000088,2.615309199999956,5.969374700000003,6.099750999999969,3.20477429999994,11.66220670000007,6.068104699999822,5.598133399999938,5.506935899999917,5.836494700000003,5.210334699999976,3.445514899999921,6.501291600000059,6.039580999999885,5.899274699999978,5.663032799999996,5.…
89,6.440600399999994,5.627386500000057,6.335022200000026,4.46510400000011,5.601876500000003,5.9234133999999585,7.64176800000007,5.198814699999957,4.378955000000019,5.227116500000079,5.2424065000000155,5.745835300000067,5.746055899999874,5.805578299999979,5.73509219999994,6.128734699999995,5.997013399999901,5.250054699999964,6.317372800000044,6.335250999999971,5.929645899999969,5.417732800000067,5…
90,9.18758670000011,5.314158299999917,5.524606100000028,5.521455300000071,5.90103339999996,5.521395299999995,5.645295300000043,6.049452200000019,5.90586339999993,5.716895300000033,6.372331600000052,5.733714100000043,6.248113399999966,5.46037530000001,5.573355300000117,8.981084899999928,6.618865500000084,5.922475300000087,8.948724900000002,6.614866099999972,5.411764099999914,4.880627999999888,5.68…
91,5.445197699999994,5.474617100000046,5.501415299999962,5.437176500000078,5.156859999999938,5.945333399999981,5.533457699999985,5.709012800000096,5.687017699999956,5.056363000000033,5.759756500000094,5.25980770000001,6.017522199999917,5.500257099999999,5.480837700000052,7.685950400000024,5.821155900000008,6.6074734000000035,5.896474699999999,5.883276500000079,8.57276730000001,5.467222199999924,5…
92,5.289718300000004,4.762004000000047,5.834924699999988,5.103356500000018,6.020035300000018,5.597695300000055,5.2197565000001305,5.205677700000024,5.688414699999953,5.623895300000072,6.004524100000026,4.927319999999895,5.354777099999978,5.6055533999999625,5.247157099999868,5.267258300000094,5.383599499999946,5.3391377000000375,6.101214099999993,5.697575899999947,5.498374699999999,5.5062970999999…
93,5.590176499999984,5.9222652999999355,5.599495900000079,5.406830999999897,3.008568599999876,5.271976500000051,4.949255300000004,5.878555899999924,4.940446700000052,4.956366099999968,6.064041599999996,5.985704100000021,6.134104699999966,5.119679499999961,5.889714700000013,5.632175899999993,4.55769609999993,5.136057700000038,4.140296700000022,5.421949199999972,6.519714099999987,5.574414100000013,…
94,5.786174699999947,5.3835589000000255,5.764075299999945,6.006937099999959,4.9253230000000485,4.939638899999977,6.130634099999952,5.67811410000013,5.382424000000128,4.349978299999975,6.194035299999996,5.790968299999918,6.081795299999953,5.677557699999966,5.828585899999894,5.856337099999905,5.572595299999989,5.645017100000018,5.188708899999938,5.762194699999895,5.720375899999908,5.367260999999985…
95,6.02130469999986,5.910613399999988,5.447194100000047,5.525977099999977,6.106213399999888,5.6545165,5.925446499999907,6.307832200000007,5.593957099999898,5.407945899999959,4.998037700000054,4.787343999999962,5.046830999999997,5.4820194999999785,5.680837699999984,5.610893399999895,5.737455899999986,5.981997699999965,5.500737700000059,5.4897776999999905,6.0494346999998925,5.253679499999976,5.0575…
96,5.033183000000008,5.019778900000006,5.507118900000137,5.233583000000067,5.421038299999964,6.142395299999976,5.712493399999971,5.433758299999909,5.6232171000000335,5.336125300000049,4.675043999999957,6.035454100000038,5.5482759000000215,5.850095899999928,5.029439499999967,5.324754000000098,5.270539999999869,6.2013352999999825,4.327636700000085,5.708838300000025,4.869341000000077,7.1550309999998…
97,6.179614099999981,5.753716499999996,5.794355899999914,6.048470400000042,5.58257709999998,5.592057099999806,6.01499709999996,5.396798900000022,5.262958299999923,5.092679499999917,5.563915899999984,5.194702000000007,5.5801576999999725,5.296099499999968,5.144113399999924,7.43063159999997,4.728828599999929,5.831737299999986,5.2313355,7.651049199999989,5.734956500000067,6.1374565000000985,5.8708252…
98,5.524583399999983,5.376103000000057,5.289449499999932,5.67197950000002,5.4745353000000705,5.6651595000000725,6.196074100000033,5.877434100000073,6.051034100000038,5.706277100000079,5.177143000000001,6.563730999999962,5.274398900000051,6.032683399999996,6.507065500000067,5.7670989000000645,5.916335899999922,6.008516499999928,6.36113469999998,5.8863964999999325,5.457798900000057,5.84842470000001…
99,3.7834472999999207,5.9040359000000535,6.121355300000005,5.464257100000054,5.784597099999928,5.331668899999954,2.966789199999994,5.073663999999894,4.867563000000018,6.056154699999865,5.158099200000038,5.202419500000019,5.505897700000105,5.561397099999908,5.1147189000001845,5.576975300000072,5.5350839999999835,5.752837099999965,5.522819999999797,5.776194699999905,5.827556500000014,5.620778300000…
100,5.347741000000042,5.680838300000005,5.805015899999944,5.4256410000000415,5.384498299999905,5.951075299999957,7.585210999999958,5.5795153000000255,5.8149982999999565,5.765597700000058,6.0157164999999395,4.917901999999913,4.759764000000018,6.108495300000072,5.527838299999985,5.050844000000097,5.331899999999905,6.099354100000028,5.575916500000176,5.7295341000000235,5.853305899999896,5.8349946999…
101,6.224037099999919,6.241839499999969,5.897195899999929,6.249513400000069,5.849217700000054,4.267150399999991,5.298680999999988,5.482257699999991,6.05712410000001,6.417145499999947,6.085874699999977,5.431638899999939,5.735235899999907,10.013128599999959,5.0621777000000066,5.897355300000072,5.547077700000045,7.931056699999999,7.169147300000077,5.660968000000025,6.15126859999998,5.518616500000007…
102,5.442957699999965,5.722598300000072,4.983956000000035,5.791217099999926,5.753855299999941,5.912995900000055,5.855715900000064,6.196315299999924,5.942545899999914,5.687516500000015,5.4922582999998895,5.40434300000004,6.1484334000000445,6.187135300000023,6.91341280000006,5.405477699999892,4.689567000000011,6.188906700000075,5.647717700000044,5.282597699999997,5.876195899999971,5.161918900000046…
103,5.528156499999909,5.931354100000021,6.159515899999974,5.076558899999895,5.6344940999999835,5.12620400000003,6.055695300000025,5.285386500000072,5.474398899999983,5.665896500000031,5.397384999999986,5.216688299999987,5.296799999999848,6.005754700000011,5.987832800000092,6.279174699999885,6.005024100000014,6.594235300000037,5.761295899999936,6.206874699999958,6.086174099999994,5.240158900000097…
104,4.7784304000000475,4.8671673000000055,3.985538599999927,7.53623099999993,5.504618299999834,5.7775347000000465,5.628073399999948,6.030315299999984,5.854995899999949,5.925454699999932,4.505688000000077,8.108009200000083,5.549575900000036,5.459776500000089,4.727909999999952,6.709406700000045,5.6074782999999115,4.657745999999975,6.178175300000021,5.015589499999919,6.118703000000096,5.971965299999…
105,5.997434100000078,5.765678899999898,5.536397700000066,5.459039500000017,6.038855300000137,6.209214100000054,5.830933400000049,5.1909758999998985,5.509037700000022,5.0123009999999795,6.034565300000054,4.848842999999988,4.9236250000000155,5.931963399999972,5.918345899999963,5.317339500000003,5.659015899999986,5.340977099999918,5.738075299999878,7.6931509999999435,5.8692546999998285,5.5478594999…
106,5.029639999999972,5.541596500000082,6.035895900000014,6.431108600000016,5.5986570999999685,6.3891733999998905,4.996718299999998,5.145900999999981,5.594995299999937,10.568488000000002,5.840035899999975,7.070151600000145,5.854855899999848,5.82794709999996,6.434741599999938,5.584558299999912,6.809073399999988,5.758466500000054,6.078154699999914,7.1380934000000025,5.733294099999966,5.563857099999…
107,5.815115300000002,5.920334099999991,5.334495899999979,5.140956500000016,5.760034699999892,6.025334100000009,6.001577099999963,5.331179499999962,5.8676159000000325,5.819214699999975,3.851564899999971,5.669597099999919,5.639574100000004,5.75503470000001,5.904933400000118,5.984565899999893,5.722792199999958,5.7058210000000145,4.919946000000095,4.956198900000004,5.424826499999995,5.69007530000010…
108,5.735635300000126,5.265577699999994,4.938584999999875,5.699536500000022,5.473837099999969,5.66941589999999,5.635162199999968,5.8092858999999635,5.722137700000076,5.811894700000039,5.9525740999999925,5.187820999999872,4.562255299999947,5.8124765000000025,6.077354700000001,5.870015299999977,5.123861999999917,6.397432200000026,6.062065299999972,5.114578299999948,5.031719500000008,5.4633770999998…
109,5.359158299999876,5.762586700000043,5.703356500000041,6.245928000000163,10.665086700000074,5.166953399999898,4.986017100000026,6.064872799999989,6.0349334,4.464666700000066,5.541675300000065,6.847209799999973,5.676297700000077,6.721152200000006,6.088334099999997,5.998313399999915,6.187381600000094,5.736390999999912,5.440813399999911,5.736426099999903,5.641175899999894,5.784415299999978,6.4573…
110,5.967655300000047,6.018555300000116,9.090087299999936,5.475198299999988,5.577017100000035,5.0035230000000865,5.666935299999977,5.844935299999975,5.992654700000003,5.154718300000013,5.10341649999998,6.191390999999953,5.157696500000043,5.162702999999965,6.279748900000072,11.03697770000008,5.473695899999939,5.969792200000029,5.771193399999902,5.577047300000004,5.664036500000066,6.227534099999957…

## Sheet: Figure 1c
,0,1,2,3,4,5,6,7,8,9,10,11,12,13,14,15,16,17,18,19,20,21,22,23,24,25,26,27,28,29,30,31,32,33,34,35,36,37,38,39,40,41,42,43,44,45,46,47,48,49,50,51,52,53,54,55,56,57,58,59,60,61,62,63,64,65,66,67,68,69,70,71,72,73,74,75,76,77,78,79,80,81,82,83,84,85,86,87,88,89,90,91,92,93,94,95,96,97,98,99,100,101,102,103,104,105,106,107,108,109,110
0,-0.025068211926441975,-0.016945456028614553,-0.025220518328090736,-0.029262780573869808,-0.02510478855867067,-0.02689709124080229,-0.024070274939196997,-0.02505118150261788,-0.021344064306531053,-0.024351128565353285,-0.019585981864194177,-0.024179360906837685,-0.02725744324675508,-0.01756824585769151,-0.01655676075271614,-0.014523914676159601,-0.029738978870297982,-0.029231712907096703,-0.0190…
1,-0.029573393495953896,-0.029924255564269888,-0.01653333117467828,-0.025095958777357312,-0.021881391430148774,-0.02194933434396138,-0.029572681810194488,-0.020678485972393704,-0.02291257329502395,-0.016779361331337124,-0.021941813455895263,-0.02704784785851208,-0.026644114301214123,-0.019037748900768876,-0.02800649414463141,-0.02702282673446266,-0.025249090882463934,-0.027347190689076806,-0.0344…
2,-0.016449311496562324,-0.02468592778044701,-0.02990415569586517,-0.029545803742712144,-0.016835553134035106,-0.024456651102171118,-0.025277698983477582,-0.012576015337523075,-0.02454232842402653,-0.029602331126521747,-0.029311102938716384,-0.024920021002151366,-0.014640094596381647,-0.024480327833150368,-0.024623409739933644,-0.030337149561334216,-0.01909984023369136,-0.023773769808350935,-0.02…
3,-0.014869633822692917,-0.02219185811914463,-0.026608496426074914,-0.027802726114752187,-0.02503442126103686,-0.022602393089514186,-0.015728718362596067,-0.024475713128573728,-0.020701389197738902,-0.02451186101835524,-0.043776564421973724,-0.020994861672966738,-0.03389333553104457,-0.029459133806414857,-0.024463568270091024,-0.01468510090678011,-0.03313204915095403,-0.027396121621288787,-0.0246…
4,-0.02038157061356347,-0.016246069313969415,-0.021281271745617728,-0.027272642959298526,-0.03151334216018185,-0.016618049409482756,-0.02979801809659398,-0.0200349615062932,-0.02993085454326475,-0.02888476104246737,-0.021819057964690237,-0.02410727323161528,-0.029494575386219257,-0.020435167273818985,-0.03363576594583286,-0.029095635502176604,-0.02963262322151653,-0.024453265433617477,-0.02872007…
5,-0.015341738914053002,-0.024734890135777746,-0.019833171678513856,-0.026235472657230773,-0.028861144239897402,-0.029131037073674867,-0.02487910723998023,-0.019980664616653387,-0.02449610690385634,-0.019126023939588614,-0.03653512597161249,-0.029201955255342,-0.03385696083281378,-0.029106712185047238,-0.02944772133512663,-0.039441670685430696,-0.024358367443098,-0.02574903010575264,-0.0293720528…
6,-0.0238884205650952,-0.024302722179652857,-0.02919066689677687,-0.034013901620243606,-0.02628532467456205,-0.030459641364494663,-0.0242976490816613,-0.024380276236138372,-0.019694280641474826,-0.03167147302944123,-0.03463886297098794,-0.02949255298893708,-0.0384559212203796,-0.039448620205454414,-0.029649216974386574,-0.020701742738528463,-0.03360219334221312,-0.034204805290734656,-0.0187751049…
7,-0.021236065943469447,-0.026046276946421667,-0.030526740548960422,-0.02877060788537052,-0.019280200144326874,-0.024916470937342974,-0.0214084957532263,-0.028369647055007895,-0.03355097557153665,-0.02656331334474763,-0.024409981714787154,-0.0340268948165599,-0.029652116301512634,-0.034172279967879575,-0.024132556516483897,-0.03394591858142623,-0.03962656669818286,-0.03411059425884931,-0.03372908…
8,-0.016084032139748825,-0.020253036709509613,-0.014245490899579312,-0.03371292160699267,-0.017199065868696812,-0.0251496639144692,-0.02409247679685434,-0.019288588073320605,-0.021408742544332372,-0.03808869759454558,-0.0341793381411672,-0.03390712556286209,-0.033672168052611744,-0.016728327969311355,-0.03835280411125781,-0.021675133452245778,-0.02393169592156752,-0.024953131649462112,-0.03090573…
9,-0.024165773121750764,-0.034689169331164844,-0.01994370503880765,-0.029359180544781024,-0.019358340882928038,-0.019835113104651237,-0.029072470482280795,-0.033920160799685725,-0.030960370021226386,-0.023859600661615056,-0.03863173633275282,-0.03421533946447674,-0.030343388946432612,-0.029294944760901973,-0.03367292066332196,-0.03409260460148185,-0.028862363203164244,-0.03933408273546602,-0.0302…
10,-0.025198841980589047,-0.014190289046124557,-0.03018362139195837,-0.024507606292656674,-0.03105232852486374,-0.02888457817492298,-0.014364490649461,-0.02414952414070957,-0.02009894331051425,-0.02535754769675436,-0.01948831047695537,-0.029688367986680664,-0.02478681761268294,-0.03394812536435017,-0.03854016445226395,-0.02939873636431561,-0.019842228056028133,-0.044348227542608476,-0.02916581142…
11,-0.019407840756004723,-0.01597139621686603,-0.020560290551284173,-0.024315038115121354,-0.02894243305607902,-0.029299126732550057,-0.02481695814046756,-0.024609483050289625,-0.025643443284143277,-0.03887531336547553,-0.03432443164366064,-0.01675928139062096,-0.019384087402375783,-0.02886437248715052,-0.03353439394037863,-0.020892751557755457,-0.028583638924568642,-0.028717105729598954,-0.02378…
12,-0.006838241199970979,-0.02149180942600539,-0.02990246387377605,-0.029211911259151558,-0.021114128047305593,-0.01724417083009757,-0.029692175051619002,-0.029882267786808487,-0.029791686540601475,-0.029437850528486006,-0.025333933234669353,-0.028571896816201436,-0.029531559550232754,-0.03426798395982859,-0.029126608070631953,-0.028934841925283512,-0.03509683365527132,-0.029439746239845122,-0.03…
13,-0.02493503815187353,-0.024526793970653254,-0.01542344788075362,-0.020277805970251948,-0.029317214230789417,-0.030675731414296872,-0.024785450459887448,-0.037911910892009,-0.013813032563251646,-0.029492786338630263,-0.029553606084872112,-0.010454391119363826,-0.024558880920433124,-0.028865493503085086,-0.024653724183560446,-0.034232617493265116,-0.03375398170060805,-0.026247986826829363,-0.033…
14,-0.01927331715851632,-0.02585233992637864,-0.015707334265273282,-0.02977859978070547,-0.011051192296213447,-0.01958945503268642,-0.015139656351160033,-0.02483008714923387,-0.0293545360055224,-0.02570127183293196,-0.021417597714066025,-0.02481190243494391,-0.01919513144803495,-0.03941320687861539,-0.024821277419518464,-0.030107322606121555,-0.024712930640266428,-0.024603688793668817,-0.03432905…
15,-0.019243367659682206,-0.027725949772181395,-0.02788466482884006,-0.024910260530416936,-0.015179033437167162,-0.019783724601773082,-0.029744441571534927,-0.014233182318167675,-0.02942813719202835,-0.014564372798721659,-0.02593871328339461,-0.017213709660665127,-0.02528054277897972,-0.019952515661363045,-0.03415190003265659,-0.02923259115604715,-0.029214359215116805,-0.03395398317636577,-0.0294…
16,-0.01077957323597934,-0.025374533925059204,-0.026644971430482643,-0.019993833817602665,-0.015107082948817267,-0.01640071797943937,-0.025168296461751852,-0.023292186321237102,-0.0342274662001971,-0.01582695138807217,-0.02109615208350402,-0.02969752037484121,-0.01993195697228673,-0.020237127911247932,-0.023962034162843916,-0.035651221884492414,-0.03031902492572342,-0.029163471079073522,-0.029238…
17,-0.010445805707101045,-0.020078113856815627,-0.0017176403511402552,-0.02494747119205612,-0.015346547325179254,-0.015010523347015308,-0.024361011570987953,-0.01679904644124287,-0.014368410793301492,-0.02118664247582943,-0.029411036783929045,-0.029310778805073642,-0.02405727212584269,-0.01624488824326629,-0.03512848942647071,-0.029247302489808332,-0.024431333314453366,-0.02037560231006587,-0.040…
18,-0.012383103069599525,-0.019397915212898565,-0.029677048970193777,-0.014898163300156081,-0.006778488735186054,-0.02054313808050437,-0.015143459334458813,-0.019749664748564783,-0.015379831129874948,-0.023673909428387315,-0.014179809323017802,-0.01895484813912614,-0.024252528686830574,-0.025396155816320976,-0.013781914082188863,-0.023792282489122397,-0.02380563875320513,-0.0330590341570193,-0.02…
19,-0.0070592153885713285,-0.006524403741657936,-0.01588931675426547,-0.015517628456208386,-0.01959939689809355,-0.006053370325324484,-0.022181848179513727,-0.025428987547385096,-0.01664370093661504,-0.013619512099422146,-0.019411288741506563,-0.024215601118547814,-0.020287287647055972,-0.025349340696633894,-0.019765510347991743,-0.02464776179534607,-0.015287437762080889,-0.024109770136963766,-0.…
20,-0.015200186535485067,-0.017416529894272125,-0.020805689762765506,-0.010704710374998483,-0.015195360980816188,-0.019850623106474844,-0.010435727942106534,-0.01992740438244573,-0.016727838947195903,-0.01950652654674445,-0.02099344039428222,-0.020546919235847755,-0.011449351892468016,-0.024701309732388124,-0.02080162996747668,-0.020801195035780238,-0.02954240709231165,-0.016703619086530456,-0.02…
21,-0.0085456292102465,-0.0030744728385212693,-0.007414830097073445,-0.0145932630791745,-0.009975930861975834,-0.0165382035228082,-0.019808462290875312,-0.009751134548002452,-0.016539852645783528,-0.010888995266534942,-0.01531426217064487,-0.015579839519366662,-0.017418770914369996,-0.019823010413578767,-0.016195664447152692,-0.01459225056782244,-0.010478643164294765,-0.02507727668422761,-0.01168…
22,-0.010950469774632893,-0.005733249677572763,-0.0107678341618446,-0.016700944918209087,-0.016058289576785432,-0.015964769007217806,-0.011533831123990312,-0.010873123697681434,-0.02543468738747642,-0.006866027760898993,-0.035147255557497155,-0.025272043112181612,-0.014065746083383837,-0.01649287221909651,-0.019359691820801078,-0.015869274207079856,-0.015418319073637379,-0.02092231043492472,-0.02…
23,-0.0069631130752965485,-0.007566826054857994,-0.007174703958471598,-0.012195383511578553,-0.003359124296674427,-0.011207017426003503,-0.0054972941840243615,-0.015129593783623498,-0.01296688601644818,-0.020042567674682692,-0.0076120864560344885,-0.010921561094623798,-0.007194595574635648,-0.019143018731545256,-0.02466072184718841,-0.010943228151777716,-0.01126094933320487,-0.02121114462812053,-…
24,-0.008334219255069983,-0.0165409147962017,-0.004613132629230767,-0.010605769437973374,-0.005338439388912484,-0.0019406943214614553,-0.015132903253486839,-0.011398286073767116,-0.015881861682916484,-0.01728785452587337,-0.011673925418727788,-0.011238180559502296,-0.006193745914333749,-0.01594736483745006,-0.016521900736037272,-0.010522384748013942,-0.016553977947503202,-0.025173788257619747,-0.…
25,-0.007172225793727043,-0.00525526941638953,-0.016891497542728968,-0.005987032674625069,-0.015657151680276673,-0.009631857130165313,-0.010911809928595525,-0.016434838199541002,-0.004885297065520143,-0.015472725441295531,-0.01622024072520617,-0.010218004582928972,-0.02058582361610091,-0.010262328334838266,-0.025689470735269844,-0.01562665837790304,-0.015353771359677275,-0.01596749780692296,-0.01…
26,-0.009899457841706998,-0.008264333361073316,-0.005727415088425998,-0.00867297546951061,-0.007489895520418534,-0.00670348598513122,-0.014744567843053205,-0.007429588193682004,-0.006176024513797462,-0.01183440892705637,-0.010652358845070889,-0.020458466517053714,-0.012218496137915747,-0.007385299043690759,-0.010195548430183414,-0.015488818082308155,-0.0024042135213542854,-0.005296567235552663,-0…
27,-0.004041883981437125,-0.0098457305597718,-0.005958152379248565,-0.007767231214544214,-0.00013806682344801415,-0.011061930848351146,-0.017708666200193734,-0.007778297351579651,-0.007100468515628209,-0.008372536489699588,-0.017467972594489616,-0.010457882211061543,-0.01611601421011763,-0.005817863287367153,-0.010044140089242778,-0.006219302253696214,-0.006108395852367396,-0.0024754530398383855,…
28,-0.015478252665781343,2.433548862815503e-05,-0.00763585789497251,-0.010382806818470189,-0.009249501580195581,-0.0002763033558364469,-0.009674317313415354,-0.01521736075810427,-0.012490121117509752,-0.015247839199055873,-0.01626029041200989,-0.00783822626609246,-0.010184654999300487,-0.016387110490472766,-0.01033071166530679,-0.006688638400968956,-0.00819997765940985,-0.0014820614764663447,-0.0…
29,-0.0007250733428900688,-0.0106903674991642,-0.004667422574565519,-0.014987082967973537,-0.009000744192264277,-0.010222185458454346,-0.008502917097643083,-0.01316632124234699,-0.004148739213498744,-0.010885486764152123,-0.009083791147261518,-0.015140560911424555,-0.009801345213548375,-0.0018411523963634928,-0.015398673087850649,-0.0033345868352847585,0.003144779765597405,-0.012045783879600662,-…
30,-0.0032705667188826296,-0.005911350908183411,-0.00027451529839269887,-0.0010377537974017095,-0.005787484658857792,-0.005323128944533546,-0.010154777707899637,-0.010645815506410953,-0.014985341452346916,-0.010345241229815066,-0.005948560033377257,-0.015333628546951854,-0.00712586266717535,-0.012027626797815555,0.003935659063325792,-0.006272292275317628,-0.001693258002574001,-0.00608494389371102…
31,-0.005210608780201913,-0.004415568862856526,-0.010432792359460282,-0.0009692170317517977,-0.004035665013665392,-0.01010025789484716,-0.010172863920681794,-0.009374800044401655,-0.003961000508514768,-0.0058800734979760245,-0.00560487675811674,-0.010495994315744595,-0.007338487458130288,-0.010158369486751757,-0.002443389562854824,0.0031902104483832756,-0.005905591593563935,0.0016983269777106522,…
32,0.0007363147376030332,-0.008855274959350394,-0.008901755743513751,-0.00562036163201282,-0.004687439773116187,-0.008037615169595391,-0.008067328562988474,-0.008977480872465419,-0.00018164173005878246,-0.004016664171101787,-0.004557288866208584,-0.006026638693272503,-0.020268778196066813,-0.008297308061101712,-0.0020252356993898236,-0.0008905703952679843,-0.0001432153415035414,-0.000690813722003…
33,-0.01539241683919935,-0.009758710995352296,-0.013993913863630282,0.0001368074860886575,-0.00998659749765081,-0.010517049104170836,-0.004697526502133771,-0.004819981221940733,-0.013221827699513954,-0.010067362730035693,-0.005271242340257104,-0.000337748758787679,-0.012824595653169242,-0.005173847838668715,-0.0003494742686059215,-0.004924071957259518,-0.0002021201607191006,-0.0033926494285222058…
34,0.0002498591433551404,-0.010175280394746761,-0.014671261027523454,-0.010341332118881127,-0.005089994467214093,-0.025070960377574322,-0.015054563441038234,-0.010591312340453105,-0.014691542695901737,-0.014372844021214705,-0.0053900735441123945,-0.005961889109727495,-0.0035052690595918966,-0.002922036163121538,-0.005197407986010514,-0.00992336037456641,-0.007726565778869338,-0.008239602321341048…
35,-0.0050293728139368925,-0.01004111499905221,-0.015196255758881427,-0.01999628762171764,-0.015095502080098886,-0.009989134217522727,-0.015301966519171704,-0.00998992820642553,-0.0087987708964016,-0.00981270684390064,-0.014403256403994744,-0.0198415599858936,-0.004600687386894944,-0.0053747909235421255,-0.007903836596134101,-0.0005906071804876265,-0.008351912458562594,-0.005047490066710402,-0.01…
36,-0.014625039751875065,-0.015057000410843397,-0.014887146908174359,-0.014538489065973888,-0.015098491842064106,-0.009884213583095007,-0.009938519181471017,-0.014328286127702884,-0.005574488672546957,-0.00927628545923775,-0.014786356494679704,-0.01030187882080443,0.0012946560810680884,-0.014764985677081122,-0.004449091376357606,-0.004525720415249984,-0.004682066542958881,-0.00513331754508508,-0.…
37,-0.005249452370904653,-0.024687817370286715,-0.019711302294035043,-0.009083890523097032,-0.024101741572517713,-0.009790543050566744,-0.013173382639910884,-0.009462441182455884,-0.01895944954315095,-0.019887121998326807,-0.014642842843232614,-0.009847685208925986,-0.009688165613091887,-0.0050619118109158645,-0.01505625732370384,-0.009253703048561396,-0.009647871575552351,-0.005894423847351419,0…
38,-0.019851675906127377,-0.009435055333437583,-0.015256449813702203,-0.024410663458505028,-0.01998761565337722,-0.025004558302755393,-0.014646025020602586,-0.0152015786811652,-0.020243777885262795,-0.014948545703738015,-0.019031411916948737,-0.009148764525430413,-0.01803364676423867,-0.009996231481076426,-0.009843060630703336,-0.010013567973557302,-0.010105376323223019,-0.024607471894364803,-0.0…
39,-0.014702326143800862,-0.01923074970201896,-0.019085174795248412,-0.019915242231810643,-0.014970090774552022,-0.02463832386679279,-0.024556588859862123,-0.024722072118799333,-0.009903927361019632,-0.02469056945348055,-0.019139317933783262,-0.01946013338381253,-0.014551722438701387,-0.025021503025626265,-0.014558964991470517,-0.018033489443246897,-0.007824924019296483,-0.01460760269916034,-0.00…
40,-0.019487680499847965,-0.02907477402560934,-0.01945606792947512,-0.02464975098398207,-0.018955752348143225,-0.014448177344302954,-0.019554311404668064,-0.02435472635880285,-0.014211586208810847,-0.029430590153480016,-0.02511591091683811,-0.018966938885717148,-0.014080446048728722,-0.007899840849324713,-0.019885260736350354,-0.00966189655473236,-0.003297712318259082,-0.014477445937561353,-0.017…
41,-0.01954612568777694,-0.014309919266775597,-0.01843799270825322,-0.019095051175193157,-0.024479811211911454,-0.024448670642126122,-0.028589174083394224,-0.024386863604820282,-0.019228684841987385,-0.019293171436302603,-0.009619477018219216,-0.01511669216444137,-0.014456436742171366,-0.009664519215295772,-0.019348366712848685,-0.017517799038595065,-0.013843554294856165,-0.013007503783508324,-0.…
42,-0.01895258515249328,-0.029107529410761633,-0.01947586672317762,-0.018775031423234004,-0.024232976912356253,-0.024163418935993025,-0.01445781939837705,-0.018958697230205906,-0.014150910861468797,-0.023851411785643626,-0.024370512799691428,-0.019092066110275214,-0.013090062279361908,-0.008763778285147595,-0.01899236285552321,-0.023172152384815254,-0.006714834305123636,-0.021937972496863127,-0.0…
43,-0.028476255259439944,-0.02825521516548302,-0.02895936323297627,-0.028570948628789977,-0.028354221444151662,-0.024085845161870855,-0.019300075409343854,-0.03374856547511498,-0.023833808361891085,-0.018934067823909776,-0.019295618245975157,-0.028310931693865216,-0.02822998755570921,-0.024108453378403186,-0.0162778930272824,-0.02276756817673697,-0.016129475344671303,-0.031660324205695416,-0.0142…
44,-0.028480741787592256,-0.024218002117914136,-0.03289040041440204,-0.01883271585389408,-0.0331471467917278,-0.0238288218096446,-0.019342027034510125,-0.013858329368073465,-0.02789890514383428,-0.029189100750579688,-0.018559063009692903,-0.02773710753822915,-0.021671716126737104,-0.027687241646243463,-0.018575517168697965,-0.006320571130865854,-0.011700397295816387,-0.014448356156264512,-0.00683…
45,-0.0292514102216047,-0.032753677780006,-0.02874807865546227,-0.03879024994029828,-0.028735461564830873,-0.03335663457271921,-0.028974892325178282,-0.023297614479272036,-0.03358439031270731,-0.022891624372592803,-0.022940372278396456,-0.023148254199205777,-0.01844765959036967,-0.018719180296238525,-0.013904427169654928,-0.020414055496998595,-0.01303372549395182,-0.013826160344740898,-0.01009640…
46,-0.04814402611231226,-0.03806905738134057,-0.028406021913153674,-0.028250736007623754,-0.029087882084637872,-0.033556716735062254,-0.028355946594935552,-0.0184730567917111,-0.03325276189660906,-0.03324141379850516,-0.008395282462742095,-0.02837771306732237,-0.02313078259115698,-0.018015425591756375,-0.004219436094148989,-0.018841540230619024,-0.0032071239202212144,-0.00570146029752704,0.003161…
47,-0.034072460975451135,-0.0331203539008996,-0.028061789820610958,-0.04310774735118221,-0.029178405620396194,-0.02828638942404404,-0.01861448342877736,-0.022711277065786965,-0.02813842675352145,-0.023456472580066067,-0.01710243375507849,-0.021936353422861186,-0.015906654379502897,-0.022903822864574343,-0.027868676906638495,-0.018420261772663246,-0.018799116812562616,-0.00889296710540444,-0.01544…
48,-0.038534733037092136,-0.042954797417791644,-0.027385915726866664,-0.03355470903539991,-0.03365793939968514,-0.04345833013572155,-0.038830731565883646,-0.023368279632986624,-0.023033995086288426,-0.03314334915697839,-0.02849075049843521,-0.022132575236873408,-0.023186153077826236,-0.018332450112447562,-0.02389197619758718,-0.014103273649310468,-0.01995458079357269,-0.01963309219275187,-0.00137…
49,-0.028645740773475828,-0.03792621679635631,-0.03881261286677045,-0.038932791837077214,-0.0334054831068967,-0.03410922338377987,-0.02436346833809586,-0.03314929706833168,-0.031259082396445634,-0.024248816263141244,-0.028451854327355572,-0.02362213650799564,-0.017783223185835792,-0.033712059288337815,-0.015433283705006838,-0.019235894887079358,-0.01944062374353339,-0.014301035534858385,-0.010469…
50,-0.0379241829080783,-0.042346337031535466,-0.038482560482691254,-0.03799545653488268,-0.028598741849053044,-0.039107516738091146,-0.02868686701204465,-0.03854961195223971,-0.024008063399959145,-0.02428923215767728,-0.022416867884339914,-0.015152793527025503,-0.019010618395539497,-0.023217772023020927,-0.0249476335255059,-0.015296453522564438,-0.019497292200822115,-0.01529470784781239,-0.014684…
51,-0.028125838047583326,-0.04446132425888314,-0.037824162469350206,-0.04311682220090876,-0.03776308224595398,-0.03295609692075532,-0.03757784530836445,-0.02551887575604266,-0.028692856363175825,-0.02955684555321956,-0.021185920713267855,-0.01868298317177704,-0.020023424059024887,-0.024696894807128583,-0.0151190374775384,-0.015444481547939877,-0.011182433684146138,-0.00887033095518237,-0.00363713…
52,-0.04231424041663916,-0.02867940214687112,-0.023734650512795497,-0.03852206914641515,-0.0433117170960622,-0.03305335027839816,-0.028115359898761134,-0.028974455609996,-0.03850154095129282,-0.01594056290405049,-0.023691857014391308,-0.023750651873756818,-0.019049241554485855,-0.01573042924742647,-0.01469672192926163,-0.018892548392069563,-0.01363341255537005,-0.010935297779932497,0.001563171171…
53,-0.03800527512585028,-0.03433420416604553,-0.03837370618722667,-0.028776357663010104,-0.03900220050947376,-0.038115170898816775,-0.04878013206632166,-0.0340762170087894,-0.02419373458832932,-0.028934956562407157,-0.020928193971871442,-0.021762185774594475,-0.024901352097823903,-0.019629641991458138,-0.010555014393211949,-0.015844035709400923,-0.012709186538532351,-0.009445644921327493,-0.00820…
54,-0.044582075472864954,-0.03620375378031744,-0.028492454681272098,-0.038566340763273504,-0.03885919169401112,-0.038985633919096464,-0.04390263577288346,-0.02713404154235926,-0.030373533112474396,-0.028446880643388545,-0.028937392834642518,-0.018113296272531932,-0.017552266607484088,-0.014653294001807782,-0.01366865480747749,-0.01606956852601862,-0.008825344140026215,-0.009969409547696163,-5.832…
55,-0.033368460535987784,-0.030570131578718532,-0.038722468054271354,-0.0289877969397427,-0.03780046670433834,-0.0336637621929658,-0.029673469433440604,-0.03342172110277685,-0.03891792922123162,-0.023514998665084778,-0.02268450782109658,-0.013330353252040586,-0.01358756098553679,-0.01760593701511793,-0.014889134622123473,-0.012509134134595114,-0.009632058923105332,-0.008977153069359957,-0.0090881…
56,-0.04367761732335363,-0.03354808577862206,-0.03963775742458516,-0.034483568120413456,-0.029305982840042436,-0.03973702315769543,-0.03863164864826553,-0.03380549416504172,-0.024326161838620124,-0.014599257500909964,-0.013733630643512153,-0.018427909458315864,-0.010866543011027404,-0.013881852689581184,-0.006271331183367297,-0.01859284402195756,-0.01115454973202051,-0.010104370331349949,-0.01051…
57,-0.03368738918732093,-0.029667280334048474,-0.03358988996913488,-0.04464067574051663,-0.04411569393468667,-0.030287661430178404,-0.019740876081511906,-0.01905980574858661,-0.028136652316748657,-0.023316677673775817,-0.008392661982929801,-0.016984150255910144,-0.024631756938321793,-0.02147920067014552,-0.019652503642086573,-0.00887172500822792,-0.016801563434713257,-0.01799063202763873,-0.01346…
58,-0.03559249562074558,-0.024707238612791536,-0.03993228667591671,-0.038979210099890096,-0.03387605683465804,-0.015096840449382684,-0.02931435581575226,-0.01893635419604984,-0.02452266807965128,-0.017037025988577575,-0.01564447248840271,-0.019285235272354925,-0.010134383179804318,-0.0202983563006509,-0.013441059655746958,-0.004961421288462709,-0.01919184445981887,-0.014674689508959119,-0.0026525…
59,-0.03872897047261627,-0.024059653937658902,-0.038969804998145605,-0.04786220255867075,-0.018575342617491934,-0.0340788333460284,-0.029128125677842343,-0.01982236263466973,-0.013600364907482804,-0.023596456923895275,-0.009430840388850413,-0.02087303423896473,-0.014552713180504153,-0.018064475492847704,-0.007740809674950004,-0.012308322705172832,0.0025385529476456056,-0.008598207804890245,-0.005…
60,-0.03885677376733679,-0.029363485790985657,-0.03035827894847929,-0.024696246211784997,-0.029057656627139977,-0.014875979750748365,-0.020116372171692244,-0.018617671044899316,-0.022806844295166027,-0.024670047395510212,-0.017287919013850093,-0.017421234639982894,-0.00851799016695591,-0.01007817996489017,-0.007690273050715403,-0.009281587778132103,-0.00221807267626877,-0.004241316323941752,-0.00…
61,-0.025576372405683355,-0.04011363014522287,-0.02940616433268482,-0.03472566870926218,-0.02912055142760055,-0.029935298345270926,-0.020631728285594245,-0.018435328798549238,-0.025214762437492533,-0.02443702146002902,-0.014831427998634187,-0.019405761560361088,-0.008483345759943473,-0.019742121152884234,-0.005260688175533426,-0.012881518819912128,0.003499081561386678,-0.007721250267150557,-0.002…
62,-0.02397973091172214,-0.01517191521026886,-0.020135049607002572,-0.01930115881857826,-0.024056906734253085,-0.029311791142414886,-0.021736192883620675,-0.02332171251684648,-0.010671171332467772,-0.0184576229362003,-0.024829478748740714,-0.019146312543802554,-0.0005470623830272046,-0.0049844478742296265,-0.019561367499770294,-0.01481825018631115,-0.006062084090055782,-0.008606904056647435,0.000…
63,-0.024710659360459738,-0.01634254767961128,-0.010713900597472039,-0.023929055768421893,-0.02020184274870389,-0.02457221600730507,-0.006783154594101596,-0.014681795302056757,-0.015795770794960248,-0.018892093559753378,-0.012632004367552218,-0.011153042592073266,-0.009130182509501938,-0.013143752372152583,-0.0001967057215193262,-0.013453857043099912,-0.0052079358572096855,-0.000840833454170146,-…
64,-0.009923615611564737,-0.010844960363449691,-0.025787991273840478,-0.015654084643546527,-0.009567466550564549,-0.01771142320637556,-0.020725982824392884,-0.02434135639471343,-0.024356420987005332,-0.025117082032983688,-0.025201065038357895,-0.010584358631936398,-0.005781639201280502,-0.0123261020268064,-0.015217506137143677,-0.010294353407131356,-0.008994854262322076,0.002182155022382899,-0.00…
65,-0.01594916016366169,-0.011555433433537309,-0.020970002818898423,-0.019009632055776503,-0.018987623717365277,-0.0019307697127394071,-0.014289162328109882,-0.01700997181903169,-0.02557583142737497,-0.010609881815566016,-0.0052595293714658665,-0.011227862514014229,-0.018072150477221036,-0.009608267979288633,-0.0025985980305743106,-0.007457412224528285,0.00016955689311025542,-0.001017548989656422…
66,-0.020234453969372457,-0.009769941955561648,-0.015466930575450599,-0.010712630894021101,-0.019976528223724383,-0.013497994262777696,-0.009987277157344794,-0.015113007631081383,-0.0123919031175222,-0.010846212126436553,-0.010086609501319878,-0.0024221299391507436,-0.00866360731371713,-0.009742429338499226,-0.015242538818120016,3.53882607393172e-05,0.004919061470879407,-0.004303483682056621,-0.0…
67,-0.009462687738220246,-0.002128095704507068,-0.015186743827854206,-0.005729364000464412,-0.003477247655698527,-0.014321256766541675,-0.006583625994559578,-0.0008309446924841808,-0.016280843790645858,-0.006146702202127222,-0.00927921333544399,-0.010828772405371346,-0.005774729741293042,-0.005646946948703996,-0.00029740559120461363,0.0006523589613513748,-0.0022624613350095296,-0.0008558509677855…
68,-0.017135428206374616,-0.006964434706010005,-0.006522947173708235,-0.007032368235939296,-0.006649595586399718,-0.0021182302948823672,-0.018769618533003605,-0.01250050631849564,-0.008576362468670577,-0.006090794001910749,-0.010863563671422884,-0.006421493888867379,-0.006241954290584395,0.00512753691533405,-0.0003783278293044564,0.0023932144426636196,0.0028434243522751108,-0.007278088155310884,-…
69,-0.01594662980161031,-0.003262348273741063,-0.0074121842430307896,-0.011988618278002978,-0.012015884050217904,-0.010992377252685263,-0.016639731124875892,-0.007599810131056376,-0.01571246237980719,-0.005861006851209916,-0.006298117686847807,-0.006434370699802501,0.002675886292540908,-0.0014860370017971405,-0.0027254538075724877,-0.0023331049283844343,0.003115897031678273,-0.0001005852296937785…
70,-0.014489874463304712,-0.007463363036676267,-0.016849887119534147,-0.0021036381771882455,-0.010886669263943344,0.0016345954768665204,-0.006888920700586894,-0.008019721839112672,-0.012744825444454932,0.0014440860361979763,0.0037788425231083935,-0.002816521777405243,0.00253994464065131,0.0030199909362823253,-0.0031470247229560947,-0.007188342617848106,-0.00039982105671865816,-0.00579809343815265…
71,-0.0018165595490417148,-0.006316508898637352,0.00283452660575314,-0.0002671315285101737,-0.0057462655373947584,0.0013591676623504194,0.0021280432106713723,-0.0005831009942129132,-0.00696939178731326,-0.0045302961673214645,0.002079661179303339,0.0021360698165571908,-0.001004323302776452,-0.008380465258137825,0.0020218515154828993,-0.004150162861126175,-0.0023951750979654893,0.002589559658865945…
72,0.00306455918604723,0.0015238126965183814,-0.008075609843693713,-0.002982570843644457,-0.003325639885932273,-0.005278424598483698,0.0012385648533741224,-0.005575124351570294,-0.0020927182114124383,-0.0050377976138393935,-0.007110216311504472,-0.004569699434276852,0.0010094936000840079,-0.007863817523128895,0.0014646930469020163,-0.004045381428803155,-0.008596141411308971,-0.0012819982514993833…
73,0.0012702973743693412,0.0012016374692097056,-0.0010852731255266066,-0.00182686953606744,-0.00031229804283975667,-0.0013886800686487705,-0.003378648645011927,-0.005850062595791709,-0.009139067612736754,0.0016131438658938042,-0.0023929473048015155,0.001537637835612093,-0.005434722364103809,4.778793792143486e-05,-0.0029926769515697857,-0.003742112573119135,-0.0002966563759508957,0.000969166118438…
74,-0.00110482112958326,-0.005247515119547188,0.0014717156770601989,-0.0005704210085108114,0.0006567360436048092,-0.004431340403380709,-0.004164311965224701,0.0006907460866192193,0.0005761869276237001,-0.0006448243785223645,0.0006072674950847568,-0.005716385941915787,-0.003949454137929583,-0.004770394826126845,-0.004552269156944006,-0.003574803013608075,0.0006638852772347319,-2.175586356794776e-0…
75,-0.0001366176354069239,0.00021859308157125873,0.00023786438914424895,0.006180831065233881,-0.004315397025550247,-6.439885189309666e-06,-0.004714600837208588,-0.005076678199321457,0.000251248930117162,-0.003918211961423684,0.0041895883157771555,-0.014753329578176695,-0.004505586160957762,-0.0050614467136752194,-0.0005839624366462505,-0.004658683279406939,-0.0009613098549726452,-0.00434523735025…
76,0.003786438646195472,0.0007927715252589941,-0.00013103163772132162,-0.00043121784783205675,-0.0003047544242230195,-0.0008539256345188677,-0.005476972202827318,-0.004537870801165217,-0.005708860054741202,-0.004937609977306619,-0.004168105142531133,0.004193127349122381,1.4725370761774844e-05,7.350134981100957e-05,-0.0004171793367579721,-0.00011682178092266094,-0.005052175386587949,-0.00035282083…
77,-0.0008944301159314915,-0.0003112760388493054,0.00012332917809315983,-4.823062684336434e-05,-0.004336149862413363,-0.004385059850112682,0.000537975158817639,-0.0049626116111164235,0.00046783277226859917,-0.010587424101522898,-0.00015864213349554173,0.00020909106295752727,-8.572212868856079e-05,-0.004413728229325786,-0.009889972944142426,-0.009721440907374498,-0.00962768073085788,0.000115359300…
78,-0.0052776965280427615,4.893789573457995e-05,-8.684167567248871e-05,-0.009573859672271505,-0.005299150566360914,0.0001909313990093251,-0.009809387618331205,-3.413706363330921e-05,-7.430732832640417e-05,-0.0002969676822848343,-8.606464219982016e-05,-0.004994461567410399,-0.0102385470423935,-0.004968499005887454,-0.005232580314476172,-0.009933847914468791,0.00011421848004014286,-0.00514914646793…
79,-0.004626506807867824,0.00043370053315333775,-0.00494352268995559,0.00029399969954600747,-0.0002468513355148428,-0.004505604276876508,-0.0045207845753127,-0.0047378061649896545,-0.0048949741879918945,-0.004940872882835633,-0.005404820682773094,-0.0043485663168369515,-0.00016999443436484184,0.00013552092065582393,-0.00934362583795705,-0.019435271302221578,-0.004640199686750725,-0.00520659582436…
80,0.00043712510054166686,-0.004377495119301621,0.00021071755735081776,0.0001957557169810385,-0.010018933845647287,-0.01549648993489169,0.0012277532842390794,0.0003463636704211044,-0.004967678316445115,-0.01008669166336557,-0.0048093337549426005,-0.014692987993821864,-0.02496445894644061,-0.009493041105442506,-0.009586668157647488,0.0004943092885460975,-0.00011790213812039096,0.000251106135513221…
81,-0.005123822771638619,-0.011568712813669182,-9.450370815448756e-05,-0.0035339214806485737,-0.010355524139333916,-0.0048004950590373055,-0.0003231571014779554,-0.004192936857814278,-0.008787010311879019,-0.004723986072408175,-0.009714082242550482,0.000507688677222575,-0.009418115174103882,-0.014778792844712728,-0.009645082487990014,-0.0005619136937649343,-0.00942875279960728,-0.0195424004019217…
82,-0.009504064757905053,-0.00957587138521367,-0.009491310818904386,-0.004456400002777126,-0.009727704328798992,-0.011022721013376046,-0.01418201879662806,-0.0140181217011429,-0.00445110814396147,0.00042089770432287286,-0.004636549546120311,-0.01405711174697167,-0.009648281699036003,-0.00955122720049306,-0.019346324633088146,-0.023430967521905433,-0.014642190732446577,-0.010676447716655327,-0.013…
83,-0.009443985379230626,-0.004652494153115008,-0.014085344696377025,-0.01946408026692991,-0.013744035463392952,-0.010330000186729379,-0.0038536912142430792,-0.004419017532857312,-0.01359498775889631,-0.014354525763159369,-0.014308166429529878,-0.008870498896524344,-0.013780161656589412,-0.014913083023222919,-0.020983356583771352,-0.013789594327027711,-0.014165170939781906,-0.018782265667026454,-…
84,-0.013376646048950672,-0.014054784359894764,-0.00889935732273783,-0.008734508908720372,-0.010249301567189352,-0.009313202696194114,-0.00449810392906492,-0.01410668594022624,-0.009610570653977722,-0.00932291558199651,-0.019530677535451124,-0.0234708720228052,-0.013948790146008229,-0.019030453236204014,-0.01931333859833482,-0.00929123984944784,-0.013775640643208246,-0.019371524703386333,-0.02438…
85,-0.01819446741959833,-0.0041485292731252765,-0.013662565307267976,-0.01380527620192166,-0.014012187559436992,-0.00883931408425185,-0.014712251087146928,-0.01962437030180346,-0.018917127023025074,-0.013627190097811229,-0.019140076962967625,-0.0092032320381137,-0.014138581537067286,-0.018342243458028828,-0.018572108553483804,-0.009336417559118916,-0.01919920040043831,-0.01896727858031211,-0.0088…
86,-0.01886931844837093,-0.022955539514759232,-0.015255108689080716,-0.008466825690054976,-0.00879238873576693,-0.019153315223117584,-0.019176309785298305,-0.01411501037664731,-0.013349055123061398,-0.019029639405640567,-0.01812308814460244,-0.023915993550204163,-0.018640489267025707,-0.027894252209510226,-0.018835700649864052,-0.02382556419270292,-0.01856648566707723,-0.028723225378076433,-0.024…
87,-0.017597233629602766,-0.023308599483886482,-0.017844747665590764,-0.0236333924016299,-0.02318563204389591,-0.01906861444865287,-0.018516690458698536,-0.018539618189578774,-0.013471974255643556,-0.02365532416750894,-0.012954334618192627,-0.02326581418552666,-0.02393520226355412,-0.01387688158936013,-0.02811933194734665,-0.018832003493676714,-0.023772785821166362,-0.028389888455926115,-0.018753…
88,-0.023117199540777032,-0.017757019160590956,-0.023966022699456618,-0.0227522709588267,-0.033361969807353745,-0.01817671748766543,-0.02870158714548116,-0.018282458405600673,-0.028506759992006924,-0.023335344205217916,-0.01362044258924969,-0.023237395466164528,-0.023390343677688816,-0.03238702713039068,-0.028196127609533637,-0.02866448735988202,-0.02238492019522928,-0.023794076070116042,-0.03365…
89,-0.02375014778843404,-0.02376896096393386,-0.022953757614784277,-0.027741700403356422,-0.033562787255520254,-0.0184963743160502,-0.018588781748890212,-0.028373002990312354,-0.03269096912427533,-0.03310511794359936,-0.02241479677005858,-0.03269472506701339,-0.032254957560873244,-0.028174524340341307,-0.018797453096870146,-0.023878075180269992,-0.023686885160273403,-0.02680072574298681,-0.028171…
90,-0.027704395548080893,-0.0277851692608065,-0.01860797135837285,-0.028127201512034638,-0.027091869974235364,-0.02827780342914479,-0.03234623548287635,-0.023301495993063814,-0.027708949065715284,-0.03374311391856299,-0.018142593904079924,-0.023289767082896595,-0.02730109193209887,-0.04237244528831795,-0.033167555625638126,-0.023629322186328405,-0.02830671969626944,-0.02823044813400406,-0.0236951…
91,-0.03308554076544476,-0.02844841023850049,-0.043494250654689634,-0.018546275693541427,-0.018774022504166543,-0.033354661404201555,-0.027985152601405404,-0.023665929663628963,-0.028067754128605335,-0.018504608552421333,-0.04301631402698114,-0.02839381708478926,-0.028738011301295864,-0.033613150401425394,-0.03855205975213017,-0.033608070263051223,-0.03277041171866638,-0.02870261985891978,-0.0231…
92,-0.033585302737489275,-0.023756513703534647,-0.0383258050947002,-0.02894842341148314,-0.03398241993307589,-0.038037143676891996,-0.037849312140721625,-0.03322014606303823,-0.033177643295409384,-0.03381913603401806,-0.03841282630313193,-0.04282223605635637,-0.028549618296326146,-0.023990916290332585,-0.02896074751229804,-0.03351152936876584,-0.03393985558431708,-0.038551896746541935,-0.03316955…
93,-0.03367928091953352,-0.03850379139411961,-0.043371134256189464,-0.028229728216636815,-0.03322433887243251,-0.029475483310142277,-0.028198819369128166,-0.04290520215696099,-0.02804316731889799,-0.027781510623662527,-0.02399840573209614,-0.0380871867170463,-0.02883994954072444,-0.03782035668938524,-0.03417241391487387,-0.038260188992331044,-0.023698276212164304,-0.033951965142023165,-0.03268882…
94,-0.03370307680337455,-0.03851663844090368,-0.028687411105065078,-0.03869569891740728,-0.03840921484664232,-0.02850647611263166,-0.037767734576943365,-0.0327327370153844,-0.042386911195247436,-0.027943754053397978,-0.03308865991275837,-0.02412026712794525,-0.023579425966362453,-0.03739300261684228,-0.03804871825234194,-0.03779180524032411,-0.028365796314914073,-0.033086183642513665,-0.033380921…
95,-0.031576712989291364,-0.03722918177402787,-0.033124061618869265,-0.02317845540220175,-0.032773462068705475,-0.023093873210978343,-0.027416476065473823,-0.03317378929406585,-0.037480159681585634,-0.03753823028064205,-0.038746741484876,-0.02349475120220511,-0.028238329629620477,-0.03802722649680013,-0.04229849275667357,-0.023536160583691897,-0.03847475036053056,-0.04234297133842582,-0.042687904…
96,-0.047189505079263616,-0.033104676923186444,-0.038658484877730936,-0.05307189420203295,-0.03289484069076228,-0.04283155567903926,-0.028410199754613237,-0.042931679657476886,-0.04291597346897971,-0.02825761129740199,-0.0377300619932169,-0.042458471185139735,-0.0429184987551549,-0.03324570209344835,-0.033714961530111616,-0.0482288134345039,-0.043077917130742195,-0.027904593283446265,-0.028380970…
97,-0.038155412306911746,-0.04717395978540995,-0.027527468481016486,-0.029354521230428823,-0.04213206837074532,-0.032275115059238045,-0.04755433386918517,-0.03818951294005404,-0.03792482866364458,-0.04291680464791007,-0.037412315719493584,-0.04160508335976194,-0.03822361260970595,-0.0381286600795619,-0.032401663627942424,-0.048059146840411446,-0.042618494755609485,-0.033035100353058344,-0.0378229…
98,-0.03338338248866093,-0.04361687035831354,-0.03282221450955725,-0.04733128872243432,-0.04238629961660819,-0.042447712680792664,-0.03775146380056608,-0.02864298607242723,-0.028050979612974397,-0.03833801583711874,-0.043172446154265215,-0.03357899896385647,-0.03362410082476377,-0.03301099579877783,-0.03343843263425225,-0.03770203376840343,-0.03775917434371599,-0.052607288266410625,-0.03802452385…
99,-0.038509668157228186,-0.03211865204344389,-0.043629672839249366,-0.037782507632736065,-0.04366953703108683,-0.0429381738575159,-0.03809313375471777,-0.037815490711758264,-0.04723019849268582,-0.03877951051505053,-0.043405706850846236,-0.03360430179498218,-0.04246791265353663,-0.03792961522177205,-0.043299550883493326,-0.0380833591489806,-0.04323262546287139,-0.04851443341555699,-0.04289168648…
100,-0.03802896066405558,-0.043123080681451716,-0.04309993080486448,-0.048665054151104024,-0.028611207078437242,-0.03807639192537303,-0.038120977097009845,-0.04782676950129917,-0.05238410151452018,-0.033884212501179824,-0.042651480725960866,-0.048537799558011914,-0.04318069734405259,-0.03810906663686792,-0.04355202279276295,-0.044479731110921336,-0.04376737287216706,-0.037930844943306265,-0.02807…
101,-0.0424806900306405,-0.04740496057288182,-0.03775870541432581,-0.032494747911408356,-0.03313229733452085,-0.033288773384623285,-0.03773651684590867,-0.04327257562475886,-0.04741278648920054,-0.028760030081965017,-0.033447591102857936,-0.04263322392753636,-0.03806534220453283,-0.02841573085736939,-0.02813353556977982,-0.03778142635817996,-0.03899908280152562,-0.03335314113607172,-0.03303046747…
102,-0.028451738594585104,-0.0371681910894915,-0.042964516731112394,-0.043243786148899954,-0.03776186576895595,-0.03311588481517732,-0.04259681651177009,-0.04822870516515022,-0.03426304269459969,-0.05291684937626187,-0.0470763707675332,-0.038596666248033575,-0.0339689447977907,-0.038326488073520584,-0.034030990800407654,-0.02882450065631375,-0.03319168645503458,-0.038737875686578216,-0.0428886495…
103,-0.04337759712730186,-0.033997865762388745,-0.04764453027509465,-0.03328855797187124,-0.04227678895754708,-0.05262629053047927,-0.043230517330039145,-0.0385994930115355,-0.04387348823159255,-0.048076329531929744,-0.028191911780388195,-0.03293549612177607,-0.037688128531406205,-0.03360661040408667,-0.027874614810324765,-0.03325588803143134,-0.028789540907904077,-0.03428213146813464,-0.04362933…
104,-0.042682864968213,-0.04312188934464816,-0.0480799553754265,-0.04692592868089004,-0.043619338390786085,-0.03291755780592558,-0.033020545868902205,-0.03877598540558057,-0.037727988304493656,-0.04292979740818517,-0.03863481465649296,-0.038431211017120104,-0.05294330680917355,-0.03384175131324918,-0.04791586550807025,-0.046945080377006815,-0.03870395915619016,-0.028652514154926687,-0.03864470780…
105,-0.033237196671766195,-0.048129647017670224,-0.048450013625765946,-0.043749805742415014,-0.04333396393326776,-0.033715975790485825,-0.028775910769981625,-0.03386016174193322,-0.04781646266805919,-0.03808274551207614,-0.024383749615768127,-0.04882875467562343,-0.03835144362963023,-0.029001798562884845,-0.04324300301357426,-0.03853008727757542,-0.03400330490120714,-0.023290764393508277,-0.02930…
106,-0.04862487795480849,-0.043511405625697094,-0.03354383934330159,-0.038914748109137226,-0.038787058708740454,-0.03328646424031613,-0.04321782034869187,-0.04341697737308064,-0.03860727705500007,-0.028870618025198233,-0.03875881087403405,-0.04331612272677026,-0.039373197820548336,-0.052709397062069355,-0.03866036144762596,-0.034330764644227796,-0.033171908075043645,-0.04364715044664223,-0.033150…
107,-0.03821865379179718,-0.034352105896549724,-0.033608145321981364,-0.03336060044848811,-0.039155180111030065,-0.03393587980835039,-0.03366154632889172,-0.03320974716263889,-0.038414045878587925,-0.034129695189272814,-0.028917643523892644,-0.038628403290527906,-0.03867447870735533,-0.03913524738704868,-0.028285948598812928,-0.03863477153108321,-0.03652579988562214,-0.023985422651766914,-0.02904…
108,-0.03893267478172939,-0.034154621548958375,-0.0386760232210121,-0.031745408391044,-0.043481861295424404,-0.0340669793705685,-0.038543873061755135,-0.04308249579630114,-0.03897759667133739,-0.023432571385834305,-0.039120831305859936,-0.02425620845539169,-0.025143448567514264,-0.038652110816017674,-0.033114019046760805,-0.029553563543866297,-0.029570214375555556,-0.03928011930889253,-0.02597321…
109,-0.03427381692616488,-0.03848610025100776,-0.039307145178995015,-0.034008264512017244,-0.03403850990946045,-0.03041497705457557,-0.030774750114480817,-0.029116955447578554,-0.028563568653744424,-0.04389887255388488,-0.03946473376893591,-0.03454399350103551,-0.02959573645540005,-0.028740942781690662,-0.030545002276099506,-0.028585389899171268,-0.023800176742072937,-0.024158262715346455,-0.0298…
110,-0.03463923305969263,-0.04432296273586654,-0.02859438623742492,-0.03869816388415178,-0.02885345656268227,-0.034107545592055616,-0.03900621033675659,-0.03887099998308757,-0.02880528333772271,-0.0360827383311153,-0.03894185141585822,-0.03889667828724634,-0.029187576164837546,-0.028984560010434535,-0.035115174859362275,-0.028451229341054703,-0.03573201975372518,-0.029401714614918487,-0.029872347…

## Sheet: Figure 1d
,0,1,2,3,4,5,6,7,8,9,10,11,12,13,14,15,16,17,18,19,20,21,22,23,24,25,26,27,28,29,30,31,32,33,34,35,36,37,38,39,40,41,42,43,44,45,46,47,48,49,50,51,52,53,54,55,56,57,58,59,60,61,62,63,64,65,66,67,68,69,70,71,72,73,74,75
0,8.55719739999995,4.342950999999971,5.851511000000073,4.223951000000056,3.5899526000000606,3.1525492999999187,4.1234560999999985,4.051496400000019,4.108376099999873,5.027642300000025,4.792986099999894,5.532392899999991,3.7008509999999433,4.630867399999943,4.580997999999909,4.412301299999967,4.35434609999993,5.941398999999933,5.406719299999963,5.879342600000086,5.9968657999999095,4.46747609999988…
1,5.7061089999999695,4.9669896000000335,3.4008810000001404,6.932280999999989,2.774400000000014,4.457838000000038,7.8242910000000165,4.906606400000101,4.392810000000168,6.060084200000006,5.9573793000000705,4.757157699999993,4.8171892999999955,4.851649299999849,5.487761299999988,4.2541738999998415,5.984574199999997,4.713887699999873,4.967282599999976,4.195019299999899,3.936371600000143,5.4156810000…
2,4.0350016000001006,4.779915800000026,5.517217699999833,4.759030700000039,4.849363200000084,5.285024499999963,4.660624200000029,7.029282599999988,4.338414199999988,4.457177699999988,4.728927699999986,6.033749300000068,5.782304199999999,4.302087999999912,5.261937399999965,5.102649300000053,7.504640699999982,5.676847699999939,4.723700699999881,8.47916229999987,3.5203970999999683,5.139766399999985,…
3,4.248557699999992,5.920750999999996,4.819462000000044,3.974377699999991,4.881816099999924,4.82895259999998,4.38144740000007,2.7700006999999687,6.63053739999998,5.228271599999971,5.830991299999937,4.776552600000059,4.6248749999999745,4.419792899999948,3.7737476999998307,3.8569963999999572,5.536007400000017,5.65497419999997,5.124849300000051,4.47528960000011,4.709256099999948,4.266349300000002,6.…
4,5.411182599999961,5.030184499999905,5.329657699999984,5.697037399999886,6.399975799999993,4.904021000000057,6.527144200000066,5.230224499999849,4.325919000000113,6.779085800000075,4.582661299999927,4.979522900000006,6.058617400000003,5.3273629000000255,5.2609076999999616,7.62417900000014,4.12489800000003,5.37246069999992,4.1855544999999665,5.165749299999902,5.481234200000017,3.5886544999999614,…
5,4.615972600000077,5.375726099999952,6.536698999999885,3.3970593000000235,5.158205800000019,5.273370999999997,4.758021000000099,5.589149299999917,5.207104999999956,4.003427699999975,6.46253420000005,5.056051000000025,9.09648100000004,4.696049299999913,6.1998757999999725,3.5781549999999243,4.932382600000096,4.56864609999991,4.739500999999905,4.940845800000034,4.223875000000021,5.019686099999944,3…
6,5.671389299999987,4.0886613000000125,4.948316100000056,3.930949299999952,5.119216099999903,4.723691000000144,4.393547699999999,3.767636400000015,3.6957510000000866,3.229741600000011,4.129686099999958,5.119242600000007,4.8481513000000405,4.285386399999993,5.029714200000058,7.832867400000055,4.305547000000047,4.81175769999993,4.745841000000041,4.133154499999932,2.4139319999999316,3.20603740000001…
7,8.218802299999993,5.014340699999934,3.99694420000003,4.212012600000094,5.195746099999951,5.459856099999911,5.312926099999913,4.271461300000055,6.085437699999943,5.21863640000015,5.564759999999978,5.101377699999944,4.790881000000127,1.8668316000000686,4.797084199999972,5.468288699999903,4.304951299999971,4.653291299999978,3.887147700000014,6.89830070000005,7.2364723000000595,9.171867099999986,9.…
8,5.425104199999964,4.514544499999943,5.940537400000039,5.347207700000013,5.563882599999943,6.740332299999977,4.881814199999894,6.522277699999904,8.374137399999995,4.682536400000004,3.339486099999931,5.451386099999922,7.320900699999925,5.584221299999967,5.950612899999896,3.692422899999997,5.036107399999992,4.001297099999988,5.436795499999903,4.631042600000001,7.596773899999903,12.429057100000023,…
9,4.550346099999956,5.80829899999992,3.8244510000000673,5.154409299999884,4.417179300000043,3.3620422999999846,4.39780159999998,4.067104200000017,5.857007400000043,5.528349299999945,4.521079299999997,4.642171600000097,3.532662899999991,4.745702599999959,5.036258999999973,4.625607699999932,1.2513622999999825,2.795184500000005,9.201728699999876,8.450697099999957,12.560650299999907,14.58372869999993…
10,5.549032600000032,4.994911999999999,4.757254499999931,5.188678999999979,5.604387699999961,5.409100699999954,5.063646099999914,4.33581259999994,5.981747699999914,4.373856100000012,4.84770160000005,7.81516739999995,4.381045800000038,3.810119600000121,4.786264200000119,1.5586090000000468,7.864165500000013,11.2950818999999,12.377058699999907,14.602228699999955,19.708556770000087,17.340057099999967…
11,5.576121000000057,4.79287069999998,4.055739999999901,5.99293739999996,5.3972358000000895,5.46953069999995,6.356845800000087,5.326374200000032,4.21872129999997,4.363947699999926,4.666703900000016,5.02046740000003,3.4523341999999957,4.613700699999981,2.4552022999999963,9.114167099999918,12.047351899999967,12.596218699999895,14.329160300000012,15.438395499999956,17.891021899999828,18.635318699999…
12,5.3613377000000355,5.846244200000001,4.253387699999962,4.474241000000006,4.535347699999988,5.865110999999956,6.059665799999948,5.418321000000105,5.592279299999973,3.726494799999955,5.547827999999981,5.296914499999957,3.5562706999999136,2.4282322999999906,9.083990299999869,11.799388700000009,13.164183500000036,15.05274350000002,16.33081549999997,17.450388699999962,19.69926029999999,20.444850299…
13,4.091998000000103,4.269567399999914,6.043269000000009,4.719037399999934,6.955407400000013,4.900433200000066,4.823900699999967,5.23517419999996,5.6473442000000205,5.8758477000000084,5.289498999999978,2.7233880000001136,6.195315499999992,9.395527099999867,12.382420299999922,14.26085189999992,15.229931899999883,16.791627099999914,18.45682350000004,19.844115159999888,20.33345350000002,21.322810299…
14,3.419840000000022,5.514880999999946,6.613928999999985,4.518276099999866,3.1617074000000684,5.048017699999946,4.097109299999943,3.6457639999999856,4.302431599999977,5.0886229000000185,3.7186306999999488,5.537469000000101,9.539887099999987,13.733550299999933,14.83461869999985,16.185990299999958,18.42176029999996,19.51561189999984,19.36278029999994,20.59903900000006,21.99711350000007,22.945483500…
15,5.231404200000043,6.771028999999999,5.065614499999924,5.071144200000049,6.35399069999994,4.478815000000054,4.831230699999878,5.393511000000103,4.689281299999948,3.838517999999908,5.1008589999999,9.17125550000003,12.617920299999923,16.010058699999945,15.854349599999978,20.540045159999977,19.431276769999954,20.020513500000106,20.964150299999915,22.850585160000037,22.706765500000074,24.6444935000…
16,4.341060000000084,4.68404420000013,4.184142599999973,4.886984499999926,7.123007400000006,5.20764609999992,5.130642599999987,4.467077699999891,4.458411000000069,2.12856029999989,10.150117099999875,12.401420299999927,14.516783500000088,16.974843499999906,18.330473500000153,20.06134350000002,19.9865802999999,21.30021189999991,21.969339299999888,23.544721900000013,23.908630299999913,24.36213229999…
17,5.167379299999993,5.584030699999971,5.234702599999991,4.889734200000021,4.1142679999999245,5.25261260000002,5.5516006999999945,4.846201000000178,2.7044803,8.914592299999981,11.616162299999928,14.369321899999932,16.402713500000004,18.36689869999998,18.73225029999992,21.424221899999907,24.964516770000046,23.130332299999964,24.09705389999999,23.560751299999993,24.270711300000016,26.40938349999999…
18,7.297221299999933,4.06837100000007,3.897551300000032,5.358271000000059,6.004142600000023,8.881710699999985,5.0314025999999785,3.676229000000035,8.38426389999995,11.647595499999966,13.961960299999987,15.452227100000073,17.76409190000004,18.32002449999993,19.774757099999988,21.652750299999866,22.78885349999996,26.878875160000007,24.43521869999995,25.435715159999972,26.481373500000018,29.30107515…
19,5.107677699999954,5.260046099999954,5.857440000000111,6.471483899999953,4.469451000000049,6.715365499999962,5.679225499999916,4.391228999999953,11.527928699999848,12.657103899999925,15.156428699999879,15.608756399999947,17.99155709999991,19.62997350000012,20.85166419999996,21.07942419999995,23.833225159999984,24.450806769999986,25.207923500000106,25.751073500000075,26.618651899999918,27.645860…
20,7.412330699999984,5.15538289999995,5.41866739999989,5.063189000000079,4.411926400000084,5.2747441999999864,4.193858699999964,6.374384500000019,11.748957099999984,13.379132300000038,15.735127099999886,17.44135189999986,19.31475350000005,20.31455129999995,21.98566029999995,23.020185159999983,24.483911899999953,24.58464769999989,26.002581899999882,26.564417700000035,27.841521899999975,28.77195870…
21,4.662597099999971,3.710655499999916,4.416640000000029,5.128310700000043,5.306376099999966,4.102829600000064,8.03320229999997,9.938609000000042,15.13811869999995,14.689227099999925,15.689632299999971,17.920195499999977,19.722927099999993,21.056343500000025,21.9036658,23.947288699999945,26.16324350000002,25.923850299999913,26.97062189999997,27.4672986999999,28.651030300000002,29.41625350000004,2…
22,5.023057999999992,4.682844499999874,5.442893899999831,5.4515742000000955,4.719557699999882,3.099883499999919,8.819633899999985,11.845102299999894,15.708550299999956,15.404523899999845,15.896928000000003,18.30272549999995,20.31208709999987,21.738788699999986,23.329993500000114,24.944791899999927,25.256853899999896,26.58367420000002,27.441500299999916,28.797690299999886,29.274200300000075,30.764…
23,5.272174199999995,5.870475800000008,7.3974922999999535,4.257601000000022,5.4027042000000165,6.373690699999884,10.703872299999944,13.010235499999908,16.492558700000018,16.441463899999917,17.57286549999992,19.29973389999998,20.757303899999897,22.688395499999842,23.335045499999865,25.00652869999999,26.456658699999934,27.66232029999992,28.13409029999991,28.377278700000033,29.96102869999993,30.7476…
24,5.414589299999989,5.239116100000047,4.895192899999984,4.870547399999964,4.168558699999949,10.18030900000008,13.111972299999934,14.785093899999879,16.000828700000056,16.846070699999927,18.118869000000018,19.52620580000007,20.993638999999916,22.264335500000016,23.293324499999926,25.74482869999997,27.255097100000057,27.972068700000023,28.293527100000006,28.714227099999903,29.261847699999976,30.96…
25,5.055308999999966,5.692781000000082,4.782724499999972,4.559040699999969,4.7821374000000105,11.089595499999973,13.496365500000024,15.285365500000012,17.01786389999984,19.475633899999934,18.872969000000012,20.572365499999933,22.401435500000048,23.1766654999999,23.805763899999988,25.034294499999987,27.225397099999896,28.24639549999995,29.253265499999884,30.178997099999947,31.3565286999999,34.4001…
26,5.989632299999926,4.272457699999904,6.96097229999998,4.669797399999993,7.465440699999931,11.34544070000004,13.43084579999993,15.838930699999878,17.522742300000004,18.372398999999973,20.05027229999996,20.75437069999998,22.877865499999984,23.665432299999907,25.431535499999995,26.00738549999994,27.49210389999996,29.155198699999914,28.555952899999966,30.549798699999883,31.755398699999887,31.066027…
27,8.732562299999927,5.064394800000059,5.4625228999999536,2.3718944999999394,8.74514899999997,11.47453900000005,14.1251307,16.50243069999999,17.382609000000002,18.562907399999972,20.449270699999943,21.51507069999991,22.664861299999984,24.489327099999855,25.886173899999903,26.8791655,28.51223709999988,29.65032229999997,30.379935499999988,31.1152687,31.840165500000012,33.00790029999996,33.498728699…
28,4.855391299999951,5.498650999999995,3.9407545000000255,4.9495880000000625,10.3305474,12.245652600000085,15.414239000000066,16.20153319999997,18.24523480000005,19.791607399999975,21.56926229999999,22.59760069999993,24.432962299999986,25.52626389999989,26.121020699999917,27.87880389999998,28.283242299999984,29.926532299999963,30.46473549999996,31.47943549999991,32.326703899999984,33.230467099999…
29,7.4375773999998955,5.236156099999903,4.327412600000002,7.489603999999986,11.26794259999997,13.928539,15.482709,17.260742299999947,18.78000069999996,20.750202299999955,21.732473899999945,23.3677639,24.23260389999996,25.72423390000006,26.48764069999993,27.999103900000023,28.88388709999981,29.799900699999966,30.96567390000007,31.886707099999967,32.16744230000006,32.41389319999996,34.1200986999999…
30,3.9819329000000607,4.11825609999994,4.2586738999999625,8.601077400000008,11.614361300000041,13.930630699999938,16.28466389999994,17.792142300000023,19.39183229999992,21.20677230000001,22.26117069999998,23.620740700000056,24.38140069999986,26.13623389999998,27.091709000000037,29.4903622999999,27.924803200000042,30.096440699999903,31.180193899999836,32.14250549999997,33.24916709999991,33.9791039…
31,3.8474800000000187,5.615649299999973,4.007438999999977,9.830772600000046,12.091267399999992,14.134175800000094,16.05210740000018,17.350209000000063,19.172875800000043,21.140365499999916,21.77323899999999,23.636040699999967,25.542072299999973,26.24547069999994,27.69267549999995,29.874295499999903,29.764035499999977,30.788233900000023,31.13973229999999,32.171140700000024,32.82343389999994,33.687…
32,5.614675799999986,5.322952600000008,5.035907399999928,9.031602600000042,12.402745800000048,13.459100000000149,16.466967400000044,18.26786900000002,19.932932299999948,22.09243549999985,26.1613286999999,23.102671600000008,26.120697099999916,27.368767100000014,27.608042299999966,28.388333899999907,28.742701600000032,31.0833022999999,31.557065499999908,33.404567099999895,33.55336549999993,33.96993…
33,4.2830432000000656,4.489917999999875,4.958933200000047,9.672270700000013,11.652889300000083,15.066100699999993,16.35646900000006,19.105603900000006,20.749463900000023,22.521263899999894,23.498310700000047,24.333639000000062,25.400402299999882,28.894063899999992,27.99600389999989,29.89783389999991,30.274605500000007,32.629957099999956,31.33521260000009,32.58718959999999,33.24064069999986,34.333…
34,4.611624499999948,4.259044199999948,7.332544200000029,9.940209000000095,12.959210699999971,15.047172299999943,17.463909000000058,19.8483422999999,21.07380230000001,22.396840699999984,23.92302549999988,24.776473900000042,25.857275800000025,27.424633900000003,28.70249709999996,29.807935499999985,30.380505499999913,30.973735499999975,32.71096549999993,32.96156389999999,32.96855960000005,36.483167…
35,5.2689245000000255,3.95317799999998,6.9610289999999395,10.92570069999988,13.231702299999938,16.209102299999927,18.6404407,19.20644070000003,20.83906229999991,22.485863899999913,23.929233899999986,24.754442299999937,26.04221069999994,27.530663899999922,29.373502299999927,29.678173899999933,30.776288699999895,32.13973550000003,31.32668799999999,32.62406390000001,34.3674939,34.78589709999994,35.1…
36,5.225196099999948,5.150979300000017,7.749970699999949,10.77830229999995,13.767268999999942,16.313272299999994,19.332805500000063,20.48120389999997,21.371162300000037,23.258235499999955,23.640749299999925,25.459942299999966,26.664772299999868,27.64793229999998,28.87809709999999,29.49876549999999,31.022767099999896,30.569626399999947,32.457648699999936,33.032695500000045,34.83553030000007,34.587…
37,6.476170000000025,2.9225858000000926,6.779833899999971,11.8909539,15.120403900000042,16.714617999999973,19.591627099999982,20.845795499999895,21.83211869999991,23.47303069999998,23.962692299999958,25.26115709999999,26.881067099999996,27.609095499999967,29.065617100000054,29.459895500000016,6.447909999999979,34.63575029999981,32.40712869999993,34.53605189999996,34.54052029999991,34.608221899999…
38,4.805312599999979,5.408901000000014,6.174192299999845,12.27236389999996,15.741235500000016,18.124987099999885,19.55542709999986,20.915497099999925,22.4582355,23.651703899999916,23.993095499999868,25.143525499999896,26.31567189999987,26.898477699999944,27.839988000000062,29.68321709999998,31.360788699999944,31.29236549999996,32.06949029999987,33.731128999999896,34.434660299999905,34.40279550000…
39,4.660941999999977,3.196743999999967,6.511130699999967,12.194040700000073,15.963491899999894,18.662020299999995,19.68288869999992,20.683195499999897,21.983667099999934,22.96947769999997,23.93682709999996,25.179988699999967,26.005125499999963,27.555557099999987,28.6776787,29.96592869999995,30.713227099999926,33.065518699999984,32.600864200000046,33.48144869999987,34.93286189999992,35.16438349999…
40,6.038219299999923,4.702931299999932,7.447227099999964,12.254511899999898,15.573657099999991,17.707228699999973,19.679320299999972,20.963740299999927,21.638488699999925,22.693887099999984,24.006388700000002,24.51472709999996,26.799111899999957,27.772718699999928,28.411350299999867,30.47265029999994,31.03915189999998,32.15559029999986,34.75153999999998,38.211653500000125,36.96749999999997,34.595…
41,3.873247400000082,4.1746650000000045,7.075223899999855,15.103845159999878,14.592511899999863,16.88991869999984,18.825650299999893,20.443988699999977,21.550088699999947,23.00148869999998,23.483423899999934,25.277427100000068,26.37159710000003,28.007780299999922,28.695241899999928,29.767580300000077,31.665683500000114,32.08471869999994,32.445611299999996,33.670081900000014,34.84697676999997,35.5…
42,5.170751000000109,4.769174499999963,6.54120069999999,10.79341189999991,13.802050299999905,16.458780299999944,18.093385500000068,19.936621899999977,20.72490516000005,22.494813500000078,23.61588350000011,29.46703677000005,25.410950299999968,27.415980299999887,28.90992349999999,29.42749189999995,31.53924350000011,31.455381899999907,32.82461189999981,34.0625518999999,34.220415160000016,35.87651676…
43,5.358842600000003,4.899697399999923,7.248823900000048,9.362378699999908,14.18934349999995,16.351481899999953,18.03965029999995,19.768421899999908,23.399005159999888,22.01424350000002,22.593915159999938,23.93308030000003,25.564350299999887,26.68228029999989,28.327091899999914,30.78441190000001,30.001347099999975,31.220273500000076,31.22664450000002,33.97271516000001,34.71761349999997,35.0583751…
44,5.827711000000022,4.5130477000000155,4.414818699999955,6.4818502999999055,13.41728189999992,15.687047699999994,16.978948699999933,18.912880299999983,20.515883500000086,20.926675159999945,23.19750515999999,24.237920299999928,25.66007350000018,26.691081899999972,28.385121899999945,28.904520299999945,30.059413500000005,30.888506769999935,31.964473500000054,32.875181899999916,33.42188549999992,34.…
45,4.49482799999987,5.66368900000009,5.476217099999985,4.189115499999957,12.095978700000046,16.57575029999998,17.85467349999999,18.51551189999998,19.40083350000009,21.70628677000002,22.098348699999974,24.20184350000011,25.657008389999987,25.08164069999998,25.303410299999882,28.457555500000012,29.31541350000009,30.56091189999995,32.08948350000003,31.949076770000033,34.192415159999996,34.3324767699…
46,4.379432299999962,5.935450699999933,4.042476099999931,10.95748029999993,10.781220299999973,14.800328700000023,16.546345159999987,17.765043500000047,19.650673499999925,20.936245160000112,21.879206769999882,24.153316769999947,25.926875159999895,26.628792299999986,27.10235709999995,28.128573500000016,29.996776769999883,33.121563899999956,31.680076769999914,33.185945160000074,33.576045160000035,33…
47,3.847923899999955,4.108779299999924,5.407871,10.498244499999942,10.306615160000092,13.317678699999988,15.824908389999905,17.01451350000002,21.169522299999926,20.36464516000001,21.930678389999912,23.62641676999999,24.249393899999973,26.237546769999994,26.143876099999943,28.620608389999916,29.843975160000014,30.645338390000006,31.2025067699999,32.384109999999964,32.967908389999934,33.48497676999…
48,6.133298999999965,4.783525499999996,4.829800699999964,6.2639186999999765,8.24631869999996,12.742510299999935,15.808246769999982,16.974815159999935,18.168613499999992,19.720575160000067,21.049906770000007,22.41975350000007,24.114936769999986,24.960446769999976,26.83498350000002,27.937936769999965,29.030872599999952,29.45597260000011,33.578739999999925,32.24587999999994,31.765308389999973,33.584…
49,6.218763899999999,5.235089000000016,4.211367700000096,6.168063899999993,7.303043500000058,11.640675159999887,14.712041899999804,16.49357350000014,17.46037350000006,19.11757350000005,21.058670000000006,22.34001676999992,23.138981899999862,25.653876769999897,25.886476769999945,27.784208390000003,30.30644259999997,28.68632029999992,32.62176999999997,31.53335000000004,31.78550676999987,33.07140515…
50,4.3950958000000355,4.992134200000123,4.149134199999935,4.985757400000125,7.371613899999943,10.658013500000038,13.524768389999963,15.194945159999975,16.432613500000002,19.03764350000006,20.007948390000024,21.424673500000154,21.956606769999894,23.571146769999928,24.813876769999865,27.14060839000001,28.462886769999955,29.157278389999874,31.036348389999944,31.01264838999998,32.073655160000044,32.2…
51,6.541285499999958,5.472069000000033,5.130088999999998,2.9427348000000393,7.586288699999955,8.345488699999919,11.515381899999852,13.639358699999889,16.049623500000052,18.46583838999993,20.009848390000002,20.543646769999896,22.489178390000006,25.61341677000007,24.689995499999895,26.20264677,25.54879230000006,27.968679299999962,29.20421839000005,30.166178389999914,30.98874676999992,31.72951839000…
52,3.9367879999999786,4.175721600000088,5.303970700000036,5.2738242000000355,4.383455499999968,6.203018699999916,10.135180300000002,13.485005160000014,15.055981899999892,17.776790000000005,17.63831349999998,19.911221899999987,21.333615160000022,22.577343499999984,24.300046769999994,25.504778389999956,26.044320299999868,27.70480000000009,28.64923999999985,30.51810999999998,30.404886770000076,32.91…
53,3.585308390000023,4.996804200000042,3.774325499999918,5.204527399999961,7.056983500000001,5.816085159999943,8.757958699999904,12.33459189999985,14.771636769999986,16.70449029999986,17.432153500000027,18.58498515999986,21.732455160000086,22.8207235000001,23.50632515999996,24.897786769999925,26.083385160000034,27.175986769999895,29.606919999999946,29.096425159999967,29.186146769999937,30.2077851…
54,4.614817099999982,3.6043690000000197,4.7892673999999715,5.874240999999984,4.691767400000003,4.857658699999888,7.1022073999999975,10.619251899999881,13.642823500000077,14.439449299999978,16.688761899999918,17.753997099999992,19.421051899999952,22.416815159999942,22.83915516000002,24.733625160000088,25.333225159999984,26.43925676999993,31.16807838999989,27.913895499999967,29.96758839000006,29.20…
55,4.256000699999959,4.401651000000015,3.105032299999948,4.8071390000000065,4.61556070000006,5.178987099999972,4.988227099999904,4.863339999999994,11.968058700000029,12.161646769999948,15.465930299999968,17.24432189999993,18.718087099999934,20.192991300000017,22.497676769999998,23.35195515999999,24.17232029999991,24.73606129999996,25.024079999999913,27.96838676999994,28.917793500000016,28.7528483…
56,3.2040886999998293,3.5755007000000205,5.402139000000034,4.635707700000012,5.328363899999999,4.836102600000004,5.749295800000027,5.6713870999998335,9.493921899999918,12.284161899999958,15.139430299999958,17.67279189999988,17.839558699999884,19.298745800000006,20.00774677000004,22.641239999999925,23.88049189999981,25.141025159999913,26.55842189999987,27.09296029999996,29.033486769999968,29.07248…
57,6.410730700000045,5.502960700000017,5.196083899999962,3.4278664000000845,5.713262299999883,4.678874199999996,3.7811322999999675,5.945270700000037,6.383307400000149,10.448030300000028,13.537630300000046,16.149088699999993,17.617930300000012,18.813330299999848,21.28131189999999,21.58532189999994,22.31061580000005,23.40162549999991,25.839423500000066,27.194586769999887,27.183547400000066,28.71819…
58,5.216235799999936,4.889198999999962,5.164945800000055,4.501440699999989,5.678125800000089,4.896012600000063,6.0003322999998545,5.080546099999879,5.217032299999914,7.445795499999917,11.372135500000013,13.384730299999887,14.985442300000045,16.897330299999908,18.962258699999893,20.79226709999989,21.146947400000045,24.290533900000014,24.662255159999972,26.56462350000004,26.829861899999855,26.44715…
59,3.836412600000017,5.531500699999924,4.290223899999887,5.384367399999974,4.432219299999929,3.895374199999992,6.728962299999921,5.696630699999901,4.4932774000001245,4.419762300000002,8.903937100000007,10.72840229999997,13.394703899999968,15.928128699999888,17.752874200000065,20.075967099999957,20.601828699999828,24.45583190000002,23.14433029999998,25.767125159999978,25.826330299999995,26.8189618…
60,4.967212600000153,5.901914200000078,4.425249300000019,6.030905800000028,4.216251000000057,4.156829600000037,5.72787900000003,4.66691609999998,4.794751000000019,5.380035499999963,5.706907399999977,10.560098699999912,10.900395499999831,14.480172299999936,16.891103899999962,20.26559189999989,20.19339709999997,21.80800029999989,21.83770549999997,24.17855709999992,24.743367099999887,24.786573899999…
61,4.853617699999859,4.777670999999941,5.174239000000057,5.493130699999938,4.660864500000002,8.625697100000025,4.97335099999998,5.5995106999998825,5.239805799999999,5.150181000000089,5.067475799999897,11.586203899999987,9.066435500000011,13.0105570999998,15.357625499999926,17.217027099999996,19.56023709999988,20.763800299999957,21.35156549999988,22.056098699999893,23.303561899999863,25.0400687000…
62,5.147479299999986,5.100052600000026,6.157267400000023,5.208545800000024,3.7711499999999205,6.227526399999988,5.3433074000000715,3.6117892999999412,4.736375800000019,5.267775799999981,5.029819299999986,5.2392244999999775,5.781432899999913,10.291067099999964,10.444879000000014,15.59417069999995,18.256897099999946,19.008327099999974,19.652893899999867,20.98977709999997,22.125690299999974,24.38716…
63,4.809561600000052,4.279692899999986,4.89278580000007,5.535333899999955,3.6537544999998772,5.375677400000086,4.072004199999924,5.091605500000014,5.34336739999992,4.768904200000065,5.270940999999993,6.150112599999943,5.243966399999977,10.41079549999995,9.791470699999877,12.265403900000024,15.118607399999973,17.753968699999973,19.510703899999953,19.793025499999885,20.656633899999974,21.4958970999…
64,4.118587699999921,4.778317700000002,5.645484200000055,6.370247400000039,5.961507400000073,6.066902599999935,6.848743899999931,4.984352600000079,5.6697792999998455,4.958152899999845,5.984889299999963,6.3345090000000255,8.10845100000006,5.619416099999853,6.663310000000024,10.6918723,12.333361300000092,15.313292899999965,19.1651971,19.599933899999883,20.03650229999994,21.05019709999999,20.9589328…
65,3.8510776999999052,6.582455799999934,4.337157700000034,4.169924499999979,3.940437999999972,5.540842300000008,5.24906129999988,4.369456099999979,4.8460860999999795,4.750282599999991,5.090612599999986,5.89406740000004,8.212484200000063,5.573121000000015,5.723045800000023,6.90118259999997,9.159900699999866,13.469203899999911,15.95130389999997,17.49777389999997,18.200033900000108,19.02659709999989…
66,5.81386289999989,4.625654499999996,6.027752599999985,4.661624500000016,4.84502800000007,4.082966400000032,7.007184200000097,5.709184200000095,5.358361000000059,7.542377399999964,5.76954580000006,3.327005799999938,5.23758260000011,3.484027699999956,4.775654500000087,4.787194499999941,8.376551000000063,8.327614200000085,12.19200069999988,11.951402299999927,16.21821229999989,17.688105500000006,18…
67,6.51707579999993,6.056319299999927,4.687374200000022,4.764454000000001,3.8128825999999663,3.7161141999999927,7.37360579999995,5.544682600000101,4.8191944999999805,5.224856100000011,4.84038959999998,5.654879299999948,5.538420999999971,3.506492900000012,5.00999800000011,5.56408609999994,4.814996399999927,5.8754458000000795,8.045061300000043,7.850572599999964,12.790042299999982,13.524168000000031…
68,5.482562900000062,3.9143400000000383,5.380575800000088,4.106831299999953,4.019097999999985,6.281989299999964,6.237854499999912,5.023708000000056,4.565811000000053,4.474936399999933,5.313521000000037,4.744291299999986,3.5793226000000686,6.665952599999969,3.4636610000001156,4.135199600000078,4.979886100000044,5.755756099999985,7.281210699999974,5.407594499999959,7.347412599999984,10.193979000000…
69,5.307307400000013,5.260614499999974,4.747766400000046,7.3932126000000835,5.043624499999964,5.257945800000016,5.574686099999894,4.885011599999984,5.011479299999905,4.55737160000001,3.6046225999999706,4.448539600000004,5.398451000000023,5.482219299999883,6.415244200000075,5.99389450000001,5.239646099999959,5.284887700000013,4.603814499999999,5.235409299999901,5.071212600000081,6.185052599999949,…
70,6.602410999999961,4.308766400000081,5.356312600000024,6.088900699999954,4.841782599999988,4.7258964000000105,5.562752600000067,4.5617732000000615,4.435887699999967,5.362426099999993,4.745099600000003,4.445596099999875,5.713714200000027,4.952826399999935,4.636027699999886,3.6789176999999427,6.924572299999909,7.302005799999961,4.731237999999962,6.295582599999989,5.903614199999993,4.2266561000000…
71,4.452522899999963,5.076786100000049,5.327512599999977,5.882781000000023,5.178386099999898,5.522698999999989,5.68705639999996,4.624982600000067,5.039424800000006,5.29742449999992,4.24179289999995,4.131162899999936,6.836121000000048,6.49828100000002,4.468222900000001,6.354912600000034,4.997226100000034,4.523301299999957,4.453782600000068,4.504726099999971,3.3039295999999467,4.7908612999999605,3.…
72,4.929336400000011,4.2412074000000075,4.280499599999985,3.9764545000000453,3.849356099999909,5.270849299999895,3.7968512999999575,5.629550999999992,4.878474200000028,4.4619612999999845,5.526382600000034,3.0255263999999897,4.753032899999994,5.081215799999995,4.269366400000081,4.27519129999996,4.812967400000048,4.6441776999998865,4.231324499999914,4.656382600000029,5.80305450000003,4.033366399999…
73,6.440256099999942,3.4597442000000456,4.554112600000053,5.360182899999927,5.401184499999999,5.281082600000104,5.913947699999994,5.611512599999969,6.3528290000000425,4.398291000000086,6.373287699999992,6.308649299999956,6.333982600000013,4.746172600000023,5.700421000000119,4.8087776999999505,4.3993544999999585,5.066456099999982,7.711144200000035,6.346021000000064,4.561977400000046,5.278849299999…
74,5.07311930000003,4.85880480000003,6.0837057999999615,6.731577400000106,5.671006099999886,5.113049299999943,4.692951300000004,3.687733200000025,4.5988141999999925,4.787547700000005,4.7183913000000075,5.8208810000000994,5.571728000000007,5.965412600000036,5.248380999999995,4.676675799999998,4.51312960000007,6.109609299999875,4.694350999999983,5.4163392999998905,5.868179299999952,4.73511610000002…
75,4.118809299999953,5.490384199999994,5.490449300000023,4.951042599999937,3.6437179999999216,4.948579299999892,3.1772125999999616,4.339184499999988,5.398082899999963,5.903722899999934,6.166112899999916,4.530957699999931,4.271245800000088,6.117374199999972,5.687539299999912,6.111451000000102,4.243146099999876,5.746079000000009,4.730717700000014,4.710756100000026,5.5308844999999565,3.9450492999999…

## Sheet: Figure 1e
,0,1,2,3,4,5,6,7,8,9,10,11,12,13,14,15,16,17,18,19,20,21,22,23,24,25,26,27,28,29,30,31,32,33,34,35,36,37,38,39,40,41,42,43,44,45,46,47,48,49,50,51,52,53,54,55,56,57,58,59,60,61,62,63,64,65,66,67,68,69,70,71,72,73,74,75
0,-0.01815605312021733,-0.016842836641409,-0.018758012368289955,-0.019276157380692837,-0.006528968141687252,-0.008545615509925697,-0.014627155528936057,-0.019555362107547145,-0.01862496793318516,-0.007466511040695594,-0.020021531184608567,-0.019563576600156236,-0.008313939520123766,-0.003191199237603932,-0.009017453982222395,-0.012034031074335571,-0.012088721914593502,-0.011990219474714365,-0.017…
1,-0.022399703427906585,-0.027342616360036657,-0.017715647045842272,-0.016328411576036594,-0.026829814954806443,-0.02215003851591976,-0.016937340533236526,-0.01629704560192495,-0.027007767457940753,-0.006021922741168844,-0.012908953993463406,-0.02427352338723518,-0.017400298065553314,-0.012733667137218775,-0.013553840156419418,-0.004180582421701903,-0.019228691092567748,-0.013471349338546634,-0.0…
2,-0.01788421757137898,-0.027582201368467042,-0.020292305844913885,-0.01585640233721726,-0.013822900366015804,-0.0181459617157171,-0.026202796801316694,-0.008669547450633606,-0.023091906386649836,-0.02781957245902502,-0.013431318135878896,-0.019213408830169774,-0.007313163229029824,-0.0116313504135078,-0.017379749396966276,-0.012612378934314479,-0.02938028489621624,-0.02302034757120236,-0.0184889…
3,-0.016511297436583996,-0.014789360912902401,-0.018121819496522626,-0.008812513970305089,-0.02868880281114413,-0.021918391008394773,-0.021363079805656056,-0.017879201156204137,-0.023813194436180758,-0.013036369718789602,-0.010151813560399608,-0.01842040187852931,-0.009370922458163379,-0.017705624305357756,-0.018558308061317558,-0.021837461206645,-0.009507133227441525,-0.0078134507528742,-0.01804…
4,-0.012338034226323827,-0.013854386935162612,-0.012276898306254412,-0.024587313278391348,-0.027454313857232987,-0.030932165519267477,-0.02845188548370263,-0.022404493343831947,-0.02259179297086366,-0.017774261712599358,-0.008983988987093752,-0.026542531058163614,-0.028662678472316218,-0.009330813299643113,-0.009265347255437753,-0.008201992915265004,-0.012859325892478802,-0.010310133439949486,-0.…
5,-0.02181310295970069,-0.027246118289902435,-0.02785642509285132,-0.018352005192055754,-0.023642231258710986,-0.013530412901737227,-0.03217509709446918,-0.02701174677937631,-0.03157105936519446,-0.01704360685751732,-0.012707670444551013,-0.02126482051213085,-0.0173403083456056,-0.011654604504768674,-0.015643323155823598,-0.018732684290966244,-0.012479649646989048,-0.0021305146329252877,-0.012849…
6,-0.015311981596122824,-0.029500414461060297,-0.023001269606133752,-0.019587937634769095,-0.03147450201137563,-0.02170338129006333,-0.017228272950833883,-0.02290621854021054,-0.02328314950834791,-0.030503032707660523,-0.027215922956666406,-0.02027037625608845,-0.017650750856949865,-0.018259962979798754,-0.013804488487808513,-0.011943373632155885,-0.010093159263042082,-0.009089472361712227,-0.014…
7,-0.019446928586545502,-0.01468200989262175,-0.02391431727050056,-0.028275666764482586,-0.0247900534153856,-0.01407169484455743,-0.02394716443398215,-0.031783275090938846,-0.021592545466728362,-0.02894653602283246,-0.019354459044111774,-0.014557289092997475,-0.010369843241427647,-0.019010024468952516,-0.012970018985464526,-0.009328602285197251,-0.012148794502544134,-0.01835097360783608,-0.010462…
8,-0.02011775316266779,-0.029574272566858996,-0.024095166371995394,-0.024350797711901406,-0.023645123191165955,-0.020239014254548462,-0.02802048527172123,-0.023283914628454836,-0.014611350041334995,-0.015193891402430824,-0.01426857631147379,-0.014164971707343585,-0.014084559101192405,-0.014601191794665467,-0.014843292600285768,-0.005575328283453465,-0.00878287206083369,-0.0001657927856815039,-0.0…
9,-0.014238765482139527,-0.018640653345946598,-0.014509998052436987,-0.029379280008659366,-0.03336293723959184,-0.010325928790654675,-0.026424680557135382,-0.027931350632774497,-0.021129949504785046,-0.019251220544941248,-0.008676671185932372,-0.01142280025255512,-0.010224047717235493,-0.010168425564282811,-0.01081127273443772,-0.015522818478677345,-0.017219445937653656,-0.011614279361012045,0.00…
10,-0.01642626747532619,-0.02085712353896039,-0.01122737194870813,-0.016000573902217003,-0.023519278495560597,-0.012344918096028872,-0.01675901467722636,-0.010038880878188692,-0.020029151018272066,-0.020559471855609975,-0.02868192434939825,-0.005464977826980851,-0.006893360407231286,-0.0160802539395332,-0.0150168953467268,-0.015425275430943434,-0.007853122107051733,0.001342092864261732,0.00185425…
11,-0.011577191130934687,-0.011395133391542585,-0.007273619365547988,-0.02565390066337473,-0.016200799672422564,-0.007045159706134204,-0.012559331665737212,-0.01728588630883652,-0.015896172754831323,-0.012546555182796617,-0.0029624309648860064,-0.0025415839304715982,-0.012013962670669712,-0.006496203792625597,-0.008224525592162218,-0.004398934239360147,-0.00012356790406406243,-0.00254411228608682…
12,-0.007543770393086182,-0.01127188223895175,-0.01556907374831595,-0.025311875556988335,-0.021415542168657806,-0.02321843468071835,-0.026850639720849313,-0.02010883800992064,-0.022318436347013165,-0.018933063007007388,-0.015497954512728425,-0.012735713923531235,-0.015054316222302369,-0.008576957873854514,0.003710386809540097,0.005500998109392276,-0.004266903242454219,-0.0022718613980739497,-0.01…
13,-0.01580556677532464,-0.008000034862524942,0.0019393549012627568,-0.016927221344027705,-0.02413624899726864,-0.017043588977630694,-0.02182538718550381,-0.008822897914037026,-0.016206851711413398,-0.028662574360541808,-0.007917739487911264,-0.01827952785743957,-0.0004838650408826629,0.00931436390716936,0.005062265408271466,0.004527398973259701,8.102588499995416e-05,-0.00015626029911501214,-0.00…
14,-0.004875826206671835,-0.016939894203473835,-0.022145180455726794,-0.018110701632570062,-0.01903666341501314,-0.0094293090059589,-0.010727942695151848,-0.013727306335059348,-0.004394700061635244,-0.011289317394401152,-0.0037797319334626927,-0.013784038479237995,-0.005521209181996199,-0.001818030938384628,-0.0010760268588923736,-0.011770167707885075,-0.004917657916813655,-0.004882139554176768,-…
15,-0.02885635198584364,-0.01727964654792301,-0.01832814177669632,-0.008172008605148693,-0.015807975100920305,-0.017883936196562106,-0.023349801169287508,-0.023886127524310324,-0.008144622157987284,-0.010422507127654319,-0.00925854339743133,-0.0049229164080876,-0.01509323192948586,-0.005696446072591683,-0.004140668196601019,-0.007703777258164203,-0.0010345053232844715,-0.008799002819546969,-0.008…
16,-0.016280398228219806,-0.011324012961080512,-0.01973538500020659,-0.02321873561013928,-0.009250816702068836,-0.02222479046100166,-0.015846117684022974,-0.01708355382231298,-0.00048308619764716006,-0.003210369345928579,-0.001593172185794053,-0.0022136086486515315,0.000819447395842378,0.002067582225410397,-0.003104795170628732,-0.002362411238671116,-0.004132752923283655,-0.007740698409730697,-0.…
17,-0.022855886277617664,-0.01834505334242836,-0.019360852146235244,-0.015525085840841595,-0.01953480348308229,-0.01372315656065078,-0.006653721124943579,-0.011970240811775747,-0.00575652424117379,-0.00875406236140448,-0.00285740856261653,-0.0015499831400117977,-0.0028838138822411203,-0.005035024217831178,-0.008168671881208792,-0.007830918447645656,-0.0029145923473040862,-0.0039043408124932563,-0…
18,-0.017415218538688028,-0.012448883112927571,-0.009868263746045321,-0.01591390719631812,-0.021919253232992045,-0.0070885463364628205,-0.01479399103485015,-0.01631609617621862,-0.005957971575082274,-0.0029455107745929316,-0.012026761609466597,-0.004334023462106791,-0.0073557109893306015,-0.001695647859606044,-0.006039734103459669,-0.0013008846083733107,-0.0024285502575324596,-0.00266215147575363…
19,-0.015346088468608379,-0.018134710090368336,-0.008584813166145166,-0.01080260882955698,-0.015013168456533632,-0.005166019049126938,-0.009951467954730023,-0.001978976438346329,-0.0003252188895020643,0.009151842563667504,0.00011729025538882829,0.00427067096709146,-0.0010044974221454026,-0.0017612130100651813,-0.00048767062887103787,-0.0019954505644923567,-0.0014036285416705787,0.0031588167297332…
20,-0.023808806693941423,-0.021168353680770476,-0.01779298662290829,-0.015756095495005753,-0.009110133460162302,-0.009603218854475935,-0.0014506029273840177,-0.0006607184561782278,-0.0007495021539278608,-6.664323944303703e-06,-0.0005008369053267027,-0.000773913845780314,-0.0006662841222161089,0.0018753729221934767,-0.001099546029823914,-0.0005856883903164023,-0.0017857256867611947,0.0037207689208…
21,-0.010410445338067743,-0.014710030693468183,-0.01903497497085177,-0.023870535300392095,-0.014806860165776349,-0.013011436220083225,-0.003903992196651701,-0.00433286801703368,-0.0004894899138713308,-0.0004758804977018253,-0.0032197838004059715,-0.0002307488158579645,-0.0005111546304847333,-0.001522335364947717,0.0007132088230762642,-0.006824616727033151,-0.005221556450259276,-0.0058700176774394…
22,-0.005173719152088992,-0.018799306117204574,-0.015315868144995918,-0.006236230608090504,-0.014569145080406888,0.00021817286836793397,-0.003673603092809152,-0.00826950347521278,0.001670112833192875,-0.004649468734991184,0.0012944164831678968,0.000751230989007726,-0.0001649905436708021,-0.0006485344677064414,-0.0008517561204996651,-0.0038155697597025903,-0.0016650473381708795,-0.0044587031598115…
23,-0.005570818900570673,-0.00856424741182746,-0.020596298414320355,-0.014790871146598975,-0.018553347006670048,-0.013329075921902148,-0.0037843698196466857,-0.008747726318285113,-0.0005860340661248312,-0.003389304144580221,-0.00871489989443319,-0.008833183799623574,-0.013154650055144863,-0.004709600649320512,0.0007934836743500702,-0.004735854374987236,-0.00827509501734022,4.742464156227351e-05,-…
24,-0.013056433697897827,-0.011393632635611946,-0.018489454815258075,-0.01739447803933409,-0.009085924021209411,-0.017699643237545165,-0.013672873448948452,-0.012305119075634346,0.0030404140564344114,-0.00807493452134717,-0.01304435778954803,0.0022968850276616952,0.0018194412055506871,-0.0016097647331916169,-0.007717538902918679,-0.009575508864634477,0.0019618295024737375,-0.008873356970427336,0.…
25,-0.01320608435290928,-0.01855542044893261,-0.018350219433742182,-0.011456457846307588,-0.022274941037277257,-0.012251641405640206,-0.007222200413852323,-0.012589501100065067,-0.008294489968468101,-0.0014270300263003418,-0.010947196166894145,-0.0026667796094991176,-0.020826737449432718,-0.008443645173087702,-0.00842138254916893,-0.008602257859447208,-0.00665718352741433,-0.0014629343241987862,-…
26,-0.010916117612826534,-0.021666836798326233,-0.010999212492757437,-0.02020070208239692,-0.020079670745467976,-0.011917610470258707,-0.0166280445487536,-0.008602315023839806,-0.015291865788988975,-0.00823613096137846,-0.006662446193614573,-0.009428659083374528,-0.005610718206411209,-0.007100863228735208,-0.012437234412339598,-0.010784156517025226,-0.010422047872185838,-0.010366948270035994,-0.0…
27,-0.01585676286321287,-0.022568902276304828,-0.01673100887802874,-0.009436434979538322,-0.019103709112495728,-0.01420629202585361,-0.018955792700564165,-0.020265314366777507,-0.013974177003021643,-0.024029352127045253,-0.01805536759553897,-0.017544628276097894,-0.009660090549785064,-0.008269407463224335,-0.010981884958516201,-0.01042344823602934,-0.017325410796423628,-0.014407331086007056,-0.01…
28,-0.02046111034505158,-0.014524791899477073,-0.015559879853924556,-0.033363995776335,-0.022893423251478938,-0.022957706661332768,-0.018937793633439302,-0.017564470767989847,-0.014224859982242998,-0.012470396788282524,-0.01878472947257391,-0.0182715716332319,-0.017609239358354154,-0.008846368020337846,-0.013853738341261647,-0.014358625607794578,-0.009139914211551643,-0.007316838020247333,-0.0032…
29,-0.00968402349739553,-0.018682643014549753,-0.01957308150610376,-0.027354793152728714,-0.027290921669386584,-0.021134875050046985,-0.01778742370153221,-0.018263654342147877,-0.01702265600656203,-0.02189841568667751,-0.026828721572427446,-0.01928645061299663,-0.018041486134354093,-0.017976642531794235,-0.012890556242147362,-0.01812431415674728,-0.013722848753304807,-0.011556619971796196,-0.0036…
30,-0.009122332726437647,-0.018901485633495772,-0.014386153922399008,-0.026229181542038862,-0.018128147394344676,-0.02158999839017696,-0.017581665706206184,-0.016880266841468164,-0.026009849204867562,-0.01845803044750291,-0.015944048417645414,-0.02136430234871372,-0.02559306556088286,-0.015574376571685034,-0.021496229641591265,-0.017669080329062295,-0.016576977057579545,-0.016814515624040523,-0.0…
31,-0.01681356510991426,-0.008572660281900825,-0.019090840186769036,-0.021166577569350857,-0.02068532462426921,-0.019339775768800537,-0.024132052434332446,-0.021099357181032195,-0.016090255093870433,-0.010831996469783075,-0.030401988074382193,-0.018706615209345665,-0.02425634733308813,-0.021001953963126013,-0.02058748189340675,-0.02072196644593719,-0.015814970480351166,-0.011268915308226006,-0.01…
32,-0.011186152370161843,-0.011346898855805407,-0.022345034004646422,-0.016186292976245874,-0.02534822976428422,-0.02493332394586399,-0.025576293625554185,-0.02533064118817155,-0.016100675429861544,-0.01945728120262986,-0.015827135716243803,-0.025167532713438696,-0.015849079346560796,-0.015372406067513021,-0.01962592505972105,-0.019108258745952202,-0.024038120250550507,-0.01961222884634477,-0.015…
33,-0.02036717167095617,-0.02625411204434402,-0.025631310583724642,-0.024107021827378297,-0.025025731080936857,-0.0248999898767922,-0.01976178901214927,-0.015014839269494795,-0.020262365624041764,-0.019521252800853723,-0.020122682111817447,-0.024276338717434356,-0.017296062724890378,-0.018147315848852846,-0.02022050018607649,-0.009361240560665781,-0.01402254348819603,-0.014659330962823174,-0.0177…
34,-0.02053495894856651,-0.02501636435577007,-0.025417431611425737,-0.022071780786998684,-0.020624567140058614,-0.024164337450696117,-0.020581670183302807,-0.018227278525577303,-0.01835239439887684,-0.020283508865095362,-0.018404270114113767,-0.023736771947940435,-0.023548483137272064,-0.01918355465078742,-0.013223106026856408,-0.013620910274407151,-0.008258839561963787,-0.011211279930546358,-0.0…
35,-0.03972669328293145,-0.024850995705367022,-0.015337401614127237,-0.029645746098158704,-0.025192328356751243,-0.014998540279958006,-0.019534953476627575,-0.018323308165184692,-0.019771454246292137,-0.013553832211890254,-0.018611108869662774,-0.019089071417403645,-0.02329238235482394,-0.013193703480585657,-0.013898212255476905,-0.014665480037778279,-0.012714415319892558,-0.007732570491900612,-0…
36,-0.023356934020468026,-0.030096718804734395,-0.024638727834257856,-0.015041140103617005,-0.01510186332452757,-0.021061542025125526,-0.013497974655201726,-0.01903236880130607,-0.014334572869080967,-0.013859751151205866,-0.014931975236978874,-0.013922706122833582,-0.008782322519192535,-0.01735053409436631,-0.009253277598030393,-0.013531748820008191,-0.01264396074337363,-0.012585759066505072,-0.0…
37,-0.029224305605991298,-0.016685568344323824,-0.02152802194856164,-0.01413453774536607,-0.015626787132531086,-0.01609415514844417,-0.010263125366720893,-0.009316374670516646,-0.014296576611215313,-0.014335685362732529,-0.01542881367616667,-0.013829530018107538,-0.008274503410961781,-0.005230022483128,-0.004864103142403004,-0.009942418608791768,0.7011026212169417,-0.0027009973041748434,-0.013666…
38,-0.0291656183359769,-0.01976419876665673,-0.007319083198063399,-0.011828555874605963,-0.006785048668883107,-0.01148984916741197,-0.01201901190844239,-0.009969972171976638,-0.014487916297588124,-0.005772299949381813,-0.009065496307658138,-0.010823634863360737,-0.005651128083852649,-0.010979423185561756,-0.01458192279224185,-0.005784277763532027,-0.00564826346500426,-0.012581515408015855,-0.0090…
39,-0.024755056162668355,-0.01974687267531575,-0.013457405550620982,-0.012343610352726879,-0.008129184089108867,-0.0013416050237616012,-0.008448565000402346,-0.012272316579179262,-0.00730639572409752,-0.006094691090969077,-0.011299111153791529,-0.010381202178075784,-0.009412895210583264,-0.005846716993251004,-0.007273100299164465,-0.01035716314300203,-0.010738267828826942,-0.005016349165361247,-0…
40,-0.02457563385152122,-0.026542365509917093,-0.010703378549238491,-0.00039851655585847797,-0.005589922135488826,-0.008923709323682937,-0.012762246469203254,-0.002435998249849607,-0.01005912330040625,-0.0027840478331176465,-0.007579993020413833,0.0025902081630545335,0.0013388641850243643,-0.00574762785367571,-0.003481577576128117,-0.008457556400362862,-0.0019089373698968617,-0.004049234538990420…
41,-0.022781977102890226,-0.01783866277573544,-0.0024420302567910554,-0.006155137503650209,-0.0055182412915745355,0.00456231481469943,0.005037095916070914,-0.0075361180782127744,-0.009825240061015688,-0.007202484061621492,-0.003958260743428032,-0.003645991501806384,-0.002663590190802303,0.0013316505582449583,-0.003261430436572026,-0.003070177631598451,-0.003392208921663414,-0.0027078268280225186,…
42,-0.010352200285551966,-0.012620683041119426,-0.010541965659424713,-0.005066641203737714,-0.0038023903124873156,0.0035731860970043775,-0.006846866299641343,-0.007212006355872347,-0.0045798726898762,-0.004764917516525725,0.003490307931209529,-0.002767640867866952,-0.001589411709726921,-0.0009185727716475339,0.0006822286838127686,-0.001379225911942256,-0.006013600079724791,0.00022495129596634272,…
43,-0.018645862996480685,-0.014364846584549281,-0.007657422449206088,-0.000914671178012816,0.0018259244800390112,0.0003944352457279179,0.002349033653425483,-0.0025169492508703593,-0.0013325530288802413,-0.00126696605641151,0.0025270877005703204,0.0034397575847135843,-0.0008705725128956903,0.0038494910188462826,0.0047758175010875785,-0.005364971869763795,-0.005194440955025127,0.0019434257404058802…
44,-0.016763670162002267,-0.016691100162393672,-0.004550865569252998,0.004634813456861309,0.004232668498721572,-0.0003998313594048013,7.98087949574226e-05,0.0015021159956916303,0.0018813511292987534,-0.001969446292794936,0.0020175110540084254,-0.0018008328218351174,0.002200338981579759,0.003003118360237827,0.0014414327318725715,-0.005313879311548227,0.0017279221433383206,-0.006959162258730213,0.0…
45,-0.017857529908920186,-0.017876061605771338,-0.009307093819918549,-0.004521364247047408,-0.0006056777101431815,0.003543986139647198,0.0007162929188617164,-0.0028030099042148982,-0.0017519023019726232,-0.0008522401139376441,-0.005776387873853501,-0.003418205461205414,-0.0008273651016981033,9.978186742175613e-05,-0.009690965465630265,0.0006772337754780175,-0.0012139692250164697,0.002179825703470…
46,-0.005513116872541159,-0.014664519165834949,-0.003308400108858497,-0.002924398138935954,0.010328306555776873,-0.0038736301167342914,-0.0024784849653620433,0.003239359483950876,-0.007229424748025337,-0.0003785175908123016,0.0032129348812984654,-7.533988475704563e-05,-0.0064680092186217945,-0.004775800234553885,-0.004234310860617053,-0.007529064870966974,-0.005782640836898733,0.00021280802817680…
47,-0.005542812925787384,-0.0072433962818525665,-0.013357798618879884,-0.005209643231712284,0.006564972676699121,-0.0009319389654921188,0.0004550628857347269,0.005063439724788021,-0.004244614157332719,-0.006573495276782208,-0.003680010562043776,-0.0044620948135040035,-0.0013928532805061794,3.2638655449187095e-06,-0.007938881430945193,-0.005656541333521765,-0.003155749800488929,-0.0069664143630727…
48,-0.009790537876935623,-0.0028347220387827795,-0.01382673601778071,-0.009881517283929952,0.0026487799900818763,-0.008422239046335064,-0.0005426283707275336,-0.003898593675692777,-0.002985379218612234,-0.0030330299479997373,-0.00601385510908131,-0.005590541672557773,-0.008321526852871942,-0.003399950510058039,-0.0024197478431903932,-0.008277003520091681,0.0013760921387047428,-0.00178118018907044…
49,-0.009754790680405119,-0.009483142014160997,-0.008384266839928406,-0.014318026474006786,-0.005157631265010762,0.005741442585328764,-0.0008765992369138397,-0.005607117126517823,-0.002750230375799366,-0.006167840911443452,-0.007415778857156484,0.0004012176380973828,-0.007433390185313095,-0.001691592659063902,0.002514116355300246,0.002575530472598264,-0.0024712218364524403,-0.00342201585999933,0.…
50,-0.01928291183064456,-0.0055652869455964865,-0.009386985161420438,-0.0029544235352341455,-0.009335170797513411,-0.0015180696500920274,0.0030701064324602607,0.0026144585490131475,0.007502774160211353,-0.002831890324043319,-0.008249943574613637,-0.0072737758312497805,0.001944689540511517,-0.0060374718419570735,-0.005972456192822747,-0.012041890080876872,0.0013508058737039703,0.003294628741314859…
51,-0.010751599199639849,-0.010375037575963577,-0.00876922327376941,-0.008620709128728388,-0.007524900489861867,0.005225473062511119,0.00745891327933112,-0.008043925165292043,0.008189420844767495,-0.007973156099749747,0.002823531212444587,0.003691890602809094,-0.0013992118635254448,-0.00021279110320687484,-0.0056193969256983995,-0.003915113747432621,-0.0009385834057689833,0.008125214549343446,0.0…
52,-0.00923836085397594,-0.01026948244324431,-0.015388445468074372,-0.012063188941807199,-0.003864514920055348,0.007593324777456062,-0.0011519655970083599,0.0007586343101103196,0.0020044674084110778,0.004787649338330821,-0.0015815529454367887,-0.00035396064323729715,0.008269839234676602,0.004008385717783773,-0.004471308805242414,0.004332658049670054,-0.0003930966765775439,-0.0066655878884510945,0…
53,-0.00022404497372315035,-0.003781629121553046,-0.006307502996763238,-0.0033908588688798353,-0.00883268147149174,0.0004342078166116037,-0.0010556359870613702,-0.0008063499398737088,-0.0009220702784592102,-0.0036411848588663222,-0.0011940443669993563,-0.0003446763222020536,-0.001488669725182544,-0.0003120316725404469,0.0052476972941434335,-0.00028548925904095437,0.005194470700872804,0.0006309486…
54,-0.0032470059665234757,0.0012735609827227434,-0.0005448442635602301,-0.007049067826519115,0.0033909419531253076,-0.0035042074408100565,-0.0008589047258306158,0.010957334923081957,-1.620133143079381e-05,0.007687700996561027,0.00015655575221931988,-0.002353512214986914,0.004686983654236957,-0.0017895826276016073,0.0005960251934629835,0.0006299162338140639,0.00011153597317694903,-0.00321339173791…
55,-0.007525953543409458,-0.009472139279968015,-0.005979207547400247,-0.00572340956841006,-0.007911607847242002,-0.0016171430489905162,-0.0041762255618519985,-0.003033913819417244,-0.0024311018281277805,-0.0031886943103474025,0.0016922409804145731,0.002702824952822343,-0.0029693886017695265,0.0018005828896631958,0.003102412238401085,0.007321842431740004,-0.002026702012188497,0.0025922397138891675…
56,-0.006082856122182592,0.0008360967818406206,0.004145291079644548,-0.005112217694443102,-0.004361061039785355,-0.0008014695618230256,-0.0005883039933987835,-0.007068977783150721,0.008853093862127225,-0.0015502400642103975,-0.002509825691238517,0.005947233769770466,-0.001025715407498346,-0.0027728261138312334,-0.0017403000362815639,0.0018323670476436587,-0.0018770328479318214,-0.0025202788385855…
57,0.0013366643000374931,-0.0026731908467549324,-0.004266099414138872,-0.0018766554053334843,-0.0029669627717785335,-0.000975556688277316,0.0008347813383507274,-0.011118488253839218,-0.009745251365210227,-0.00522010941007881,-0.0010732972110924573,-0.005825168060225485,-0.001449192185761325,-0.001921168055794536,-0.002048739923389889,0.003369909537488525,-0.0013120302020092022,-0.0022095074053634…
58,-0.001982743329975944,-0.001733754649523744,-0.0032232554848336376,-0.007075297802601686,-0.0023179922482042237,-0.00038739414040953697,0.001372769152530383,-0.006885604011777784,-0.00625285838432939,-0.0002337090795478437,0.003846814790072005,0.003126346300298904,0.0036466811307122506,0.0057512108242793675,-0.002089394544040528,0.007885473018660646,-0.001985009997655806,-0.0026363547191781034…
59,0.0004358601348825046,6.604913839565203e-05,0.0027566006499332714,-3.1316719803992435e-06,-0.0027117909810100978,-0.004660725073443695,-0.00012161477585289618,0.004889610775023515,-0.004534548196347061,-0.004617387537670371,0.0005893161409535903,-0.0025339995489907473,0.001229691653324488,-0.00459677268489234,0.0003527392163568087,0.004563207162477122,0.005450525769913336,-0.001980471182483519…
60,-0.004879746929344216,-0.004654377120255645,0.00016047807121725077,-0.00017477047065409413,-0.004499146600585719,-0.004640016224770505,-9.663622522552854e-05,-0.004793145687821193,-0.009506936862319158,-0.00498010059196076,-0.0048080819244340775,-0.009652118043010596,0.005059230777757601,-0.015332374057938556,-0.004821942629174887,0.0018306587306729794,-0.00021390751414289075,0.005756421813892…
61,-0.00435385773451729,0.0003315207587758916,-0.009701442490693714,-0.004731064314145554,-0.010801748763854953,-0.00515064397613657,-0.009345825691036404,-0.009636207742074958,-0.014240490942368133,-0.019199614723033893,-0.004450956649025543,0.0032421695095873754,-0.0020684141958312967,0.0027198489809858936,-0.00021492397078514292,0.0037521866181082913,-0.0022562007787219184,-0.00236626445438319…
62,-0.010122023165132023,-0.014633920202821345,-0.00446621699791647,-0.012831873366797994,-0.007049932439535665,-0.007714835687144301,2.2000454235479843e-05,-0.01913230689907135,-0.019220429997836644,0.0015546269404340656,-0.004003522743417419,-0.011164705494169718,-0.006757133953321972,-0.009878092880888582,-0.015952697747316967,-0.004821408400998558,-0.0021348005482725915,-0.007104682308911246,…
63,-0.010963993978014572,6.055236581694809e-05,-0.006468961037486504,-0.0027754213193080714,-0.005354655047751421,-0.010367678002422671,-0.005990911366016089,0.0016219401435375019,-0.012690422631587274,-0.003647148818178913,-0.005468047815027351,-0.007653409335592687,-0.012028005361430158,-0.003750940334521915,-0.009057377709255549,-0.006603968425461351,-0.016371972208787666,-0.005453562817451909…
64,-0.01452600306672156,-0.018923363740668782,-0.016469829635917893,-0.005232750590222848,-0.010065302168080874,-0.007931479340214518,-0.013564870680687712,-0.004645916741286539,-0.010262369997325894,-0.01612521861098208,-0.018883823251262352,-0.015147627569041327,-0.01253291776188628,-0.010058003887449235,-0.0148193100005245,-0.013822442073020679,-0.007780738113258202,-0.00895807032964014,-0.003…
65,-0.007942894304434277,-0.014125397361575576,-0.00909346762571691,-0.02067388778692693,-0.014682243940732961,-0.008672948680129373,-0.02763392937220079,-0.00765493581849493,-0.02000557135898609,-0.010691476291795215,-0.00959864880447536,-0.006983673551801402,-0.007860963366990138,-0.008673841557055929,-0.005836844115511891,-0.025219235048567885,-0.01787051746105987,-0.0060850735237581305,-0.008…
66,-0.011697923226633615,-0.017328639832774828,-0.01762697615025023,-0.021177457775429728,-0.01114151293605982,-0.01980118519515374,-0.017903846611651862,-0.009930723134253687,-0.0159005101900115,-0.0028358486118275385,-0.014496922626566043,-0.012821356573413536,-0.011777435843383732,-0.009354081891292061,-0.012126476002203944,-0.009891169437329471,-0.012897064954673697,-0.012141942462428909,-0.0…
67,-0.011314903184283085,-0.015834748633353685,-0.012435584635880376,-0.016181651930171497,-0.009991248737830381,-0.00950207635152257,-0.019808859975147787,-0.014847515459223621,-0.022882494038172708,-0.023126347399645565,-0.022440303568564447,-0.01725275815486351,-0.022260736886829863,-0.01952869282453339,-0.018996299015997878,-0.02202275116164454,-0.02171260940397861,-0.012517682003738703,-0.02…
68,-0.015695185092346,-0.026354108431956704,-0.022131087962083098,-0.018463403206384295,-0.02456854658645541,-0.014057275185635825,-0.016441115327861258,-0.012214768132181197,-0.016622838101631843,-0.015637129305581518,-0.02051941026954978,-0.021272920586824503,-0.018160943713917913,-0.014370364026491158,-0.02295269419653214,-0.024636731403386788,-0.01845429841848959,-0.021709761243054,-0.0177786…
69,-0.018323023254241698,-0.017308316353991722,-0.01911023466637178,-0.018037451399255347,-0.022689955188373634,-0.017975511986366162,-0.020836391109825058,-0.02007941953922675,-0.027905950464048535,-0.027922783846327126,-0.0171373684610364,-0.021286956407234693,-0.01583914256673416,-0.0222261981875165,-0.013316544647053577,-0.01889456532975945,-0.028154660074338922,-0.017644526661556026,-0.02548…
70,-0.02822520662447649,-0.026823436273552596,-0.01702785119041264,-0.019302288803218704,-0.01859389068537283,-0.022484848990064858,-0.02225135085047466,-0.027016087853684277,-0.02671103404778045,-0.022569818085393795,-0.025580653232946428,-0.02497146076274817,-0.027416522346256415,-0.011581971244390914,-0.02261583992342662,-0.021618237999036317,-0.018681951974587767,-0.02263172912845791,-0.02412…
71,-0.023199991214865764,-0.02209091629060964,-0.019330649464735616,-0.02050495058873556,-0.024201647416730226,-0.028678081924167088,-0.027980666596385907,-0.023033044447219472,-0.023986652275107004,-0.022834543336556982,-0.02385508837372264,-0.0229111846063512,-0.023810751808684718,-0.022897920405365212,-0.019182160412645605,-0.017593718090336198,-0.024032575912453093,-0.024287995992262598,-0.01…
72,-0.023576932082512332,-0.02286483009501912,-0.02825611608402041,-0.02420735794224661,-0.027074974587762313,-0.023902422292485154,-0.023830746520344673,-0.02408753089459691,-0.01963335845103344,-0.02803426342596218,-0.023228344792724065,-0.015991117826763733,-0.024205971854034346,-0.020055856904420872,-0.023524588285807037,-0.026502609769498336,-0.027741658853912228,-0.023146875709617126,-0.020…
73,-0.01945894976360993,-0.01890121072499628,-0.019325108231837973,-0.024052470479920256,-0.02053354225015744,-0.019524581409394014,-0.023525974527339767,-0.012823873979659405,-0.026450808716079716,-0.02377578646469275,-0.0204828781428745,-0.027936164765213864,-0.014950779093100917,-0.020483210256471908,-0.023638420000505957,-0.020232480016576314,-0.02535195784890027,-0.028093597401831875,-0.0198…
74,-0.021997252930904616,-0.025706882306384002,-0.021608525263010506,-0.014781957739065453,-0.024778215293661733,-0.018796154609950138,-0.021122635104501537,-0.018540526890985017,-0.027701590220271445,-0.020942210200610413,-0.024555422043754622,-0.015234250157371211,-0.024323004316269582,-0.015937358012956673,-0.014444734442783415,-0.019036592674164104,-0.023901885782601294,-0.020486388171836963,…
75,-0.015434733446721517,-0.015124073177420639,-0.010686358727393316,-0.01070873918515071,-0.015557035500106738,-0.012466345685547917,-0.014787506898067675,-0.013923183113356108,-0.020702264166492644,-0.01356473150316163,-0.01679861190796517,-0.02397734410785239,-0.010687888165505324,-0.015964849048494503,-0.015117117554801215,-0.011524853663418018,-0.019253991881221295,-0.01647980625002827,-0.01…

## Sheet: Figure 1f
Slice 68 of Figure 1b/c

## Sheet: Figure 1g
Slice 38 of Figure 1b/c
