# Supplementary material for: Strong repulsive Lifshitz-van der Waals forces on suspended graphene
Source: Nat Commun. 2025 Aug 19;16:7726. doi: 10.1038/s41467-025-63074-1 (PMC12365322; doi:10.1038/s41467-025-63074-1)
Supplement: Supplementary file 3 — Source Data [file 41467_2025_63074_MOESM3_ESM.zip › source_data/ncomms-source-data_figure_2_vaglig.xlsx]

## Sheet: Figure 2a
2D-Histdata	Row = X	Column = Y																						X-edge		Y-edge
0	0	0	0	0	0	0	0	0	0	0	0	0	0	0	0	0	0	0	0	0	0	0		-10		-0.03
0	0	0	0	0	0	0	0	0	0	0	0	0	0	0	0	0.00395401	0	0	0	0	0	0		-7.80822		-0.0271739
0.00790802	0.0237241	0.00790802	0.0276781	0.0197701	0.015816	0.015816	0.0237241	0.0395401	0.0237241	0.0276781	0.011862	0.0197701	0.015816	0.015816	0.011862	0.00790802	0.0197701	0.011862	0.0276781	0	0.0197701	0.00790802		-5.61644		-0.0243478
0.011862	0.0237241	0.011862	0.0355861	0.015816	0.0395401	0.00790802	0.011862	0.0355861	0.011862	0.0276781	0.0276781	0.00790802	0.00395401	0.0197701	0.011862	0.015816	0.0197701	0.0276781	0.00790802	0.00395401	0.00790802	0.011862		-3.42466		-0.0215217
0	0	0	0	0	0	0	0	0	0	0	0	0	0	0	0	0	0	0	0	0	0	0		-1.23288		-0.0186957
0	0	0.00395401	0	0	0	0	0	0.00395401	0	0	0	0	0	0	0	0	0	0	0	0	0	0		0.958904		-0.0158696
0.0711722	0.110712	0.0869883	0.15816	0.0948963	0.150252	0.142344	0.173977	0.233287	0.134436	0.0395401	0.0197701	0.00395401	0	0	0	0	0	0	0	0	0	0		3.15068		-0.0130435
0	0	0.00395401	0.015816	0.0197701	0.0632642	0.0593102	0.134436	0.367723	0.517976	0.442849	0.280735	0.292597	0.0830343	0.0948963	0.0237241	0.00395401	0	0	0	0	0	0		5.34247		-0.0102174
0	0	0	0	0	0	0	0	0.0434941	0.106758	0.272827	0.336091	0.537746	0.347953	0.434941	0.193747	0.0593102	0.0316321	0	0	0	0	0		7.53425		-0.0073913
0	0	0	0	0	0	0	0	0	0.0237241	0.0553562	0.173977	0.438895	0.442849	0.672182	0.280735	0.260965	0.0830343	0.0276781	0.00395401	0	0	0		9.72603		-0.00456522
0	0	0	0	0	0	0	0	0	0	0.0316321	0.0632642	0.225379	0.347953	0.648458	0.355861	0.399355	0.177931	0.102804	0.00790802	0.00790802	0	0		11.9178		-0.00173913
0	0	0	0	0	0	0	0	0	0	0.011862	0.0434941	0.130482	0.288643	0.608918	0.506114	0.482389	0.134436	0.0948963	0.0276781	0.015816	0	0		14.1096		0.00108696
0	0	0	0	0	0	0	0	0	0	0.00790802	0.0434941	0.114666	0.276781	0.593102	0.506114	0.486343	0.166069	0.154206	0.0316321	0.0197701	0	0		16.3014		0.00391304
0	0	0	0	0	0	0	0	0	0	0.015816	0.0395401	0.114666	0.272827	0.533792	0.506114	0.565424	0.201655	0.134436	0.0395401	0.00395401	0	0		18.4932		0.00673913
0	0	0	0	0	0	0	0	0	0	0.0197701	0.0434941	0.106758	0.225379	0.545654	0.529838	0.557516	0.173977	0.154206	0.0395401	0.00395401	0	0		20.6849		0.00956522
0	0	0	0	0	0	0	0	0	0	0.00790802	0.0237241	0.146298	0.253057	0.494251	0.537746	0.545654	0.217471	0.134436	0.0237241	0.011862	0	0		22.8767		0.0123913
0	0	0	0	0	0	0	0	0	0	0.00790802	0.0237241	0.177931	0.276781	0.486343	0.490297	0.510068	0.213517	0.142344	0.0355861	0.00395401	0	0		25.0685		0.0152174
0	0	0	0	0	0	0	0	0	0	0.011862	0.0316321	0.253057	0.292597	0.470527	0.58124	0.454711	0.201655	0.0869883	0.0197701	0.00395401	0.00395401	0		27.2603		0.0180435
0	0	0	0	0	0	0	0	0	0	0	0.0514022	0.201655	0.280735	0.506114	0.5417	0.454711	0.253057	0.102804	0.0276781	0.00395401	0	0		29.4521		0.0208696
0	0	0	0	0	0	0	0	0	0.00395401	0.00395401	0.0434941	0.177931	0.347953	0.593102	0.56147	0.351907	0.205609	0.0790802	0.0237241	0.00395401	0	0		31.6438		0.0236957
0	0	0	0	0	0	0	0	0	0	0.00790802	0.0395401	0.209563	0.399355	0.533792	0.608918	0.363769	0.13839	0.0711722	0.0197701	0	0.00395401	0		33.8356		0.0265217
0	0	0	0	0	0	0	0	0	0.00395401	0.015816	0.0711722	0.213517	0.470527	0.565424	0.569378	0.284689	0.11862	0.0514022	0.011862	0	0.00395401	0		36.0274		0.0293478
0	0	0	0	0	0	0	0	0	0	0.0434941	0.0869883	0.245149	0.50216	0.517976	0.553562	0.280735	0.11862	0.0434941	0.0237241	0	0	0		38.2192		0.0321739
0	0	0	0	0	0	0	0	0	0.00395401	0.0197701	0.0711722	0.276781	0.589148	0.486343	0.525884	0.264919	0.110712	0.0434941	0.011862	0	0.00395401	0		40.411		0.035
0	0	0	0	0	0	0	0	0	0.011862	0.015816	0.0948963	0.332137	0.62078	0.466573	0.490297	0.213517	0.0869883	0.0434941	0.0237241	0.00790802	0.00395401	0		42.6027
0	0	0	0	0	0	0	0	0	0.00395401	0.0237241	0.166069	0.343999	0.612872	0.423079	0.474481	0.177931	0.0988503	0.0434941	0	0.00395401	0	0		44.7945
0	0	0	0	0	0	0	0	0	0.011862	0.0514022	0.185839	0.347953	0.58124	0.517976	0.375631	0.15816	0.110712	0.0434941	0	0.00395401	0	0		46.9863
0	0	0	0	0	0	0	0	0	0.00790802	0.0711722	0.221425	0.367723	0.60101	0.545654	0.328183	0.130482	0.0830343	0.0474481	0.015816	0.00395401	0	0		49.1781
0	0	0	0	0	0	0	0	0	0.0276781	0.0869883	0.213517	0.423079	0.608918	0.486343	0.367723	0.0948963	0.0790802	0.0197701	0	0.00395401	0	0		51.3699
0	0	0	0	0	0	0	0	0	0.0237241	0.0830343	0.225379	0.458665	0.608918	0.486343	0.332137	0.110712	0.0553562	0.0237241	0.00395401	0.00395401	0	0		53.5616
0	0	0	0	0	0	0	0	0	0.0553562	0.106758	0.197701	0.52193	0.648458	0.450757	0.284689	0.0672182	0.0316321	0.00395401	0.0237241	0.00395401	0	0		55.7534
0	0	0	0	0	0	0	0	0	0.0553562	0.142344	0.276781	0.624734	0.56147	0.430987	0.229333	0.0474481	0.0553562	0	0.00790802	0	0	0		57.9452
0	0	0	0	0	0	0	0	0	0.0276781	0.130482	0.300505	0.731492	0.533792	0.375631	0.221425	0.0514022	0.0197701	0	0.011862	0	0	0		60.137
0	0	0	0	0	0	0	0	0	0.0514022	0.217471	0.387493	0.589148	0.569378	0.332137	0.170023	0.0672182	0.011862	0	0.00395401	0	0	0		62.3288
0	0	0	0	0	0	0	0	0	0.0790802	0.257011	0.486343	0.616826	0.446803	0.308413	0.13839	0.0395401	0.0197701	0	0.011862	0	0.00395401	0		64.5205
0	0	0	0	0	0	0	0	0	0.0751262	0.253057	0.510068	0.62078	0.415171	0.343999	0.0909423	0.0711722	0.015816	0.00395401	0.00395401	0.00790802	0.00395401	0		66.7123
0	0	0	0	0	0	0	0	0	0.102804	0.272827	0.50216	0.628688	0.423079	0.268873	0.130482	0.0553562	0.00395401	0.011862	0	0.011862	0	0		68.9041
0	0	0	0	0	0	0	0	0	0.0909423	0.371677	0.573332	0.553562	0.407263	0.268873	0.0790802	0.0434941	0	0.00790802	0	0.00395401	0	0.00395401		71.0959
0	0	0	0	0	0	0	0	0	0.106758	0.375631	0.58124	0.616826	0.430987	0.193747	0.0514022	0.0316321	0	0.00395401	0	0.011862	0	0		73.2877
0	0	0	0	0	0	0	0	0	0.0909423	0.411217	0.612872	0.60101	0.383539	0.217471	0.0632642	0.00790802	0.00395401	0	0.00395401	0.00790802	0	0		75.4795
0	0	0	0	0	0	0	0	0	0.0948963	0.494251	0.687998	0.585194	0.320275	0.181885	0.0474481	0.015816	0	0	0	0.00395401	0.00790802	0.00395401		77.6712
0	0	0	0	0	0	0	0	0	0.0988503	0.549608	0.71963	0.52193	0.328183	0.154206	0.015816	0	0	0	0	0	0.015816	0.00395401		79.863
0	0	0	0	0	0	0	0	0	0.0790802	0.423079	0.771032	0.66032	0.300505	0.110712	0.0237241	0.00395401	0	0	0.00790802	0	0.00790802	0		82.0548
0	0	0	0	0	0	0	0	0.00395401	0.110712	0.430987	0.877791	0.672182	0.201655	0.0790802	0.00395401	0.00790802	0	0	0.00395401	0	0.00790802	0		84.2466
0	0	0	0	0	0	0	0	0	0.106758	0.478435	0.905469	0.668228	0.193747	0.0632642	0.0197701	0	0	0	0.00395401	0.011862	0.00395401	0		86.4384
0	0	0	0	0	0	0	0	0	0.0711722	0.466573	0.877791	0.687998	0.221425	0.0593102	0.011862	0	0	0	0	0.00395401	0.00395401	0.00790802		88.6301
0	0	0	0	0	0	0	0	0	0.0672182	0.545654	0.854067	0.58124	0.257011	0.0632642	0.015816	0	0	0	0	0.00395401	0	0.011862		90.8219
0	0	0	0	0	0	0	0	0.00395401	0.0790802	0.533792	0.952917	0.644504	0.162114	0.0197701	0.00790802	0	0	0	0	0.00395401	0	0.011862		93.0137
0	0	0	0	0	0	0	0	0.015816	0.0553562	0.569378	0.992457	0.585194	0.181885	0.015816	0.00395401	0	0	0	0	0.011862	0	0.00395401		95.2055
0	0	0	0	0	0	0	0	0.015816	0.0711722	0.525884	0.937101	0.636596	0.185839	0.015816	0.00395401	0	0	0	0	0	0.00395401	0.015816		97.3973
0	0	0	0	0	0	0	0	0.015816	0.0988503	0.612872	0.885699	0.589148	0.150252	0.0197701	0.00395401	0	0	0	0	0	0.00790802	0		99.589
0	0	0	0	0	0	0	0	0.015816	0.0948963	0.628688	0.921285	0.593102	0.166069	0.00790802	0	0	0	0	0	0	0.015816	0		101.781
0	0	0	0	0	0	0.00395401	0.00790802	0.015816	0.11862	0.56147	0.976641	0.62078	0.106758	0.0197701	0	0	0	0	0.00395401	0	0.011862	0		103.973
0	0	0	0	0	0	0	0.011862	0.00790802	0.122574	0.628688	0.952917	0.557516	0.102804	0.0197701	0.00395401	0	0	0	0	0.00395401	0.015816	0		106.164
0	0	0	0	0	0	0	0	0.0316321	0.142344	0.573332	1.02014	0.565424	0.0355861	0.011862	0	0	0	0	0	0.00395401	0.00395401	0.00790802		108.356
0	0	0	0	0	0	0	0.00395401	0.0197701	0.181885	0.549608	1.01223	0.612872	0.0355861	0.00395401	0	0	0	0	0	0	0	0.015816		110.548
0	0	0	0	0	0	0	0	0.0316321	0.213517	0.624734	0.925239	0.569378	0.0711722	0	0	0	0	0	0	0.00790802	0	0.00790802		112.74
0	0	0	0	0	0	0	0	0.0276781	0.225379	0.628688	0.913377	0.537746	0.0672182	0	0	0	0	0	0	0	0	0.011862		114.932
0	0	0	0	0	0	0	0	0.0434941	0.193747	0.557516	0.976641	0.553562	0.0553562	0.00395401	0	0	0	0	0	0	0	0.015816		117.123
0	0	0	0	0	0	0	0.00395401	0.0434941	0.209563	0.676136	0.925239	0.490297	0.0751262	0	0	0	0	0	0	0	0	0.00395401		119.315
0	0	0	0	0	0	0	0.011862	0.0672182	0.249103	0.691952	0.858021	0.423079	0.106758	0	0	0	0	0	0	0	0	0		121.507
0	0	0	0	0	0.00395401	0	0.00395401	0.0672182	0.320275	0.71963	0.834297	0.367723	0.0909423	0	0	0	0	0	0	0	0	0		123.699
0	0	0	0	0	0	0	0.00395401	0.0751262	0.280735	0.735446	0.826388	0.379585	0.0988503	0	0	0	0	0	0	0	0	0		125.89
0	0	0	0	0	0	0.00395401	0.00790802	0.0632642	0.284689	0.7394	0.850113	0.367723	0.0830343	0.011862	0	0	0	0	0	0	0	0		128.082
0	0	0	0	0.00395401	0	0.00790802	0.0237241	0.0869883	0.411217	0.68009	0.830343	0.336091	0.0434941	0.00395401	0	0	0	0	0	0	0.00790802	0		130.274
0	0	0	0	0.015816	0	0.00395401	0.0237241	0.0751262	0.423079	0.7394	0.806618	0.276781	0.0593102	0	0	0	0	0	0	0	0	0		132.466
0	0	0	0	0.00790802	0	0.011862	0.011862	0.0869883	0.446803	0.77894	0.727538	0.272827	0.0790802	0	0	0	0	0	0	0	0	0		134.658
0	0	0	0	0.00790802	0	0.00790802	0.015816	0.106758	0.478435	0.763124	0.703814	0.280735	0.0869883	0	0	0	0	0	0	0	0	0		136.849
0	0	0	0	0.015816	0	0	0.0395401	0.114666	0.478435	0.64055	0.802664	0.280735	0.0672182	0	0	0	0	0	0	0	0	0		139.041
0	0	0	0.00790802	0.011862	0	0	0.0197701	0.0790802	0.569378	0.624734	0.747308	0.324229	0.0316321	0	0	0	0	0	0	0	0	0		141.233
0	0	0	0	0	0.00790802	0.00790802	0.0316321	0.146298	0.517976	0.656366	0.747308	0.292597	0.0237241	0	0	0	0	0	0	0	0	0		143.425
0	0	0	0.00790802	0	0.00395401	0.00395401	0.0395401	0.0909423	0.514022	0.71963	0.755216	0.296551	0.0276781	0	0	0	0	0	0	0	0	0		145.616
0	0	0	0.00395401	0	0.011862	0	0.0316321	0.130482	0.565424	0.68009	0.668228	0.296551	0.0355861	0	0	0	0	0	0	0	0	0		147.808
																								150

## Sheet: Figure 2b
2D-Histdata	Row = X	Column = Y																						X-edge		Y-edge
0	0	0	0	0	0	0	0	0	0	0	0	0.004008	0	0	0	0	0	0	0	0	0	0		-10		-0.03
0	0	0	0.004008	0	0	0.004008	0	0	0	0	0	0	0	0	0	0	0	0.004008	0	0.004008	0	0.004008		-7.80822		-0.0271739
0	0	0.008016	0.016032	0.008016	0.02004	0.016032	0.016032	0.004008	0.012024	0.012024	0.012024	0.02004	0.02004	0.008016	0.012024	0.024048	0.012024	0.012024	0.024048	0.012024	0.016032	0.012024		-5.61644		-0.0243478
0.076152	0.044088	0.048096	0.036072	0.052104	0.044088	0.052104	0.036072	0.056112	0.024048	0.032064	0.024048	0.032064	0.032064	0.04008	0.024048	0.044088	0.024048	0.02004	0.032064	0.028056	0.028056	0.056112		-3.42466		-0.0215217
0	0.004008	0.008016	0.004008	0.004008	0	0.004008	0	0	0	0.004008	0.004008	0	0	0	0	0.004008	0	0	0	0	0	0		-1.23288		-0.0186957
0	0.004008	0	0.008016	0	0.02004	0.012024	0.028056	0.012024	0.028056	0.02004	0.012024	0.004008	0	0.004008	0	0	0	0	0	0	0	0		0.958904		-0.0158696
0.004008	0.004008	0.012024	0.004008	0.016032	0.028056	0.1002	0.212424	0.324648	0.344688	0.352704	0.24048	0.088176	0.02004	0.004008	0.016032	0.004008	0.004008	0	0	0	0	0		3.15068		-0.0130435
0	0	0	0.024048	0.008016	0	0.016032	0.092184	0.172344	0.34068	0.58116	0.58116	0.3006	0.092184	0.04008	0.016032	0.008016	0.004008	0	0	0	0	0		5.34247		-0.0102174
0	0	0	0.008016	0.02004	0.004008	0.004008	0.028056	0.108216	0.208416	0.424848	0.673344	0.468936	0.244488	0.076152	0.032064	0.012024	0	0.004008	0	0	0	0		7.53425		-0.0073913
0	0	0	0.004008	0.008016	0.012024	0.012024	0.02004	0.052104	0.192384	0.24048	0.585168	0.54108	0.492984	0.12024	0.052104	0.016032	0.004008	0	0	0	0	0		9.72603		-0.00456522
0	0	0	0	0.012024	0	0.004008	0.016032	0.036072	0.104208	0.252504	0.428856	0.6012	0.58116	0.2004	0.06012	0.032064	0.008016	0	0	0	0	0		11.9178		-0.00173913
0	0	0	0	0	0.012024	0.004008	0.004008	0.032064	0.068136	0.168336	0.336672	0.637272	0.569136	0.376752	0.08016	0.028056	0.008016	0	0	0	0	0		14.1096		0.00108696
0	0	0	0	0	0.008016	0.008016	0.012024	0.02004	0.076152	0.092184	0.344688	0.605208	0.617232	0.396792	0.144288	0.048096	0.004008	0	0	0	0	0		16.3014		0.00391304
0	0	0.004008	0	0	0.004008	0.008016	0.012024	0.016032	0.056112	0.112224	0.288576	0.537072	0.645288	0.468936	0.144288	0.044088	0.012024	0.004008	0	0	0	0		18.4932		0.00673913
0	0	0	0	0	0	0.008016	0.012024	0.032064	0.056112	0.104208	0.28056	0.505008	0.609216	0.533064	0.128256	0.092184	0.02004	0	0	0	0	0		20.6849		0.00956522
0	0	0	0	0	0	0.008016	0.02004	0.012024	0.036072	0.092184	0.264528	0.553104	0.605208	0.529056	0.2004	0.06012	0.012024	0	0	0	0	0		22.8767		0.0123913
0	0	0	0	0	0	0.012024	0.016032	0.024048	0.04008	0.08016	0.24048	0.48096	0.597192	0.484968	0.28056	0.112224	0.012024	0	0	0	0	0		25.0685		0.0152174
0	0	0	0	0	0.004008	0.008016	0.008016	0.06012	0.036072	0.064128	0.16032	0.472944	0.677352	0.492984	0.232464	0.132264	0.012024	0	0	0	0	0		27.2603		0.0180435
0	0	0	0.004008	0.008016	0.004008	0	0.004008	0.024048	0.044088	0.072144	0.228456	0.376752	0.689376	0.452904	0.328656	0.088176	0.024048	0	0	0	0	0		29.4521		0.0208696
0	0	0	0	0	0	0	0	0.012024	0.068136	0.092184	0.216432	0.388776	0.645288	0.565128	0.3006	0.088176	0.024048	0	0	0	0	0		31.6438		0.0236957
0	0	0	0	0	0	0	0.024048	0.024048	0.064128	0.08016	0.256512	0.392784	0.609216	0.553104	0.248496	0.132264	0.008016	0	0	0	0	0		33.8356		0.0265217
0	0	0	0	0	0	0.012024	0.008016	0.028056	0.04008	0.1002	0.18036	0.464928	0.657312	0.549096	0.292584	0.064128	0	0	0	0	0	0		36.0274		0.0293478
0	0	0	0	0	0	0.004008	0.012024	0.024048	0.04008	0.088176	0.208416	0.404808	0.733464	0.545088	0.272544	0.064128	0	0	0	0	0	0		38.2192		0.0321739
0	0	0	0	0	0	0.004008	0	0.02004	0.06012	0.076152	0.268536	0.488976	0.6012	0.557112	0.228456	0.06012	0.004008	0	0	0	0	0		40.411		0.035
0	0	0	0	0	0.004008	0.02004	0.004008	0.008016	0.052104	0.088176	0.28056	0.468936	0.68136	0.472944	0.264528	0.028056	0.004008	0	0	0	0	0		42.6027
0	0	0	0	0	0.004008	0.004008	0.012024	0.02004	0.028056	0.1002	0.216432	0.509016	0.685368	0.54108	0.192384	0.076152	0.004008	0	0	0	0	0		44.7945
0	0	0	0	0	0	0	0.008016	0.02004	0.048096	0.096192	0.28056	0.533064	0.609216	0.456912	0.236472	0.06012	0.004008	0	0	0	0	0		46.9863
0	0	0	0	0	0.008016	0.008016	0.02004	0.024048	0.036072	0.1002	0.296592	0.54108	0.673344	0.464928	0.192384	0.044088	0.004008	0.004008	0	0	0	0		49.1781
0	0	0	0	0	0	0.012024	0	0.016032	0.048096	0.128256	0.304608	0.58116	0.617232	0.448896	0.164328	0.052104	0.008016	0	0	0	0	0		51.3699
0	0	0	0	0	0.008016	0	0.016032	0.028056	0.032064	0.116232	0.228456	0.64128	0.737472	0.4008	0.18036	0.044088	0.004008	0	0	0	0	0		53.5616
0	0	0	0	0.004008	0.008016	0	0.024048	0.012024	0.032064	0.06012	0.276552	0.609216	0.665328	0.472944	0.188376	0.036072	0	0.004008	0	0	0	0		55.7534
0	0	0	0	0.008016	0.016032	0.008016	0	0	0.016032	0.096192	0.296592	0.613224	0.66132	0.476952	0.156312	0.008016	0.004008	0	0	0	0	0		57.9452
0	0	0	0	0	0	0.016032	0.012024	0.016032	0.008016	0.068136	0.284568	0.669336	0.705408	0.404808	0.148296	0.024048	0	0	0	0	0	0		60.137
0	0	0	0	0	0	0.012024	0.004008	0.004008	0.024048	0.072144	0.432864	0.565128	0.653304	0.464928	0.132264	0.02004	0	0	0	0	0	0		62.3288
0	0	0	0	0	0	0	0.012024	0.024048	0.028056	0.176352	0.348696	0.625248	0.717432	0.356712	0.12024	0.012024	0	0	0	0	0	0		64.5205
0	0	0	0	0	0	0	0.004008	0.004008	0.044088	0.172344	0.376752	0.717432	0.705408	0.308616	0.088176	0.016032	0	0	0	0	0	0		66.7123
0	0	0	0	0	0	0.008016	0	0.02004	0.028056	0.152304	0.52104	0.68136	0.613224	0.308616	0.076152	0.004008	0	0	0	0	0	0		68.9041
0	0	0	0	0	0.004008	0	0.004008	0.016032	0.048096	0.196392	0.444888	0.745488	0.54108	0.292584	0.056112	0.008016	0	0	0	0	0	0		71.0959
0	0	0	0	0	0	0	0.008016	0.008016	0.072144	0.24048	0.513024	0.705408	0.625248	0.156312	0.048096	0.008016	0	0	0	0	0	0		73.2877
0	0	0	0	0	0.004008	0.012024	0.032064	0.044088	0.084168	0.216432	0.637272	0.633264	0.525048	0.16032	0.036072	0	0	0	0	0	0	0		75.4795
0	0	0	0	0	0.008016	0.016032	0.036072	0.028056	0.096192	0.22044	0.56112	0.733464	0.525048	0.188376	0.012024	0.008016	0	0	0	0	0	0		77.6712
0	0	0	0	0	0.008016	0.004008	0.044088	0.02004	0.108216	0.312624	0.565128	0.717432	0.476952	0.156312	0.036072	0.004008	0	0	0	0	0	0		79.863
0	0	0	0	0.008016	0.008016	0.012024	0.04008	0.08016	0.104208	0.356712	0.577152	0.765528	0.344688	0.116232	0.012024	0	0	0	0	0	0	0		82.0548
0	0	0	0	0	0.008016	0.032064	0.028056	0.032064	0.16032	0.392784	0.649296	0.593184	0.392784	0.08016	0.004008	0	0	0	0	0	0	0		84.2466
0	0	0	0	0	0.028056	0.016032	0.052104	0.088176	0.188376	0.368736	0.657312	0.613224	0.344688	0.032064	0.004008	0	0	0	0	0	0	0		86.4384
0	0	0	0	0	0.008016	0.028056	0.044088	0.072144	0.18036	0.46092	0.705408	0.585168	0.296592	0.004008	0.012024	0	0	0	0	0	0	0		88.6301
0	0	0	0	0.004008	0.004008	0.024048	0.032064	0.072144	0.26052	0.396792	0.657312	0.689376	0.236472	0.04008	0.008016	0	0	0	0	0	0	0		90.8219
0	0	0	0	0.012024	0	0.008016	0.052104	0.076152	0.212424	0.424848	0.737472	0.68136	0.188376	0.068136	0.008016	0	0	0	0	0	0	0		93.0137
0	0	0	0	0	0	0.028056	0.056112	0.116232	0.192384	0.424848	0.749496	0.573144	0.192384	0.064128	0.008016	0	0	0	0	0	0	0		95.2055
0	0	0	0	0	0	0.048096	0.024048	0.12024	0.196392	0.424848	0.717432	0.589176	0.216432	0.036072	0	0	0	0	0	0	0	0		97.3973
0	0	0	0	0.004008	0.008016	0.02004	0.044088	0.08016	0.18036	0.476952	0.717432	0.501	0.292584	0.044088	0.004008	0	0	0	0	0	0	0		99.589
0	0	0	0	0	0	0.016032	0.056112	0.096192	0.196392	0.492984	0.677352	0.585168	0.248496	0.044088	0.004008	0	0	0	0	0	0	0		101.781
0	0	0	0	0	0.008016	0	0.028056	0.068136	0.224448	0.46092	0.84168	0.549096	0.26052	0.04008	0	0	0	0	0	0	0	0		103.973
0	0	0	0	0	0.02004	0.024048	0.012024	0.032064	0.152304	0.476952	0.805608	0.625248	0.192384	0.092184	0.004008	0	0	0	0	0	0	0		106.164
0	0	0	0	0	0.004008	0.02004	0.008016	0.024048	0.184368	0.501	0.785568	0.565128	0.248496	0.044088	0	0	0	0	0	0	0	0		108.356
0	0	0	0	0	0	0.008016	0.012024	0.016032	0.152304	0.517032	0.833664	0.605208	0.2004	0.044088	0.008016	0	0	0	0	0	0	0		110.548
0	0	0	0	0	0.004008	0	0.004008	0.004008	0.164328	0.537072	0.825648	0.56112	0.26052	0.02004	0.012024	0	0	0	0	0	0	0		112.74
0	0	0	0	0	0	0	0	0.016032	0.164328	0.617232	0.845688	0.553104	0.204408	0.056112	0.008016	0	0	0	0	0	0	0		114.932
0	0	0	0	0	0	0.004008	0	0.02004	0.184368	0.553104	0.849696	0.609216	0.204408	0.028056	0	0	0	0	0	0	0	0		117.123
0	0	0	0	0	0	0	0.004008	0.016032	0.168336	0.565128	0.805608	0.613224	0.16032	0.04008	0.012024	0	0	0	0	0	0	0		119.315
0	0	0	0	0	0	0	0.004008	0.024048	0.216432	0.505008	0.873744	0.525048	0.196392	0.04008	0.004008	0	0	0	0	0	0	0		121.507
0	0	0	0	0	0	0	0.008016	0.024048	0.212424	0.597192	0.829656	0.529056	0.144288	0.056112	0	0	0	0	0	0	0	0		123.699
0	0	0	0	0	0	0	0.008016	0.044088	0.224448	0.573144	0.8016	0.573144	0.212424	0.02004	0.004008	0	0	0	0	0	0	0		125.89
0	0	0	0	0	0	0	0.008016	0.064128	0.208416	0.613224	0.745488	0.653304	0.14028	0.016032	0.004008	0	0	0	0	0	0	0		128.082
0	0	0	0	0	0	0	0.04008	0.052104	0.192384	0.665328	0.833664	0.444888	0.12024	0.032064	0	0	0	0	0	0	0	0		130.274
0	0	0	0	0	0	0	0.048096	0.052104	0.216432	0.677352	0.713424	0.525048	0.16032	0.02004	0	0	0	0	0	0	0	0		132.466
0	0	0	0	0.004008	0.004008	0.012024	0.016032	0.068136	0.232464	0.569136	0.869736	0.492984	0.124248	0.02004	0	0	0	0	0	0	0	0		134.658
0	0	0	0	0	0	0.008016	0.024048	0.064128	0.172344	0.669336	0.865728	0.484968	0.12024	0.012024	0	0	0	0	0	0	0	0		136.849
0	0	0	0	0	0.004008	0.012024	0.068136	0.056112	0.272544	0.609216	0.829656	0.517032	0.112224	0.02004	0	0	0	0	0	0	0	0		139.041
0	0	0	0	0	0.008016	0.024048	0.036072	0.088176	0.24048	0.6012	0.769536	0.476952	0.132264	0.028056	0	0	0	0	0	0	0	0		141.233
0	0	0.004008	0.008016	0.004008	0.008016	0.012024	0.044088	0.12024	0.244488	0.617232	0.693384	0.509016	0.092184	0.028056	0	0	0	0	0	0	0	0		143.425
0	0	0.004008	0.012024	0.024048	0.012024	0.016032	0.068136	0.116232	0.26052	0.597192	0.789576	0.4008	0.112224	0.012024	0	0	0	0	0	0	0	0		145.616
0	0	0.008016	0.02004	0.012024	0.02004	0.036072	0.044088	0.096192	0.252504	0.64128	0.8016	0.468936	0.052104	0.032064	0	0	0	0	0	0	0	0		147.808
																								150

## Sheet: Figure 2c
2D-Histdata	Row = X	Column = Y																						X-edge		Y-edge
0	0	0	0	0	0	0	0	0	0	0	0	0	0	0	0	0	0	0	0	0	0	0		-10		-0.03
0	0	0	0	0	0	0	0	0	0	0	0	0	0	0	0	0	0	0	0	0	0	0		-7.80822		-0.0271739
0	0	0	0	0	0	0	0	0	0	0	0	0	0	0	0.0040544	0	0	0	0	0	0	0		-5.61644		-0.0243478
0	0	0	0	0	0	0.0040544	0	0.0040544	0	0	0	0	0	0	0	0	0	0	0	0	0	0		-3.42466		-0.0215217
0.0162176	0.0364896	0.00810881	0.0324352	0.00810881	0.020272	0.0364896	0.0162176	0.0243264	0.00810881	0.0608161	0.0608161	0.0283808	0.0324352	0.0162176	0.0121632	0	0.0364896	0.00810881	0.0283808	0.020272	0.0162176	0.0283808		-1.23288		-0.0186957
0	0	0	0	0	0	0	0	0	0	0	0	0	0	0	0	0	0	0	0	0	0	0		0.958904		-0.0158696
0.0040544	0.0040544	0	0.020272	0.0243264	0.0162176	0.020272	0.00810881	0.00810881	0	0.0040544	0	0	0	0	0	0	0	0	0	0	0	0		3.15068		-0.0130435
0.150013	0.162176	0.040544	0.105415	0.0445984	0.0445984	0.0243264	0.0445984	0.0486528	0.0324352	0.040544	0	0	0	0	0	0	0	0	0	0	0	0		5.34247		-0.0102174
0.0891969	0.141904	0.158122	0.324352	0.23921	0.433821	0.206775	0.267591	0.170285	0.10136	0.133795	0.0121632	0.0040544	0	0	0	0	0	0	0	0	0	0		7.53425		-0.0073913
0	0.0040544	0.0040544	0.0243264	0.0689249	0.206775	0.275699	0.462202	0.470311	0.328407	0.429767	0.0648705	0.0567617	0	0	0	0	0	0	0	0	0	0		9.72603		-0.00456522
0	0	0	0	0.0040544	0.0364896	0.0729793	0.267591	0.470311	0.518964	0.725738	0.178394	0.158122	0	0	0	0	0	0	0	0	0	0		11.9178		-0.00173913
0	0	0	0	0	0.0040544	0.00810881	0.0891969	0.263536	0.518964	0.952785	0.385168	0.218938	0.00810881	0	0	0	0	0	0	0	0	0		14.1096		0.00108696
0	0	0	0	0	0	0.00810881	0.0567617	0.20272	0.421658	0.887914	0.531127	0.287863	0.040544	0	0	0	0	0	0	0	0	0		16.3014		0.00391304
0	0	0	0	0	0	0.00810881	0.0810881	0.13785	0.368951	0.879806	0.664922	0.295971	0.020272	0	0	0	0	0	0	0	0	0		18.4932		0.00673913
0	0	0	0	0	0	0.0040544	0.0486528	0.113523	0.425712	0.74601	0.766282	0.324352	0.0527073	0	0.0040544	0	0	0	0	0	0	0		20.6849		0.00956522
0	0	0	0	0	0	0.0040544	0.040544	0.0851425	0.348679	0.64465	0.859534	0.389223	0.0851425	0	0	0	0	0	0	0	0	0		22.8767		0.0123913
0	0	0	0	0	0	0.020272	0.0364896	0.0770337	0.348679	0.571671	0.960894	0.328407	0.0932513	0	0	0	0	0	0	0	0	0		25.0685		0.0152174
0	0	0	0	0	0	0.0121632	0.0324352	0.105415	0.324352	0.454093	1.05009	0.417604	0.0608161	0.0040544	0	0	0	0	0	0	0	0		27.2603		0.0180435
0	0	0	0	0	0	0.00810881	0.0283808	0.0770337	0.308135	0.482474	1.07036	0.40544	0.0729793	0.0040544	0	0	0	0	0	0	0	0		29.4521		0.0208696
0	0	0	0	0	0	0.00810881	0.0040544	0.0648705	0.300026	0.474365	1.11902	0.409495	0.0891969	0	0	0	0	0	0	0	0	0		31.6438		0.0236957
0	0	0	0	0	0	0	0.0243264	0.0567617	0.271645	0.433821	1.14334	0.40544	0.113523	0	0	0	0	0	0	0	0	0		33.8356		0.0265217
0	0	0	0	0	0	0	0.0283808	0.0486528	0.287863	0.486528	1.07847	0.425712	0.0810881	0	0	0	0	0	0	0	0	0		36.0274		0.0293478
0	0	0	0	0	0	0	0.0162176	0.0486528	0.271645	0.486528	1.1474	0.393277	0.105415	0	0	0	0	0	0	0	0	0		38.2192		0.0321739
0	0	0	0	0	0	0	0.0364896	0.0689249	0.255427	0.421658	1.13523	0.445984	0.0891969	0.0040544	0	0	0	0	0	0	0	0		40.411		0.035
0	0	0	0	0	0	0	0.0283808	0.0810881	0.227047	0.413549	1.2001	0.389223	0.10136	0.020272	0	0	0	0	0	0	0	0		42.6027
0	0	0	0	0	0	0	0.0324352	0.0567617	0.23921	0.437876	1.19199	0.433821	0.0770337	0.00810881	0	0	0	0	0	0	0	0		44.7945
0	0	0	0	0	0	0.00810881	0.0283808	0.0932513	0.231101	0.462202	1.12307	0.429767	0.040544	0	0	0	0	0	0	0	0	0		46.9863
0	0	0	0	0	0	0	0.0324352	0.0608161	0.194611	0.571671	1.13523	0.401386	0.0729793	0	0	0	0	0	0	0	0	0		49.1781
0	0	0	0	0	0	0	0.0040544	0.0648705	0.178394	0.612215	1.11091	0.40544	0.109469	0.0040544	0	0	0	0	0	0	0	0		51.3699
0	0	0	0	0	0	0	0.0121632	0.0770337	0.198666	0.616269	1.0136	0.44193	0.0810881	0	0	0	0	0	0	0	0	0		53.5616
0	0	0	0	0	0	0.0040544	0.00810881	0.0608161	0.222992	0.620324	0.896023	0.535181	0.109469	0.00810881	0	0	0	0	0	0	0	0		55.7534
0	0	0	0	0	0	0.0121632	0	0.113523	0.182448	0.5068	0.973057	0.555453	0.105415	0.0121632	0	0	0	0	0	0	0	0		57.9452
0	0	0	0	0	0	0.0040544	0	0.0689249	0.23921	0.547345	0.964948	0.591943	0.0608161	0.00810881	0	0	0	0	0	0	0	0		60.137
0	0	0	0	0	0	0	0.0121632	0.0445984	0.222992	0.575725	0.871697	0.648705	0.0770337	0.0040544	0	0	0	0	0	0	0	0		62.3288
0	0	0	0	0	0	0	0.0121632	0.0608161	0.227047	0.57978	0.827098	0.693303	0.0891969	0	0	0	0	0	0	0	0	0		64.5205
0	0	0	0	0	0	0	0.0040544	0.0648705	0.190557	0.624378	0.835207	0.636541	0.0729793	0	0	0	0	0	0	0	0	0		66.7123
0	0	0	0	0	0	0	0.0040544	0.0689249	0.162176	0.652759	0.790609	0.685194	0.0770337	0.0121632	0	0	0	0	0	0	0	0		68.9041
0	0	0	0	0	0	0	0	0.0648705	0.198666	0.713575	0.770337	0.64465	0.10136	0.0121632	0	0	0	0	0	0	0	0		71.0959
0	0	0	0	0	0	0	0.0162176	0.10136	0.170285	0.612215	0.750065	0.664922	0.125687	0.00810881	0	0	0	0	0	0	0	0		73.2877
0	0	0	0	0	0	0	0.0040544	0.0891969	0.194611	0.689249	0.766282	0.628433	0.0810881	0.00810881	0	0	0	0	0	0	0	0		75.4795
0	0	0	0	0	0	0	0.0162176	0.0810881	0.166231	0.656813	0.831153	0.620324	0.0891969	0.0040544	0	0	0	0	0	0	0	0		77.6712
0	0	0	0	0	0	0	0.00810881	0.0770337	0.170285	0.620324	0.900078	0.575725	0.129741	0	0	0	0	0	0	0	0	0		79.863
0	0	0	0	0	0	0.0040544	0	0.0891969	0.190557	0.612215	0.867642	0.595997	0.109469	0	0	0	0	0	0	0	0	0		82.0548
0	0	0	0	0	0	0.0040544	0.00810881	0.0486528	0.218938	0.636541	0.794663	0.636541	0.0810881	0.0040544	0	0	0	0	0	0	0	0		84.2466
0	0	0	0	0	0	0	0	0.0932513	0.174339	0.54329	0.879806	0.656813	0.129741	0	0	0	0	0	0	0	0	0		86.4384
0	0	0	0	0	0	0.00810881	0.00810881	0.0689249	0.247319	0.502746	0.786554	0.673031	0.170285	0.0040544	0	0	0	0	0	0	0	0		88.6301
0	0	0	0	0	0	0	0.00810881	0.0770337	0.308135	0.510855	0.778446	0.685194	0.109469	0	0	0	0	0	0	0	0	0		90.8219
0	0	0	0	0	0	0.0040544	0.0040544	0.10136	0.23921	0.458148	0.859534	0.673031	0.0973057	0	0	0	0	0	0	0	0	0		93.0137
0	0	0	0	0	0	0	0.0121632	0.0445984	0.218938	0.535181	0.786554	0.770337	0.125687	0	0	0	0	0	0	0	0	0		95.2055
0	0	0	0	0	0	0	0.0121632	0.0608161	0.206775	0.551399	0.770337	0.685194	0.154067	0	0	0	0	0	0	0	0	0		97.3973
0	0	0	0	0	0	0	0.0040544	0.0324352	0.231101	0.555453	0.7825	0.737902	0.162176	0	0	0	0	0	0	0	0	0		99.589
0	0	0	0	0	0	0	0.00810881	0.0283808	0.174339	0.514909	0.774391	0.802772	0.174339	0	0	0	0	0	0	0	0	0		101.781
0	0	0	0	0	0	0	0.00810881	0.0121632	0.206775	0.668977	0.660868	0.729793	0.182448	0	0	0	0	0	0	0	0	0		103.973
0	0	0	0	0	0	0	0.0162176	0.0324352	0.20272	0.656813	0.64465	0.778446	0.113523	0	0	0	0	0	0	0	0	0		106.164
0	0	0	0	0	0	0	0.0121632	0.0486528	0.162176	0.636541	0.673031	0.827098	0.121632	0	0	0	0	0	0	0	0	0		108.356
0	0	0	0	0	0	0	0.00810881	0.0770337	0.121632	0.604106	0.624378	0.928458	0.105415	0	0	0	0	0	0	0	0	0		110.548
0	0	0	0	0	0	0	0.00810881	0.0567617	0.162176	0.725738	0.628433	0.827098	0.0608161	0	0	0	0	0	0	0	0	0		112.74
0	0	0	0	0	0	0	0.0162176	0.0486528	0.133795	0.697357	0.612215	0.924404	0.0445984	0	0	0	0	0	0	0	0	0		114.932
0	0	0	0	0	0	0	0.00810881	0.0486528	0.166231	0.786554	0.535181	0.912241	0.0162176	0	0	0	0	0	0	0	0	0		117.123
0	0	0	0	0	0	0	0.00810881	0.0729793	0.0932513	0.774391	0.547345	0.948731	0.0243264	0	0	0	0	0	0	0	0	0		119.315
0	0	0	0	0	0	0	0	0.0851425	0.113523	0.697357	0.656813	0.908186	0.0040544	0	0	0	0	0	0	0	0	0		121.507
0	0	0	0	0	0	0	0	0.0445984	0.105415	0.774391	0.762228	0.81899	0	0	0	0	0	0	0	0	0	0		123.699
0	0	0	0	0	0	0	0	0.0770337	0.150013	0.709521	0.810881	0.685194	0	0	0	0	0	0	0	0	0	0		125.89
0	0	0	0	0	0	0	0.0040544	0.0648705	0.251373	0.656813	0.908186	0.612215	0.0040544	0	0	0	0	0	0	0	0	0		128.082
0	0	0	0	0	0	0	0	0.0486528	0.235155	0.567617	1.04604	0.583834	0	0	0	0	0	0	0	0	0	0		130.274
0	0	0	0	0	0	0	0.0040544	0.0283808	0.218938	0.523018	1.20416	0.486528	0	0	0	0	0	0	0	0	0	0		132.466
0	0	0	0	0	0	0	0.00810881	0.020272	0.259482	0.462202	1.3339	0.385168	0	0	0	0	0	0	0	0	0	0		134.658
0	0	0	0	0	0	0	0.0040544	0.0324352	0.23921	0.393277	1.49202	0.336516	0	0	0	0	0	0	0	0	0	0		136.849
0	0	0	0	0	0	0	0	0.0445984	0.263536	0.312189	1.50824	0.324352	0.0040544	0	0	0	0	0	0	0	0	0		139.041
0	0	0	0	0	0	0	0.00810881	0.0608161	0.231101	0.417604	1.49202	0.295971	0	0	0	0	0	0	0	0	0	0		141.233
0	0	0	0	0	0	0.0040544	0.00810881	0.040544	0.255427	0.417604	1.43931	0.263536	0.00810881	0	0	0	0	0	0	0	0	0		143.425
0	0	0	0	0	0	0	0.00810881	0.0324352	0.214883	0.531127	1.43931	0.267591	0.00810881	0.0040544	0	0	0	0	0	0	0	0		145.616
0	0	0	0	0	0	0	0.00810881	0.020272	0.150013	0.721684	1.40282	0.182448	0	0	0	0	0	0	0	0	0	0		147.808
																								150

## Sheet: Figure 2d
2D-Histdata	Row = X	Column = Y																						X-edge		Y-edge
0	0	0	0	0	0	0	0	0	0	0	0	0	0	0	0	0	0	0	0	0	0	0		-10		-0.03
0	0	0	0	0	0	0	0	0	0	0	0	0	0	0	0	0	0	0	0	0	0	0		-7.80822		-0.0271739
0	0	0	0	0	0	0.00410983	0	0	0	0	0	0	0	0	0	0	0	0	0	0	0	0		-5.61644		-0.0243478
0	0	0	0	0.00410983	0.00410983	0.00410983	0	0	0.00410983	0	0	0	0.00410983	0.0123295	0	0	0	0.0123295	0.00410983	0	0.00410983	0.00410983		-3.42466		-0.0215217
0.0205491	0.0328786	0.0287688	0.0287688	0.0287688	0.0287688	0.0164393	0.0328786	0.00821966	0.0534278	0.0205491	0.024659	0.0205491	0.024659	0.0164393	0.024659	0.0287688	0.0369885	0.0123295	0.0205491	0.0328786	0.0205491	0.0287688		-1.23288		-0.0186957
0.0164393	0	0.0164393	0.00410983	0.00821966	0	0	0	0	0	0	0	0	0	0	0	0	0	0	0	0	0	0		0.958904		-0.0158696
0.0657573	0.0945261	0.119185	0.135624	0.147954	0.0986359	0.0328786	0.00410983	0	0	0	0	0	0	0	0	0	0	0	0	0	0	0		3.15068		-0.0130435
0.0410983	0.143844	0.23837	0.337006	0.361665	0.304127	0.263029	0.0739769	0.024659	0	0	0	0	0	0	0	0	0	0	0	0	0	0		5.34247		-0.0102174
0.0164393	0.0205491	0.0863064	0.287688	0.435642	0.435642	0.501399	0.221931	0.123295	0.0164393	0	0	0	0	0	0	0	0	0	0	0	0	0		7.53425		-0.0073913
0.00410983	0.00410983	0.0164393	0.0780868	0.279468	0.443862	0.698671	0.427422	0.205491	0.0575376	0.0164393	0	0	0	0	0	0	0	0	0	0	0	0		9.72603		-0.00456522
0.00410983	0.00410983	0.0205491	0.0123295	0.147954	0.304127	0.690451	0.563047	0.361665	0.131515	0.0534278	0	0.00410983	0	0	0	0	0	0	0	0	0	0		11.9178		-0.00173913
0	0.00410983	0.0164393	0.0205491	0.0657573	0.164393	0.464411	0.690451	0.563047	0.267139	0.0821966	0.0287688	0	0	0	0	0	0	0	0	0	0	0		14.1096		0.00108696
0	0	0.00821966	0.00821966	0.0328786	0.127405	0.283578	0.571266	0.764428	0.402763	0.172613	0.0287688	0	0	0	0	0	0	0	0	0	0	0		16.3014		0.00391304
0	0	0.00410983	0	0.0287688	0.0534278	0.217821	0.47674	0.735659	0.579486	0.226041	0.0493179	0.0123295	0.00410983	0	0	0	0	0	0	0	0	0		18.4932		0.00673913
0	0	0	0	0.00410983	0.0205491	0.147954	0.526058	0.735659	0.674012	0.263029	0.0657573	0.0123295	0.00821966	0	0	0	0	0	0	0	0	0		20.6849		0.00956522
0	0	0	0	0	0.00821966	0.0780868	0.308237	0.698671	0.809636	0.373994	0.106856	0	0.00410983	0	0	0	0	0	0	0	0	0		22.8767		0.0123913
0	0	0	0	0	0.00821966	0.0123295	0.180832	0.612365	0.924712	0.558937	0.127405	0.0287688	0	0	0	0	0	0	0	0	0	0		25.0685		0.0152174
0	0	0	0	0	0.00410983	0.00410983	0.102746	0.558937	0.854844	0.678122	0.213711	0.024659	0	0	0	0	0	0	0	0	0	0		27.2603		0.0180435
0	0	0	0	0	0	0	0.0945261	0.312347	0.924712	0.752099	0.291798	0.0164393	0.00821966	0	0	0	0	0	0	0	0	0		29.4521		0.0208696
0	0	0	0	0	0	0.00410983	0.0493179	0.279468	0.854844	0.809636	0.328786	0.0657573	0.00410983	0.00821966	0	0	0	0	0	0	0	0		31.6438		0.0236957
0	0	0	0	0	0	0	0.00821966	0.263029	0.72744	1.01102	0.337006	0.0863064	0.00410983	0	0	0	0	0	0	0	0	0		33.8356		0.0265217
0	0	0	0	0	0	0	0.0205491	0.217821	0.739769	0.97403	0.427422	0.0739769	0.00821966	0	0	0	0	0	0	0	0	0		36.0274		0.0293478
0	0	0	0	0	0.00410983	0	0.0205491	0.143844	0.674012	0.920602	0.575376	0.106856	0.0123295	0	0	0	0	0	0	0	0	0		38.2192		0.0321739
0	0	0	0	0	0	0.00410983	0.00821966	0.139734	0.661682	0.949371	0.513729	0.135624	0	0.00821966	0	0	0	0	0	0	0	0		40.411		0.035
0	0	0	0	0	0	0	0.0123295	0.0904162	0.624694	1.01924	0.554827	0.0821966	0.0410983	0	0	0	0	0	0	0	0	0		42.6027
0	0	0	0	0	0	0	0.0369885	0.0945261	0.579486	0.990469	0.579486	0.143844	0.024659	0.00410983	0	0	0	0	0	0	0	0		44.7945
0	0	0	0	0	0	0	0.0164393	0.0821966	0.435642	1.13431	0.591815	0.152064	0.024659	0	0	0	0	0	0	0	0	0		46.9863
0	0	0	0	0	0	0	0	0.0780868	0.538388	0.945261	0.591815	0.221931	0.0287688	0.00821966	0.00410983	0	0	0	0	0	0	0		49.1781
0	0	0	0	0	0	0	0.00410983	0.0739769	0.406873	1.01102	0.72333	0.156174	0.0369885	0.00410983	0.00410983	0	0	0	0	0	0	0		51.3699
0	0	0	0	0	0	0	0.00410983	0.0739769	0.382214	1.03568	0.645243	0.267139	0.0369885	0.0123295	0	0	0	0	0	0	0	0		53.5616
0	0	0	0	0	0	0	0	0.0369885	0.406873	0.949371	0.830185	0.205491	0.0575376	0.00410983	0	0	0	0	0	0	0	0		55.7534
0	0	0	0	0	0.00410983	0.00410983	0.00410983	0.0493179	0.452081	0.920602	0.768538	0.24248	0.0164393	0.00410983	0	0	0	0	0	0	0	0		57.9452
0	0	0	0	0	0	0	0.00821966	0.0698671	0.406873	0.863064	0.797307	0.23426	0.0328786	0.0164393	0.00821966	0	0	0	0	0	0	0		60.137
0	0	0	0	0	0	0	0	0.0369885	0.365775	0.904162	0.780868	0.308237	0.0452081	0.00410983	0	0.00410983	0	0	0	0	0	0		62.3288
0	0	0	0	0	0	0.00821966	0.0123295	0.0410983	0.378104	0.887723	0.838405	0.24659	0.024659	0	0.00410983	0	0	0	0	0	0	0		64.5205
0	0	0	0	0	0	0	0.024659	0.0698671	0.275359	1.00691	0.706891	0.295908	0.0328786	0.00821966	0	0	0	0	0	0	0	0		66.7123
0	0	0	0	0	0.00410983	0	0.00410983	0.0945261	0.316457	0.838405	0.776758	0.316457	0.0657573	0.0164393	0.00821966	0	0	0	0	0	0	0		68.9041
0	0	0	0	0	0	0	0.0123295	0.0863064	0.349335	0.711	0.817856	0.382214	0.0493179	0.024659	0.00410983	0	0	0	0	0	0	0		71.0959
0	0	0	0	0	0	0.00410983	0.00410983	0.0534278	0.337006	0.838405	0.797307	0.345226	0.0534278	0.00821966	0.00821966	0.00410983	0	0	0	0	0	0		73.2877
0	0	0	0	0	0	0.00821966	0.0287688	0.0534278	0.328786	0.690451	0.932931	0.300018	0.0657573	0.0328786	0	0	0	0	0	0	0	0		75.4795
0	0	0	0	0	0	0	0.0164393	0.0739769	0.254809	0.760318	0.916492	0.349335	0.0616474	0.0205491	0.00410983	0	0	0	0	0	0	0		77.6712
0	0	0	0	0	0	0	0.0205491	0.102746	0.382214	0.682232	0.826076	0.341116	0.0657573	0.0123295	0.0123295	0	0	0	0	0	0	0		79.863
0	0	0	0	0	0.00410983	0	0.0205491	0.131515	0.24248	0.854844	0.805527	0.312347	0.0452081	0.0123295	0.00410983	0	0.00410983	0	0	0	0	0		82.0548
0	0	0	0	0	0	0	0.0452081	0.0780868	0.427422	0.72333	0.752099	0.373994	0.0410983	0.00410983	0	0	0	0	0	0	0	0		84.2466
0	0	0	0	0	0	0	0.0205491	0.143844	0.365775	0.776758	0.752099	0.341116	0.0493179	0	0	0	0	0	0	0	0	0		86.4384
0	0	0	0	0	0	0.00821966	0.0287688	0.0863064	0.398653	0.764428	0.801417	0.308237	0.0657573	0.00410983	0	0	0	0	0	0	0	0		88.6301
0	0	0	0	0	0	0	0.0123295	0.127405	0.456191	0.805527	0.694561	0.283578	0.0780868	0.00410983	0.00410983	0	0	0	0	0	0	0		90.8219
0	0	0	0	0	0.00410983	0.00410983	0.0205491	0.127405	0.390434	0.768538	0.674012	0.328786	0.0863064	0.024659	0	0.00410983	0	0	0	0	0	0		93.0137
0	0	0	0	0	0	0	0.0328786	0.0986359	0.456191	0.813746	0.674012	0.295908	0.0863064	0.00821966	0	0	0	0	0	0	0	0		95.2055
0	0	0	0	0	0	0.00821966	0.0287688	0.160283	0.419203	0.838405	0.624694	0.258919	0.0945261	0.024659	0.00410983	0	0	0	0	0	0	0		97.3973
0	0	0	0	0	0.00410983	0.0123295	0.00410983	0.152064	0.521948	0.776758	0.567156	0.283578	0.0780868	0.0205491	0	0.00410983	0	0	0	0	0	0		99.589
0	0	0	0	0	0	0.00821966	0.0287688	0.176723	0.497289	0.760318	0.72744	0.209601	0.0575376	0.00821966	0.0123295	0	0	0	0	0	0	0		101.781
0	0	0	0	0.00410983	0.00821966	0.0164393	0.0369885	0.205491	0.567156	0.756209	0.542497	0.23015	0.0657573	0.0205491	0.00410983	0	0	0	0	0	0	0		103.973
0	0	0	0	0	0	0.0123295	0.0410983	0.213711	0.558937	0.834295	0.48496	0.23015	0.0575376	0.00821966	0	0	0	0	0	0	0	0		106.164
0	0	0	0	0	0	0.00410983	0.0328786	0.23837	0.616474	0.752099	0.534278	0.24659	0.0369885	0.00410983	0	0	0	0	0	0	0	0		108.356
0	0	0	0	0	0	0.0123295	0.0616474	0.160283	0.579486	0.830185	0.600035	0.180832	0.024659	0.00821966	0.00410983	0	0	0	0	0	0	0		110.548
0	0	0	0	0	0.0123295	0.0205491	0.0780868	0.180832	0.493179	0.776758	0.616474	0.189052	0.0452081	0.0164393	0.00821966	0	0	0	0	0	0	0		112.74
0	0	0	0	0	0.00821966	0.0123295	0.0534278	0.221931	0.47263	0.743879	0.558937	0.23426	0.0821966	0.0164393	0.00821966	0	0	0	0	0	0	0		114.932
0	0	0	0	0	0.0123295	0.0123295	0.0493179	0.254809	0.509619	0.826076	0.493179	0.205491	0.0534278	0.0369885	0.00410983	0	0	0	0	0	0	0		117.123
0	0	0	0	0	0	0.024659	0.0369885	0.221931	0.563047	0.739769	0.579486	0.213711	0.0739769	0.0123295	0	0	0	0	0	0	0	0		119.315
0	0	0	0	0	0.00410983	0.0123295	0.0698671	0.24248	0.538388	0.674012	0.587706	0.2507	0.0616474	0.024659	0.00410983	0	0	0	0	0	0	0		121.507
0	0	0	0	0	0	0.0164393	0.0328786	0.23426	0.452081	0.71922	0.579486	0.291798	0.0739769	0.0452081	0.00410983	0	0	0	0	0	0	0		123.699
0	0	0	0	0	0.00821966	0.0205491	0.0657573	0.258919	0.464411	0.72333	0.620584	0.23015	0.0452081	0.024659	0	0	0	0	0	0	0	0		125.89
0	0	0	0	0	0.00410983	0.00410983	0.0410983	0.254809	0.530168	0.72333	0.567156	0.205491	0.102746	0.0205491	0	0	0	0	0	0	0	0		128.082
0	0	0	0	0	0	0.0123295	0.0945261	0.267139	0.48496	0.711	0.534278	0.24659	0.0616474	0.0287688	0	0	0	0	0	0	0	0		130.274
0	0	0	0	0	0	0.00410983	0.0780868	0.197272	0.47674	0.834295	0.571266	0.209601	0.0904162	0.00821966	0	0	0	0	0	0	0	0		132.466
0	0	0	0	0	0	0.0123295	0.0904162	0.221931	0.497289	0.678122	0.575376	0.279468	0.0986359	0.0205491	0	0	0	0	0	0	0	0		134.658
0	0	0	0	0	0.00410983	0.0287688	0.0534278	0.205491	0.452081	0.73155	0.542497	0.324677	0.0863064	0.0205491	0	0	0	0	0	0	0	0		136.849
0	0	0	0	0	0.00821966	0.0123295	0.0657573	0.197272	0.468521	0.71922	0.637024	0.254809	0.135624	0.00410983	0.00410983	0	0	0	0	0	0	0		139.041
0	0	0	0	0	0.00410983	0.0369885	0.0575376	0.201382	0.452081	0.669902	0.657573	0.23837	0.102746	0.0205491	0	0	0	0	0	0	0	0		141.233
0	0	0	0	0	0.00821966	0.00821966	0.0904162	0.197272	0.431532	0.73155	0.591815	0.279468	0.0821966	0.0164393	0.00821966	0	0	0	0	0	0	0		143.425
0	0	0	0	0	0.00410983	0.0164393	0.0369885	0.172613	0.452081	0.752099	0.649353	0.279468	0.0739769	0.00410983	0.00410983	0	0	0	0	0	0	0		145.616
0	0	0	0	0	0	0.0164393	0.0493179	0.143844	0.402763	0.72744	0.72333	0.300018	0.0863064	0.0205491	0	0	0	0	0	0	0	0		147.808
																								150
