# Supplementary material for: Strong repulsive Lifshitz-van der Waals forces on suspended graphene
Source: Nat Commun. 2025 Aug 19;16:7726. doi: 10.1038/s41467-025-63074-1 (PMC12365322; doi:10.1038/s41467-025-63074-1)
Supplement: Supplementary file 3 — Source Data [file 41467_2025_63074_MOESM3_ESM.zip › source_data/ncomms-source-data_figure_3_vaglig.xlsx]

## Sheet: Figure 3c
Graphene d = 2.0 nm	freq [hbar omega] (eV)	0	0.162433	0.324866	0.487299	0.649732	0.812165	0.974597	1.13703	1.29946	1.4619	1.62433	1.78676	1.94919	2.11163	2.27406	2.43649	2.59893	2.76136	2.92379	3.08623	3.24866	3.41109	3.57352	3.73596	3.89839	4.06082	4.22326	4.38569	4.54812	4.71055	4.87299	5.03542	5.19785	5.36029	5.52272	5.68515	5.84758	6.01002	6.17245	6.33488	6.49732	6.65975	6.82218	6.98461	7.14705	7.30948	7.47191	7.63435
	eps	21.9039	5.18979	3.94134	3.35518	3.00025	2.75675	2.57673	2.43682	2.32408	2.23071	2.15172	2.08373	2.02439	1.97199	1.92527	1.88327	1.84524	1.81061	1.77889	1.74972	1.72277	1.69779	1.67455	1.65288	1.63261	1.6136	1.59574	1.57893	1.56307	1.54807	1.53388	1.52042	1.50764	1.49548	1.48391	1.47287	1.46233	1.45226	1.44262	1.43339	1.42454	1.41604	1.40787	1.40001	1.39245	1.38517	1.37814	1.37136
Graphene d = 3.0 nm	freq [hbar omega] (eV)	0	0.162433	0.324866	0.487299	0.649732	0.812165	0.974597	1.13703	1.29946	1.4619	1.62433	1.78676	1.94919	2.11163	2.27406	2.43649	2.59893	2.76136	2.92379	3.08623	3.24866	3.41109	3.57352	3.73596	3.89839	4.06082	4.22326	4.38569	4.54812	4.71055	4.87299	5.03542	5.19785	5.36029	5.52272	5.68515	5.84758	6.01002	6.17245	6.33488	6.49732	6.65975	6.82218	6.98461	7.14705	7.30948	7.47191	7.63435
	eps	17.5851	4.20668	3.21825	2.75748	2.48023	2.29109	2.15198	2.04438	1.95806	1.88687	1.82687	1.77543	1.73068	1.6913	1.6563	1.62494	1.59662	1.57091	1.54742	1.52588	1.50602	1.48767	1.47063	1.45478	1.43999	1.42615	1.41317	1.40098	1.3895	1.37867	1.36843	1.35875	1.34956	1.34085	1.33256	1.32467	1.31715	1.30997	1.30311	1.29655	1.29027	1.28425	1.27847	1.27292	1.26758	1.26245	1.2575	1.25273
Graphene d = 4.0 nm	freq [hbar omega] (eV)	0	0.162433	0.324866	0.487299	0.649732	0.812165	0.974597	1.13703	1.29946	1.4619	1.62433	1.78676	1.94919	2.11163	2.27406	2.43649	2.59893	2.76136	2.92379	3.08623	3.24866	3.41109	3.57352	3.73596	3.89839	4.06082	4.22326	4.38569	4.54812	4.71055	4.87299	5.03542	5.19785	5.36029	5.52272	5.68515	5.84758	6.01002	6.17245	6.33488	6.49732	6.65975	6.82218	6.98461	7.14705	7.30948	7.47191	7.63435
	eps	15.1089	3.64841	2.81061	2.42266	2.19056	2.03302	1.91767	1.82881	1.75779	1.69941	1.65037	1.60845	1.57208	1.54016	1.51187	1.48656	1.46377	1.44312	1.42429	1.40706	1.3912	1.37657	1.36301	1.35042	1.33869	1.32772	1.31746	1.30783	1.29877	1.29024	1.28219	1.27458	1.26737	1.26054	1.25405	1.24788	1.242	1.23639	1.23104	1.22593	1.22104	1.21636	1.21186	1.20755	1.20341	1.19943	1.1956	1.19191
Graphene d = 5.0 nm	freq [hbar omega] (eV)	0	0.162433	0.324866	0.487299	0.649732	0.812165	0.974597	1.13703	1.29946	1.4619	1.62433	1.78676	1.94919	2.11163	2.27406	2.43649	2.59893	2.76136	2.92379	3.08623	3.24866	3.41109	3.57352	3.73596	3.89839	4.06082	4.22326	4.38569	4.54812	4.71055	4.87299	5.03542	5.19785	5.36029	5.52272	5.68515	5.84758	6.01002	6.17245	6.33488	6.49732	6.65975	6.82218	6.98461	7.14705	7.30948	7.47191	7.63435
	eps	13.4536	3.27873	2.5425	2.20373	2.00211	1.86587	1.76651	1.69024	1.62947	1.57967	1.53794	1.50235	1.47156	1.44458	1.42071	1.39941	1.38025	1.36292	1.34715	1.33273	1.31949	1.30728	1.29599	1.28551	1.27575	1.26665	1.25814	1.25016	1.24266	1.23561	1.22895	1.22267	1.21673	1.21109	1.20575	1.20067	1.19583	1.19123	1.18684	1.18264	1.17863	1.17479	1.17111	1.16758	1.16419	1.16094	1.1578	1.15479
Graphene d = 6.0 nm	freq [hbar omega] (eV)	0	0.162433	0.324866	0.487299	0.649732	0.812165	0.974597	1.13703	1.29946	1.4619	1.62433	1.78676	1.94919	2.11163	2.27406	2.43649	2.59893	2.76136	2.92379	3.08623	3.24866	3.41109	3.57352	3.73596	3.89839	4.06082	4.22326	4.38569	4.54812	4.71055	4.87299	5.03542	5.19785	5.36029	5.52272	5.68515	5.84758	6.01002	6.17245	6.33488	6.49732	6.65975	6.82218	6.98461	7.14705	7.30948	7.47191	7.63435
	eps	12.2477	3.01184	2.35019	2.04753	1.86827	1.74762	1.65995	1.59286	1.53955	1.49596	1.45953	1.42852	1.40173	1.37831	1.35762	1.33918	1.32262	1.30766	1.29406	1.28165	1.27025	1.25976	1.25007	1.24108	1.23272	1.22493	1.21765	1.21083	1.20442	1.1984	1.19273	1.18737	1.18231	1.17751	1.17296	1.16865	1.16454	1.16063	1.1569	1.15333	1.14993	1.14668	1.14356	1.14057	1.1377	1.13494	1.13229	1.12974
Graphene d = 7.0 nm	freq [hbar omega] (eV)	0	0.162433	0.324866	0.487299	0.649732	0.812165	0.974597	1.13703	1.29946	1.4619	1.62433	1.78676	1.94919	2.11163	2.27406	2.43649	2.59893	2.76136	2.92379	3.08623	3.24866	3.41109	3.57352	3.73596	3.89839	4.06082	4.22326	4.38569	4.54812	4.71055	4.87299	5.03542	5.19785	5.36029	5.52272	5.68515	5.84758	6.01002	6.17245	6.33488	6.49732	6.65975	6.82218	6.98461	7.14705	7.30948	7.47191	7.63435
	eps	11.3188	2.80812	2.2043	1.92962	1.76765	1.65905	1.58038	1.52033	1.47273	1.43391	1.40151	1.37398	1.35024	1.32951	1.31123	1.29495	1.28035	1.26718	1.25521	1.2443	1.23429	1.22509	1.21659	1.20871	1.20139	1.19458	1.18821	1.18225	1.17666	1.1714	1.16645	1.16178	1.15737	1.15319	1.14923	1.14547	1.1419	1.1385	1.13526	1.13216	1.12921	1.12638	1.12367	1.12108	1.11859	1.1162	1.1139	1.11169
Graphene d = 8.0 nm	freq [hbar omega] (eV)	0	0.162433	0.324866	0.487299	0.649732	0.812165	0.974597	1.13703	1.29946	1.4619	1.62433	1.78676	1.94919	2.11163	2.27406	2.43649	2.59893	2.76136	2.92379	3.08623	3.24866	3.41109	3.57352	3.73596	3.89839	4.06082	4.22326	4.38569	4.54812	4.71055	4.87299	5.03542	5.19785	5.36029	5.52272	5.68515	5.84758	6.01002	6.17245	6.33488	6.49732	6.65975	6.82218	6.98461	7.14705	7.30948	7.47191	7.63435
	eps	10.5752	2.64643	2.08918	1.83701	1.68893	1.58997	1.51848	1.46405	1.421	1.38594	1.35674	1.33196	1.31063	1.29202	1.27562	1.26104	1.24798	1.2362	1.22551	1.21577	1.20684	1.19864	1.19107	1.18405	1.17754	1.17148	1.16582	1.16053	1.15556	1.1509	1.14651	1.14237	1.13846	1.13475	1.13125	1.12792	1.12475	1.12174	1.11888	1.11614	1.11353	1.11103	1.10864	1.10635	1.10415	1.10204	1.10001	1.09806
Graphene d = 9.0 nm	freq [hbar omega] (eV)	0	0.162433	0.324866	0.487299	0.649732	0.812165	0.974597	1.13703	1.29946	1.4619	1.62433	1.78676	1.94919	2.11163	2.27406	2.43649	2.59893	2.76136	2.92379	3.08623	3.24866	3.41109	3.57352	3.73596	3.89839	4.06082	4.22326	4.38569	4.54812	4.71055	4.87299	5.03542	5.19785	5.36029	5.52272	5.68515	5.84758	6.01002	6.17245	6.33488	6.49732	6.65975	6.82218	6.98461	7.14705	7.30948	7.47191	7.63435
	eps	9.96245	2.51435	1.99565	1.7621	1.62547	1.53444	1.46885	1.41902	1.37968	1.3477	1.3211	1.29856	1.27916	1.26227	1.2474	1.23419	1.22237	1.21171	1.20205	1.19324	1.18519	1.17778	1.17095	1.16463	1.15877	1.15331	1.14822	1.14345	1.13899	1.13479	1.13085	1.12713	1.12361	1.12029	1.11714	1.11415	1.11132	1.10862	1.10604	1.10359	1.10125	1.09901	1.09687	1.09482	1.09285	1.09096	1.08914	1.0874
Graphene d = 10.0 nm	freq [hbar omega] (eV)	0	0.162433	0.324866	0.487299	0.649732	0.812165	0.974597	1.13703	1.29946	1.4619	1.62433	1.78676	1.94919	2.11163	2.27406	2.43649	2.59893	2.76136	2.92379	3.08623	3.24866	3.41109	3.57352	3.73596	3.89839	4.06082	4.22326	4.38569	4.54812	4.71055	4.87299	5.03542	5.19785	5.36029	5.52272	5.68515	5.84758	6.01002	6.17245	6.33488	6.49732	6.65975	6.82218	6.98461	7.14705	7.30948	7.47191	7.63435
	eps	9.44629	2.40402	1.91795	1.70011	1.57312	1.48876	1.42811	1.38213	1.34588	1.31646	1.29202	1.27133	1.25355	1.23808	1.22447	1.21239	1.20158	1.19185	1.18303	1.175	1.16766	1.16091	1.15469	1.14894	1.1436	1.13863	1.134	1.12967	1.12561	1.1218	1.11822	1.11484	1.11165	1.10864	1.10578	1.10307	1.1005	1.09805	1.09572	1.09349	1.09137	1.08934	1.0874	1.08554	1.08376	1.08205	1.08041	1.07883
Au	freq [hbar omega] (eV)	0	0.162433	0.324866	0.487299	0.649731	0.812164	0.974597	1.13703	1.29946	1.4619	1.62433	1.78676	1.94919	2.11163	2.27406	2.43649	2.59893	2.76136	2.92379	3.08622	3.24866	3.41109	3.57352	3.73596	3.89839	4.06082	4.22325	4.38569	4.54812	4.71055	4.87299	5.03542	5.19785	5.36028	5.52272	5.68515	5.84758	6.01002	6.17245	6.33488	6.49731	6.65975	6.82218	6.98461	7.14705	7.30948	7.47191	7.63434
	eps	396.605	202.893	96.8595	57.1139	38.6912	28.7167	22.7032	18.7831	16.0712	14.1046	12.6229	11.4704	10.5498	9.79724	9.17002	8.63836	8.18108	7.78277	7.43201	7.12015	6.84054	6.58799	6.35842	6.14854	5.95569	5.77768	5.61271	5.45927	5.31609	5.18209	5.05634	4.93805	4.82652	4.72115	4.62141	4.52684	4.43701	4.35156	4.27017	4.19253	4.11837	4.04747	3.97959	3.91455	3.85215	3.79225	3.73468	3.6793
SiNx	freq [hbar omega] (eV)	0	0.162433	0.324866	0.487299	0.649731	0.812164	0.974597	1.13703	1.29946	1.4619	1.62433	1.78676	1.94919	2.11163	2.27406	2.43649	2.59893	2.76136	2.92379	3.08622	3.24866	3.41109	3.57352	3.73596	3.89839	4.06082	4.22325	4.38569	4.54812	4.71055	4.87299	5.03542	5.19785	5.36028	5.52272	5.68515	5.84758	6.01002	6.17245	6.33488	6.49731	6.65975	6.82218	6.98461	7.14705	7.30948	7.47191	7.63434
	eps	3.87811	3.87733	3.87499	3.87111	3.8657	3.85878	3.85039	3.84056	3.82933	3.81674	3.80285	3.78771	3.77137	3.7539	3.73535	3.71578	3.69526	3.67386	3.65163	3.62864	3.60496	3.58064	3.55575	3.53034	3.50448	3.47821	3.4516	3.42469	3.39753	3.37017	3.34265	3.31502	3.28731	3.25956	3.2318	3.20408	3.1764	3.14882	3.12134	3.09399	3.06681	3.0398	3.01298	2.98637	2.95999	2.93385	2.90796	2.88234
[truncated: 953 more columns]
