# Supplementary material for: Strong repulsive Lifshitz-van der Waals forces on suspended graphene
Source: Nat Commun. 2025 Aug 19;16:7726. doi: 10.1038/s41467-025-63074-1 (PMC12365322; doi:10.1038/s41467-025-63074-1)
Supplement: Supplementary file 3 — Source Data [file 41467_2025_63074_MOESM3_ESM.zip › source_data/ncomms-source-data_figure_4_vaglig.xlsx]

## Sheet: Figure 4c
Evaluate Supp. Fig 2a for X =
31.6438
33.8356
36.0274
38.2192
40.411
42.6027
44.7945
46.9863
49.1781
51.3699
53.5616
55.7534
57.9452
60.137
62.3288

## Sheet: Figure 4d
Evaluate Supp. Fig 2b for X =
57.9452
60.137
62.3288
64.5205
66.7123
68.9041
71.0959
73.2877
