# Supplementary material for: Strong repulsive Lifshitz-van der Waals forces on suspended graphene
Source: Nat Commun. 2025 Aug 19;16:7726. doi: 10.1038/s41467-025-63074-1 (PMC12365322; doi:10.1038/s41467-025-63074-1)
Supplement: Supplementary file 3 — Source Data [file 41467_2025_63074_MOESM3_ESM.zip › source_data/ncomms-source-data_figure_5_vaglig.xlsx]

## Sheet: Figure 5b
Pore 1		Pore 2		Pore 3
bins (nm2)	counts	bins (nm2)	counts	bins (nm2)	counts
0	182	0	230	0	238
500	54	500	76	500	58
1000	37	1000	45	1000	67
1500	27	1500	26	1500	48
2000	16	2000	28	2000	33
2500	19	2500	20	2500	22
3000	14	3000	16	3000	14
3500	14	3500	15	3500	11
4000	10	4000	9	4000	12
4500	9	4500	10	4500	9
5000	8	5000	12	5000	15
5500	10	5500	5	5500	7
6000	3	6000	12	6000	10
6500	6	6500	13	6500	12
7000	7	7000	4	7000	5
7500	5	7500	10	7500	4
8000	7	8000	3	8000	3
8500	3	8500	5	8500	3
9000	4	9000	6	9000	7
9500	6	9500	6	9500	4
10000	3	10000	1	10000	1
10500	5	10500	5	10500	3
11000	5	11000	3	11000	3
11500	2	11500	9	11500	1
12000	3	12000	3	12000	4
12500	3	12500	2	12500	4
13000	2	13000	5	13000	2
13500	4	13500	3	13500	3
14000	7	14000	1	14000	1
14500	1	14500	1	14500	3
15000	1	15000	2	15000	0
15500	0	15500	2	15500	2
16000	4	16000	3	16000	6
16500	3	16500	2	16500	1
17000	3	17000	4	17000	0
17500	0	17500	0	17500	2
18000	3	18000	4	18000	3
18500	1	18500	2	18500	0
19000	4	19000	0	19000	1
19500	3	19500	2	19500	1
20000	2	20000	0	20000	1
20500	2	20500	0	20500	0
21000	2	21000	1	21000	0
21500	1	21500	3	21500	0
22000	2	22000	0	22000	1
22500	0	22500	3	22500	2
23000	0	23000	0	23000	3
23500	4	23500	0	23500	1
24000	1	24000	0	24000	1
24500	1	24500	0	24500	1

## Sheet: Figure 5d
Pore 1		Pore 2		Pore 3
bins (nm2)	counts	bins (nm2)	counts	bins (nm2)	counts
0	462	0	254	0	649
500	35	500	92	500	63
1000	42	1000	58	1000	44
1500	32	1500	66	1500	32
2000	37	2000	53	2000	35
2500	35	2500	37	2500	39
3000	39	3000	36	3000	27
3500	25	3500	27	3500	23
4000	22	4000	16	4000	19
4500	16	4500	16	4500	27
5000	25	5000	10	5000	19
5500	16	5500	6	5500	19
6000	15	6000	6	6000	8
6500	17	6500	8	6500	13
7000	11	7000	4	7000	11
7500	8	7500	2	7500	13
8000	12	8000	0	8000	6
8500	10	8500	2	8500	11
9000	10	9000	1	9000	3
9500	4	9500	0	9500	5
10000	3	10000	0	10000	6
10500	2	10500	1	10500	3
11000	4	11000	2	11000	5
11500	3	11500	1	11500	4
12000	2	12000	0	12000	4
12500	2	12500	2	12500	4
13000	2	13000	0	13000	4
13500	0	13500	0	13500	4
14000	1	14000	0	14000	1
14500	2	14500	0	14500	2
15000	0	15000	0	15000	1
15500	1	15500	0	15500	1
16000	1	16000	0	16000	1
16500	0	16500	1	16500	2
17000	1	17000	0	17000	3
17500	0	17500	0	17500	0
18000	1	18000	0	18000	0
18500	0	18500	0	18500	2
19000	0	19000	0	19000	1
19500	1	19500	1	19500	0
20000	0	20000	0	20000	0
20500	0	20500	0	20500	1
21000	1	21000	0	21000	0
21500	0	21500	0	21500	0
22000	0	22000	0	22000	0
22500	0	22500	0	22500	0
23000	1	23000	0	23000	0
23500	0	23500	0	23500	1
24000	0	24000	0	24000	0
24500	0	24500	0	24500	0
