# Supplementary material for: Strong repulsive Lifshitz-van der Waals forces on suspended graphene
Source: Nat Commun. 2025 Aug 19;16:7726. doi: 10.1038/s41467-025-63074-1 (PMC12365322; doi:10.1038/s41467-025-63074-1)
Supplement: Supplementary file 3 — Source Data [file 41467_2025_63074_MOESM3_ESM.zip › source_data/ncomms-source-data_supp_figure_10_vaglig.xlsx]

## Sheet: Supp. Fig 10a
1/cm	Normalized Intensity
300.284	-0.0614199
300.791	-0.058445
301.3	-0.0591959
301.809	-0.0644199
302.318	-0.0606969
302.827	-0.0599635
303.336	-0.0614752
303.843	-0.0570338
304.352	-0.0689868
304.861	-0.0623241
305.369	-0.0601336
305.878	-0.0616596
306.385	-0.0572317
306.894	-0.0587409
307.402	-0.069153
307.911	-0.0587525
308.419	-0.0698915
308.926	-0.0572622
309.435	-0.0646998
309.943	-0.0624933
310.452	-0.0499062
310.958	-0.0543906
311.467	-0.0625704
311.975	-0.0544217
312.483	-0.0625804
312.99	-0.0625849
313.498	-0.0648243
314.006	-0.0626313
314.515	-0.0552679
315.021	-0.0634587
315.529	-0.074598
316.037	-0.0679807
316.543	-0.0694974
317.052	-0.0577202
317.56	-0.0673614
318.066	-0.0489558
318.574	-0.0556302
319.082	-0.0652375
319.588	-0.0564035
320.096	-0.0600975
320.604	-0.0564244
321.11	-0.0623355
321.618	-0.0527898
322.125	-0.0638687
322.631	-0.0447785
323.139	-0.0507074
323.647	-0.058833
324.153	-0.0500506
324.66	-0.0633042
325.166	-0.0581943
325.674	-0.0530886
326.181	-0.0567852
326.687	-0.0582731
327.194	-0.059019
327.7	-0.0648869
328.207	-0.055353
328.713	-0.0582829
329.22	-0.0612154
329.728	-0.059756
330.233	-0.0707562
330.741	-0.0575751
331.246	-0.0678357
331.753	-0.0575808
332.259	-0.0531868
332.766	-0.0656408
333.271	-0.0590559
333.778	-0.0641877
334.283	-0.0532084
334.791	-0.0510035
335.296	-0.0487936
335.803	-0.0568363
336.308	-0.0641563
336.815	-0.0575782
337.32	-0.0649169
337.827	-0.0517722
338.332	-0.0576486
338.839	-0.061324
339.344	-0.0627976
339.85	-0.0620719
340.355	-0.0584124
340.862	-0.0518182
341.367	-0.0576362
341.872	-0.0641786
342.378	-0.0560908
342.883	-0.0516579
343.39	-0.0560102
343.894	-0.0530472
344.401	-0.0559424
344.906	-0.0573719
345.41	-0.0639304
345.917	-0.0594974
346.421	-0.0528643
346.926	-0.0572311
347.432	-0.0557319
347.936	-0.0615677
348.443	-0.0622653
348.947	-0.0600249
349.452	-0.0533766
349.958	-0.056276
350.462	-0.0562391
350.966	-0.0510564
351.473	-0.0613119
351.977	-0.0436223
352.481	-0.0487345
352.987	-0.0479691
353.491	-0.0494198
353.995	-0.0626557
354.501	-0.0567605
355.005	-0.0589643
355.509	-0.053807
356.013	-0.0663118
356.519	-0.0618873
357.023	-0.0456861
357.527	-0.0574512
358.031	-0.0493432
358.537	-0.0588998
359.04	-0.0588866
359.544	-0.0625518
360.048	-0.0478078
360.554	-0.0485232
361.057	-0.0595488
361.561	-0.0484841
362.065	-0.0639387
362.57	-0.0447826
363.074	-0.0550948
363.577	-0.0580442
364.081	-0.05731
364.584	-0.0455251
365.09	-0.0653936
365.593	-0.0558013
366.097	-0.0601952
366.6	-0.0564866
367.103	-0.052783
367.607	-0.0549852
368.112	-0.0557268
368.615	-0.0594276
369.119	-0.0587197
369.622	-0.0631736
370.125	-0.0565963
370.628	-0.0507671
371.131	-0.057433
371.636	-0.0442604
372.139	-0.0597066
372.643	-0.0575076
373.146	-0.0472054
373.648	-0.0515586
374.151	-0.0610483
374.654	-0.0595297
375.157	-0.0580365
375.66	-0.0507002
376.163	-0.0485477
376.668	-0.0603688
377.171	-0.0523707
377.673	-0.0663589
378.176	-0.0466129
378.679	-0.0517624
379.182	-0.0532335
379.684	-0.0598224
380.187	-0.042241
380.689	-0.0422278
381.192	-0.068574
381.695	-0.0583005
382.197	-0.0641439
382.7	-0.051683
383.202	-0.0509581
383.704	-0.0465861
384.207	-0.0546694
384.709	-0.0590903
385.212	-0.0518031
385.714	-0.0562147
386.216	-0.0562328
386.718	-0.0511322
387.221	-0.0496829
387.723	-0.0540768
388.225	-0.0570041
388.727	-0.0555465
389.227	-0.0511702
389.729	-0.0577591
390.232	-0.0483022
390.734	-0.0527299
391.236	-0.0433077
391.738	-0.0644928
392.24	-0.0441232
392.741	-0.0528674
393.243	-0.0550324
393.745	-0.0550014
394.247	-0.0520561
394.747	-0.0483915
395.249	-0.0374503
395.75	-0.0563998
396.252	-0.0469276
396.754	-0.0483877
397.256	-0.0389215
397.757	-0.0615156
398.257	-0.0527906
398.758	-0.0506204
399.26	-0.0506182
399.762	-0.0527713
400.263	-0.0563528
400.763	-0.0431514
401.264	-0.0562003
401.766	-0.0437393
402.267	-0.0437194
402.768	-0.0576001
403.268	-0.0488692
403.769	-0.0539967
404.27	-0.0408715
404.772	-0.053983
405.273	-0.0517628
405.772	-0.0502628
406.273	-0.0531394
406.774	-0.0603968
407.275	-0.0471988
407.775	-0.0544546
408.276	-0.0485551
408.777	-0.044855
409.276	-0.063114
409.777	-0.0572391
410.278	-0.0550215
410.779	-0.0396166
411.277	-0.0527475
411.778	-0.0504885
412.279	-0.0489521
412.778	-0.0488839
413.279	-0.0546959
413.78	-0.0414353
414.278	-0.0538783
414.779	-0.0501612
415.28	-0.051568
415.778	-0.0595692
416.279	-0.0579846
416.78	-0.0534298
417.278	-0.0488682
417.779	-0.0531909
418.277	-0.0656923
418.778	-0.0375562
419.278	-0.0538096
419.777	-0.0567412
420.277	-0.0537274
420.776	-0.0588261
421.276	-0.0476048
421.776	-0.0534322
422.275	-0.0548321
422.775	-0.0473393
423.273	-0.0420863
423.773	-0.0524527
424.271	-0.0479478
424.772	-0.0434362
425.272	-0.0493439
425.77	-0.0545145
426.27	-0.0418116
426.768	-0.0417637
427.268	-0.0446868
427.766	-0.0416365
428.266	-0.0542521
428.764	-0.0519542
429.264	-0.0504152
429.762	-0.0533756
430.262	-0.0443943
430.759	-0.0481179
431.259	-0.0376371
431.757	-0.0570317
432.257	-0.0382842
432.755	-0.0531685
433.254	-0.0583282
433.752	-0.0500094
434.252	-0.0371939
434.749	-0.0528906
435.247	-0.05661
435.746	-0.0520856
436.244	-0.0378045
436.743	-0.0430302
437.241	-0.0490047
437.74	-0.0557341
438.238	-0.0474551
438.735	-0.0527045
439.235	-0.0572126
439.732	-0.0519605
440.229	-0.0429512
440.729	-0.0511987
441.226	-0.0541819
441.725	-0.0466467
442.222	-0.0518834
442.719	-0.0488695
443.219	-0.0398679
443.716	-0.0594114
444.213	-0.0444177
444.712	-0.0571924
445.209	-0.0481967
445.706	-0.0594575
446.205	-0.0444664
446.702	-0.0362424
447.199	-0.0482767
447.698	-0.0550645
448.195	-0.0476215
448.691	-0.0603912
449.188	-0.0499543
449.687	-0.0559754
450.184	-0.0545203
450.681	-0.0508354
451.179	-0.045673
451.676	-0.0576793
452.173	-0.0428329
452.669	-0.045872
453.168	-0.0339966
453.664	-0.0414639
454.161	-0.033283
454.658	-0.0444525
455.154	-0.0444655
455.653	-0.0430061
456.149	-0.0542043
456.645	-0.0475678
457.142	-0.0461448
457.64	-0.0410137
458.136	-0.0462699
458.633	-0.0478086
459.129	-0.0508231
459.625	-0.0516104
460.121	-0.0568369
460.62	-0.0502267
461.116	-0.0517612
461.612	-0.0407447
462.108	-0.0496835
462.604	-0.0460781
463.1	-0.0461648
463.596	-0.0433024
464.094	-0.0485238
464.59	-0.0471
465.086	-0.0412428
465.582	-0.0537434
466.078	-0.0390391
466.574	-0.042717
467.07	-0.0383272
467.566	-0.0339637
468.061	-0.0450392
468.557	-0.0517068
469.053	-0.0495679
469.551	-0.0452255
470.046	-0.0525937
470.542	-0.0416458
471.038	-0.0482601
471.533	-0.0497455
472.029	-0.0446457
472.524	-0.0402813
473.02	-0.0439643
473.515	-0.0352309
474.011	-0.0455
474.506	-0.0360541
475.002	-0.0463181
475.497	-0.0456279
475.992	-0.0420158
476.488	-0.0486038
476.983	-0.0515396
477.478	-0.052288
477.974	-0.0362865
478.469	-0.0312172
478.964	-0.0508953
479.459	-0.0436368
479.954	-0.0371002
480.449	-0.0451048
480.943	-0.046553
481.438	-0.0465381
481.933	-0.0530627
482.428	-0.0472055
482.923	-0.0464299
483.418	-0.0478264
483.913	-0.0441178
484.407	-0.0433252
484.902	-0.0432748
485.397	-0.0403261
485.892	-0.0446903
486.385	-0.0483336
486.879	-0.046132
487.374	-0.0497482
487.869	-0.0467673
488.364	-0.0371767
488.858	-0.0480331
489.353	-0.0376783
489.846	-0.0537033
490.34	-0.0433867
490.835	-0.0528891
491.329	-0.0426156
491.824	-0.0558049
492.318	-0.0374518
492.811	-0.0528066
493.305	-0.0446655
493.799	-0.0460435
494.294	-0.0430034
494.786	-0.0480471
495.28	-0.0486795
495.775	-0.0389908
496.269	-0.0462532
496.763	-0.0387697
497.255	-0.0438583
497.75	-0.0408452
498.244	-0.0467267
498.738	-0.0422667
499.23	-0.0422357
499.724	-0.02886
500.218	-0.0472755
500.71	-0.0271504
501.204	-0.0366495
501.698	-0.0402292
502.192	-0.049779
502.684	-0.0437349
503.178	-0.0429042
503.672	-0.0413272
504.163	-0.0375027
504.657	-0.0276887
505.151	-0.0447443
505.643	-0.0326608
506.136	-0.0475036
506.63	-0.0413926
507.122	-0.0345242
507.615	-0.0351626
508.109	-0.0463414
508.6	-0.0395178
509.094	-0.0492538
509.586	-0.0447167
510.079	-0.0364098
510.573	-0.0280691
511.064	-0.0467918
511.557	-0.0361155
512.049	-0.0540833
512.542	-0.0365815
513.036	-0.0394886
513.527	-0.042432
514.02	-0.0401027
514.511	-0.0339976
515.005	-0.0354653
515.496	-0.0452605
515.989	-0.0512579
516.48	-0.0413102
516.973	-0.0472898
517.466	-0.0502375
517.957	-0.0326519
518.451	-0.045501
518.942	-0.0362836
519.435	-0.0384942
519.926	-0.0475786
520.418	-0.0444708
520.909	-0.0406065
521.402	-0.0344633
521.893	-0.0367323
522.386	-0.0405423
522.877	-0.0313824
523.367	-0.0405488
523.86	-0.0497085
524.351	-0.0336681
524.844	-0.0412792
525.334	-0.041244
525.827	-0.0434902
526.318	-0.0526118
526.81	-0.0319265
527.301	-0.0448848
527.791	-0.0410375
528.284	-0.0433225
528.774	-0.0234446
529.267	-0.0509873
529.757	-0.0456514
530.248	-0.041843
530.74	-0.0464348
531.23	-0.0471976
531.721	-0.0349642
532.213	-0.0349569
532.703	-0.0349564
533.196	-0.0418432
533.686	-0.0403389
534.176	-0.031977
534.668	-0.0366027
535.158	-0.0450381
535.648	-0.0397394
536.141	-0.0474013
536.631	-0.0375382
537.121	-0.0383509
537.611	-0.0368864
538.103	-0.0323824
538.593	-0.0400367
539.082	-0.0431113
539.574	-0.0461698
540.064	-0.034786
540.554	-0.0332776
541.044	-0.0317793
541.536	-0.0348505
542.025	-0.0318687
542.515	-0.0349747
543.005	-0.0365768
543.497	-0.0427308
543.986	-0.0382927
544.476	-0.0436834
544.966	-0.0377366
545.455	-0.0423454
545.947	-0.0424151
546.436	-0.0364538
546.926	-0.0342659
547.415	-0.0471336
547.905	-0.0404565
548.396	-0.044302
548.885	-0.0383814
549.375	-0.0384545
549.864	-0.0460098
550.353	-0.0318429
550.843	-0.0349132
551.334	-0.0477133
551.823	-0.0515402
552.313	-0.041188
552.802	-0.0323344
553.291	-0.0383716
553.78	-0.0428873
554.269	-0.0444057
554.758	-0.0340188
555.249	-0.0355601
555.738	-0.0378722
556.227	-0.0424353
556.716	-0.0425549
557.205	-0.0337843
557.694	-0.0442531
558.183	-0.0347192
558.672	-0.036263
559.161	-0.0407516
559.649	-0.0349046
560.138	-0.0349751
560.627	-0.0387385
561.116	-0.0395512
561.604	-0.036677
562.093	-0.039683
562.582	-0.0419427
563.07	-0.0449319
563.559	-0.0449812
564.048	-0.041364
564.536	-0.0377527
565.025	-0.031211
565.513	-0.0341993
566.002	-0.0379128
566.49	-0.0357637
566.979	-0.0387368
567.467	-0.0358515
567.955	-0.0336965
568.444	-0.039578
568.932	-0.041803
569.42	-0.0323444
569.909	-0.0331258
570.397	-0.0361056
570.885	-0.028149
571.373	-0.0391407
571.861	-0.026794
572.349	-0.0362778
572.836	-0.0413664
573.324	-0.0398875
573.812	-0.0398667
574.3	-0.0340307
574.788	-0.0449691
575.276	-0.0362594
575.764	-0.0479459
576.252	-0.0421581
576.737	-0.0443636
577.225	-0.0290967
577.713	-0.0363642
578.201	-0.0392645
578.689	-0.0247185
579.177	-0.0385484
579.662	-0.0276715
580.15	-0.0306158
580.638	-0.0364601
581.125	-0.0437428
581.613	-0.0299508
582.099	-0.0248637
582.586	-0.0350202
583.074	-0.0277491
583.561	-0.0248359
584.047	-0.0386218
584.534	-0.0306111
585.022	-0.0465523
585.509	-0.0319622
585.995	-0.0377032
586.482	-0.0398072
586.969	-0.0441054
587.457	-0.0389591
587.942	-0.0352937
588.429	-0.0272795
588.916	-0.0360288
589.404	-0.03603
589.889	-0.0301847
590.376	-0.0323234
590.863	-0.0344409
591.348	-0.0394685
591.835	-0.0372061
592.322	-0.0364127
592.807	-0.0341705
593.294	-0.0246273
593.781	-0.0260416
594.266	-0.0347638
594.753	-0.0339789
595.24	-0.0324602
595.725	-0.0316778
596.212	-0.03969
596.697	-0.0360017
597.183	-0.0293906
597.67	-0.038893
598.155	-0.0330105
598.642	-0.035172
599.126	-0.0314609
599.613	-0.0424027
600.1	-0.0262065
600.584	-0.0393451
601.071	-0.0245926
601.555	-0.0289314
602.042	-0.0354932
602.526	-0.0156195
603.013	-0.027377
603.499	-0.0310634
603.984	-0.0435623
604.47	-0.0288496
604.955	-0.0361493
605.441	-0.0309226
605.925	-0.0374548
606.412	-0.0292765
606.896	-0.0255399
607.382	-0.0387826
607.866	-0.0292038
608.353	-0.038784
608.837	-0.0255149
609.323	-0.0269657
609.807	-0.0217779
610.293	-0.0350197
610.777	-0.0350064
611.261	-0.035737
611.747	-0.0268826
612.231	-0.0416011
612.717	-0.0393471
613.201	-0.0400303
613.687	-0.0399773
614.171	-0.0266515
614.655	-0.0406659
615.141	-0.0428909
615.624	-0.0266804
616.11	-0.025969
616.594	-0.032618
617.078	-0.039245
617.563	-0.0333142
618.047	-0.0325394
618.533	-0.0376737
619.016	-0.0317488
619.5	-0.0383885
619.986	-0.0251101
620.469	-0.0376716
620.953	-0.032521
621.438	-0.0340081
621.922	-0.0362297
622.405	-0.0170634
622.891	-0.0399367
623.374	-0.0333205
623.857	-0.0355625
624.341	-0.0223425
624.826	-0.0356503
625.309	-0.0371704
625.792	-0.0298544
626.278	-0.0313533
626.761	-0.0276836
627.244	-0.017378
627.727	-0.034272
628.212	-0.0254303
628.695	-0.0394023
629.179	-0.0283884
629.662	-0.0269552
630.147	-0.0321462
630.63	-0.0277868
631.113	-0.0315003
631.596	-0.0263929
632.079	-0.0308181
632.563	-0.0323018
633.046	-0.0389211
633.529	-0.0396788
634.012	-0.0426442
634.495	-0.0360907
634.98	-0.0236898
635.462	-0.0325211
635.945	-0.0281677
636.428	-0.0267329
636.91	-0.0347959
637.393	-0.0201855
637.876	-0.0318948
638.36	-0.0333667
638.843	-0.03411
639.325	-0.025358
639.808	-0.0290334
640.29	-0.0422058
640.773	-0.0342035
641.255	-0.0298577
641.738	-0.029891
642.22	-0.0284612
642.702	-0.0211968
643.187	-0.0372649
643.669	-0.0292821
644.151	-0.0256886
644.634	-0.0155606
645.116	-0.0294616
645.598	-0.0229918
646.08	-0.0310531
646.562	-0.0252924
647.045	-0.0383904
647.527	-0.0304126
648.009	-0.0289541
648.491	-0.0282174
648.973	-0.024579
649.455	-0.0419943
649.937	-0.041255
650.419	-0.0397812
650.901	-0.0295856
651.383	-0.0346394
651.864	-0.0418808
652.346	-0.041144
652.828	-0.0302485
653.31	-0.0382455
653.792	-0.0426106
654.273	-0.0222824
654.755	-0.0368071
655.235	-0.0259167
655.717	-0.0280926
656.198	-0.0353415
656.68	-0.0382164
657.161	-0.0388903
657.643	-0.0300917
658.125	-0.0343603
658.606	-0.0240826
659.088	-0.0327523
659.569	-0.0305339
660.048	-0.0399973
660.53	-0.0268933
661.011	-0.0356341
661.493	-0.0261475
661.974	-0.0319325
662.455	-0.0282298
662.937	-0.0325374
663.416	-0.0273673
663.897	-0.0243865
664.378	-0.0228653
664.859	-0.0322949
665.341	-0.0388026
665.82	-0.0306843
666.301	-0.0357213
666.782	-0.0231893
667.263	-0.0260278
667.744	-0.0208053
668.223	-0.0265826
668.704	-0.0382429
669.185	-0.0462517
669.666	-0.0322312
670.145	-0.0248263
670.626	-0.0372778
671.106	-0.0335497
671.587	-0.0253866
672.066	-0.0385548
672.547	-0.0303519
673.028	-0.0420528
673.508	-0.0183533
673.987	-0.0271517
674.468	-0.0271198
674.948	-0.0271041
675.427	-0.0270815
675.908	-0.0240744
676.388	-0.034335
676.867	-0.0349531
677.347	-0.0311014
677.828	-0.0235214
678.306	-0.020389
678.787	-0.0247059
679.267	-0.0372402
679.745	-0.025232
680.226	-0.0214184
680.704	-0.0317747
681.184	-0.0272131
681.665	-0.0353285
682.143	-0.0255026
682.623	-0.0186385
683.101	-0.0199953
683.582	-0.029606
684.062	-0.0204901
684.54	-0.030144
685.02	-0.0300487
685.498	-0.0299534
685.978	-0.0403917
686.456	-0.0244917
686.936	-0.035706
687.416	-0.0296043
687.894	-0.0257653
688.374	-0.0309724
688.852	-0.0203113
689.332	-0.0285148
689.81	-0.029165
690.29	-0.0320991
690.767	-0.0199131
691.247	-0.030464
691.725	-0.0251103
692.205	-0.0220101
692.682	-0.0370882
693.162	-0.0301471
693.64	-0.019387
694.119	-0.0268788
694.597	-0.0328855
695.075	-0.0259782
695.554	-0.0343162
696.032	-0.0213272
696.511	-0.0235623
696.989	-0.0410335
697.468	-0.0302844
697.946	-0.0370755
698.423	-0.0202067
698.902	-0.0209093
699.38	-0.0285027
699.859	-0.0254016
700.336	-0.0177065
700.814	-0.0306462
701.293	-0.0275029
701.77	-0.026635
702.247	-0.0203928
702.727	-0.0172207
703.204	-0.0317292
703.683	-0.0309214
704.16	-0.0309099
704.637	-0.027841
705.116	-0.0324515
705.593	-0.0186256
706.07	-0.0186073
706.547	-0.0347084
707.026	-0.0308449
707.503	-0.0216105
707.98	-0.0292817
708.459	-0.0269744
708.935	-0.0246714
709.412	-0.0300502
709.889	-0.0369615
710.368	-0.0262082
710.845	-0.0208257
711.321	-0.0354062
711.798	-0.0192727
712.277	-0.0192713
712.753	-0.0323337
713.23	-0.0239109
713.707	-0.0254801
714.185	-0.0239868
714.662	-0.00716026
715.138	-0.0202345
715.615	-0.0302285
716.091	-0.0340833
716.57	-0.0364031
717.046	-0.0394887
717.523	-0.0272723
717.999	-0.0311415
718.475	-0.0281352
718.952	-0.0343094
719.43	-0.0297868
719.906	-0.0267949
720.382	-0.0260911
720.859	-0.0459748
721.335	-0.0246769
721.811	-0.0239664
722.287	-0.0316257
722.763	-0.0225234
723.241	-0.0316839
723.717	-0.0271418
724.193	-0.0325003
724.669	-0.0226685
725.145	-0.0242698
725.621	-0.0213372
726.097	-0.0244871
726.573	-0.0291441
727.049	-0.0360528
727.525	-0.0111754
728.001	-0.0256349
728.477	-0.0317703
728.953	-0.0386596
729.428	-0.0312217
729.904	-0.0268116
730.38	-0.0231588
730.855	-0.0345414
731.331	-0.0278787
731.807	-0.0204781
732.282	-0.0213356
732.758	-0.0221821
733.234	-0.0200153
733.709	-0.017829
734.185	-0.0133875
734.66	-0.0276406
735.136	-0.0299468
735.611	-0.0233204
736.086	-0.0323938
736.562	-0.019855
737.037	-0.0281668
737.513	-0.0319767
737.988	-0.0312958
738.463	-0.0276278
738.938	-0.0269325
739.414	-0.0307027
739.887	-0.0248455
740.362	-0.0175312
740.837	-0.0220799
741.312	-0.0303181
741.788	-0.0274497
742.263	-0.0327008
742.738	-0.0357212
743.213	-0.0121732
743.686	-0.0277116
744.161	-0.0277458
744.636	-0.0299792
745.111	-0.0241026
745.586	-0.0226508
746.061	-0.0285737
746.533	-0.0124267
747.008	-0.0102869
747.483	-0.0221291
747.958	-0.0236771
748.433	-0.0310995
748.905	-0.0194365
749.38	-0.0187853
749.855	-0.0217922
750.329	-0.0225879
750.804	-0.034188
751.277	-0.0139775
751.751	-0.0214667
752.226	-0.0212987
752.698	-0.0241202
753.173	-0.0284717
753.648	-0.0209061
754.122	-0.0205798
754.594	-0.0187455
755.069	-0.0284298
755.543	-0.0160239
756.016	-0.0182819
756.49	-0.0253717
756.964	-0.0239182
757.439	-0.0222498
757.911	-0.0144405
758.385	-0.0131173
758.859	-0.0156105
759.332	-0.0175216
759.806	-0.021043
760.28	-0.0244645
760.752	-0.0198792
761.226	-0.0280437
761.698	-0.0278604
762.172	-0.0264687
762.646	-0.01914
763.118	-0.0131999
763.592	-0.0274817
764.064	-0.0277105
764.538	-0.0117682
765.012	-0.0264063
765.484	-0.0139072
765.958	-0.0206086
766.43	-0.0187998
766.903	-0.0243495
767.375	-0.0182419
767.849	-0.0176795
768.323	-0.0168099
768.794	-0.00798421
769.268	-0.0211575
769.74	-0.0211078
770.213	-0.0144967
770.685	-0.0251635
771.159	-0.0155483
771.63	-0.0211378
772.104	-0.0235321
772.575	-0.0255658
773.049	-0.0169272
773.52	-0.0163233
773.994	-0.00857656
774.465	-0.0230462
774.938	-0.0224745
775.41	-0.0183385
775.881	-0.0169612
776.354	-0.0233876
776.826	-0.0115224
777.299	-0.0224261
777.77	-0.0229917
778.243	-0.0176143
778.715	-0.0195939
779.186	-0.0221548
779.659	-0.015102
780.13	-0.0155779
780.603	-0.0152634
781.074	-0.0158061
781.545	-0.0231938
782.018	-0.0198711
782.489	-0.0158629
782.96	-0.0209167
783.433	-0.0242706
783.904	-0.0161828
784.375	-0.0144476
784.848	-0.0235878
785.319	-0.0259947
785.789	-0.0150654
786.262	-0.00736009
786.733	-0.0137814
787.204	-0.0179476
787.677	-0.0159771
788.147	-0.0119537
788.618	-0.0085607
789.091	-0.0109685
789.561	-0.0197804
790.032	-0.013198
790.502	-0.0119163
790.975	-0.0202543
791.445	-0.0134672
791.916	-0.00897919
792.386	-0.0194716
792.859	-0.0158553
793.329	-0.00993971
793.8	-0.0137827
794.27	-0.0238647
794.74	-0.014687
795.213	-0.0262195
795.683	-0.0189229
796.153	-0.0130734
796.624	-0.014921
797.094	-0.0121973
797.566	-0.0181448
798.036	-0.00918796
798.457	-0.0265093
798.933	-0.0226483
799.409	-0.0233214
799.885	-0.011061
800.361	-0.0102117
800.837	-0.00786547
801.313	-0.00859098
801.789	-0.0062896
802.265	-0.0146564
802.741	-0.0253088
803.216	-0.0153915
803.69	-0.0153825
804.166	-0.0115749
804.642	-0.030631
805.118	-0.0161603
805.593	-0.0153863
806.069	-0.0122996
806.545	-0.0191009
807.02	-0.0197985
807.494	-0.0067672
807.97	-0.0166521
808.445	-0.0303813
808.921	-0.0196974
809.396	-0.0143682
809.872	-0.00522357
810.345	-0.0189765
810.821	-0.01059
811.296	-0.016705
811.771	-0.0106126
812.247	-0.0190276
812.72	-0.0121889
813.195	-0.00536113
813.671	-0.0122631
814.146	-0.00924077
814.621	-0.0183996
815.094	-0.0161058
815.57	-0.0221938
816.045	-0.00236317
816.52	-0.0214497
816.993	-0.00853943
817.468	-0.00861589
817.943	-0.0140286
818.418	-0.0087646
818.891	-0.0133725
819.366	-0.0164386
819.841	-0.0210229
820.316	-0.00203932
820.789	-0.0173103
821.264	-0.0158704
821.739	-0.0182358
822.212	-0.00692064
822.687	-0.00848729
823.161	-0.029752
823.634	-0.0107837
824.109	-0.0198993
824.584	-0.013867
825.056	-0.0139469
825.531	-0.0277074
826.006	-0.0286072
826.478	-0.00986823
826.953	-0.00400516
827.425	-0.0177437
827.9	-0.0238892
828.374	-0.0179398
828.847	-0.00819936
829.321	-0.0150083
829.796	-0.0142885
830.268	-0.0278848
830.743	-0.0189364
831.215	-0.011535
831.689	-0.0109252
832.162	-0.0110727
832.636	-0.0134559
833.11	-0.0180562
833.583	-0.011396
834.057	-0.0136989
834.529	-0.00702091
835.003	-0.00186019
835.475	-0.0131701
835.949	-0.0155398
836.422	-0.013455
836.896	-0.0128748
837.368	-0.00633818
837.842	0.000944836
838.314	-0.0199848
838.788	-0.0141454
839.26	-0.0149716
839.734	-0.0143009
840.205	-0.0232566
840.679	-0.00330921
841.151	-0.0137467
841.625	-0.0212258
842.097	-0.0161336
842.571	-0.0117937
843.042	-0.0104096
843.516	-0.0090162
843.988	-0.0120409
844.459	-0.0165371
844.933	-0.0151411
845.405	-0.0167103
845.878	-0.00724578
846.35	-0.0132432
846.823	-0.0206893
847.295	-0.028842
847.767	-0.00758973
848.24	-0.0157382
848.711	-0.0114245
849.183	-0.0218171
849.656	-0.00657297
850.128	-0.0191716
850.601	-0.00686468
851.072	-0.0142659
851.544	-0.00846802
852.017	-0.0209025
852.488	-0.0150581
852.959	-0.00629333
853.433	-0.0172622
853.904	-0.0165492
854.375	-0.0129142
854.848	-0.0114632
855.319	-0.0114644
855.79	-0.0180346
856.261	-0.0194921
856.734	-0.018031
857.206	-0.0121857
857.677	-0.00779335
858.149	-0.0136164
858.62	-0.00700699
859.091	-0.0120854
859.562	-0.00400695
860.035	-0.0039751
860.506	-0.00906705
860.977	-0.0178172
861.448	-0.00753687
861.92	-0.0111556
862.391	-0.0191703
862.862	-0.0162038
863.332	-0.00957239
863.803	-0.00805967
864.276	-0.00653003
864.746	-0.0137849
865.217	-0.0158999
865.688	-0.0150844
866.158	-0.0150221
866.631	-0.0164551
867.101	-0.0105573
867.572	-0.0127586
868.042	-0.00981409
868.512	-0.00612915
868.983	-0.0215609
869.453	-0.0208149
869.926	-0.00609369
870.396	-0.00754947
870.866	-0.00825806
871.336	-0.0037963
871.807	0.00584256
872.277	3.47192e-05
872.747	-0.00356282
873.217	-0.0174934
873.69	-0.0166864
874.16	-0.0121942
874.63	-0.0180452
875.1	-0.00469489
875.57	-0.010562
876.04	-0.0179192
876.51	-0.00310409
876.98	-0.011949
877.45	-0.00894947
877.92	-0.00814672
878.39	-0.0073169
878.86	-0.00572125
879.329	-0.0226542
879.799	-0.00397868
880.269	-0.00980005
880.739	0.00964045
881.209	-0.00884699
881.678	-0.01768
882.148	-0.00789223
882.618	-0.0182171
883.088	-0.00541768
883.557	0.0044175
884.027	-0.0111488
884.496	-0.0125276
884.966	-0.0169045
885.435	-0.0220379
885.905	-0.0136819
886.374	-0.0165779
886.844	-0.021741
887.313	-0.0118922
887.783	-0.0148247
888.252	-0.0132493
888.72	-0.00489332
889.189	-0.00253862
889.658	0.0020983
890.128	-0.0128554
890.597	-0.015748
891.066	-0.00806982
891.535	-0.0147594
892.005	-0.0093626
892.474	-0.0100263
892.941	-0.0114533
893.41	-0.00453928
893.879	-0.0188591
894.348	-0.00814643
894.817	-0.0133797
895.286	-0.0140722
895.755	-0.0178237
896.222	-0.00182224
896.691	-0.00332456
897.16	-0.0154857
897.629	-0.00254497
898.098	-0.0131745
898.565	-0.0215057
899.034	-0.0145951
899.503	-0.0107087
899.971	-0.00986536
900.44	-0.00293268
900.907	-0.0158495
901.376	-0.0173493
901.844	-0.0112307
902.313	-0.00892675
902.78	-0.00966325
903.248	-0.0157233
903.717	-0.0164192
904.185	-0.00869188
904.652	-0.0078392
905.12	-0.0169464
905.589	-0.00234876
906.055	0.000752291
906.524	-0.00457659
906.992	-0.00912696
907.461	-0.0174861
907.927	0.0117611
908.395	-0.0126735
908.864	-0.00411863
909.33	-0.0140416
909.798	-0.00710974
910.267	-0.0132984
910.733	-0.014144
911.201	-0.00656062
911.667	0.00485275
912.135	-0.00826803
912.603	-0.0221225
913.07	-0.00759421
913.538	-0.00761736
914.006	-0.0221928
914.472	-0.0153126
914.94	-0.0222289
915.406	0.0022516
915.874	-0.0199981
916.342	-0.00626103
916.808	-0.0154952
917.276	-0.0147813
917.741	-0.00795266
918.209	-0.00572321
918.675	0.000320961
919.143	-0.0112089
919.611	-0.00516308
920.076	-0.00597744
920.544	-0.0136436
921.01	-0.0106153
921.477	-0.0167421
921.943	-0.00533385
922.411	-0.00767477
922.876	-0.0161295
923.344	-0.00402144
923.81	-0.010964
924.277	-0.0194197
924.743	-0.00580701
925.21	-0.00893152
925.676	-0.0264907
926.143	-0.0113929
926.608	-0.0175714
927.076	-0.0116237
927.541	-0.0011513
928.007	-0.0134005
928.474	-0.0173052
928.939	0.00299422
929.406	-0.0159756
929.872	-0.00395546
930.339	-0.0153288
930.804	-0.0229289
931.269	-0.00566233
931.736	-0.026118
932.201	-0.0232192
932.669	-0.0180653
933.134	-0.00688547
933.599	-0.0122211
934.066	0.000490326
934.531	-0.00858218
934.996	-0.0019059
935.463	-0.0132606
935.928	-0.0081253
936.393	-0.00524341
936.859	-0.0090855
937.324	-0.012155
937.789	-0.00847769
938.256	-0.00853807
938.721	-0.0018804
939.185	-0.0198846
939.652	-0.00877169
940.117	-0.0140887
940.582	-0.00598319
941.048	-0.00533614
941.513	-0.00989836
941.978	-0.00626504
942.442	-0.0212263
942.909	-0.0116365
943.373	0.00314813
943.838	-0.00361593
944.302	-0.00666343
944.769	-0.00674497
945.233	-0.00683497
945.698	-0.00767979
946.162	0.00479303
946.628	-0.00495814
947.093	-0.00507691
947.557	-0.00222464
948.021	-0.0185542
948.486	-0.00679986
948.952	-0.00464063
949.416	-0.0113395
949.88	-0.0128875
950.345	-0.0129759
950.809	-0.00717963
951.275	-0.00800837
951.739	-0.00734524
952.203	-0.0257802
952.667	-0.00889272
953.131	-0.0118539
953.595	-0.00673633
954.059	-0.0133971
954.525	-0.0075823
954.989	-0.00618552
955.453	-0.0135885
955.917	-0.00702048
956.381	-0.00409882
956.845	-0.00483448
957.309	-0.0136514
957.773	0.000978369
958.236	-0.00937361
958.7	-0.0102125
959.164	0.0043276
959.63	-0.00965461
960.093	-0.00381607
960.557	-0.0169521
961.021	-0.0146854
961.484	0.0015116
961.948	-0.00356003
962.411	-0.00280636
962.875	-0.0057574
963.338	0.00372746
963.802	-0.012449
964.265	-0.00663667
964.729	-0.0147301
965.192	0.00428644
965.656	-0.0184151
966.119	-0.00668019
966.582	-0.00223874
967.046	-0.0138871
967.509	-0.0115883
967.972	0.00174093
968.436	-0.00694656
968.899	-0.00316769
969.362	-0.0133953
969.823	0.000605799
970.286	-0.00970387
970.75	-0.00385348
971.213	-0.0112412
971.676	-0.0164025
972.139	-0.00462105
972.602	-0.00824397
973.065	-6.05884e-05
973.528	-0.0124689
973.991	0.00164646
974.454	-0.00192908
974.915	-0.00773776
975.378	-0.00543637
975.841	0.01017
976.303	-0.0119079
976.766	-0.00145248
977.229	-0.00579806
977.692	-0.00498346
978.153	-0.0175356
978.615	-0.00194871
979.078	-0.00933473
979.541	-0.00484081
980.003	-0.00847389
980.464	-0.00540414
980.927	-0.00751574
981.389	-0.0118579
981.852	-0.0199319
982.314	0.00400111
982.775	-0.0301606
983.238	-0.00843538
983.7	-0.00757847
984.162	-0.00373952
984.625	-0.000651161
985.085	-0.0110268
985.548	-0.0101868
986.01	-0.0205667
986.47	-0.0129622
986.933	-0.00757973
987.395	-0.00218037
987.857	0.0009723
988.318	-0.00189834
988.78	-0.0115632
989.242	-0.00317249
989.702	-0.00532893
990.164	-0.00974644
990.626	-0.0164225
991.087	-0.00117918
991.549	-0.0153966
992.011	-0.0107089
992.471	-0.00905321
992.933	-0.012721
993.395	-0.00122299
993.855	-0.0193423
994.317	-0.00858392
994.779	-0.0137689
995.238	-0.0113279
995.7	-0.0126906
996.162	-0.00185691
996.622	-0.0139648
997.084	0.0174462
997.544	-0.00774743
998.005	0.00527627
998.467	-0.0122786
998.927	0.00615996
999.388	-0.00979984
999.848	-0.0111905
1000.31	-0.0240912
1000.77	0.000603399
1001.23	-0.01083
1001.69	-0.0169281
1002.15	-0.0130485
1002.61	0.000844215
1003.07	-0.0129307
1003.53	-0.00666057
1003.99	-0.0142387
1004.46	-0.0110285
1004.91	-0.00474734
1005.38	-0.00930364
1005.84	-0.0138853
1006.3	-0.00919338
1006.76	0.00711615
1007.22	-0.00672813
1007.68	-0.0105194
1008.14	0.00658806
1008.6	-0.010416
1009.06	-0.00187293
1009.52	-0.0204644
1009.98	0.00204187
1010.44	-0.00875859
1010.9	0.00296195
1011.36	-0.00936254
1011.82	-0.015497
1012.28	-0.0232215
1012.74	-0.00922212
1013.2	0.00241634
1013.66	-0.0201464
1014.12	-0.0139398
1014.57	-0.0170228
1015.04	-0.0169622
1015.49	-0.0106582
1015.96	0.00576891
1016.41	-0.00118045
1016.87	-0.00817382
1017.33	-0.00196295
1017.79	-0.00900117
1018.25	-0.0105771
1018.71	-0.0238045
1019.17	0.000366315
1019.63	-0.0026998
1020.09	-0.0049984
1020.55	-0.0112243
1021.01	-0.00501677
1021.47	0.00427515
1021.93	0.00498905
1022.38	-0.0191908
1022.84	-0.0083148
1023.3	0.00414533
1023.76	0.00261424
1024.22	0.0041955
1024.68	-0.0113759
1025.14	0.00416021
1025.6	-0.0192581
1026.06	-0.00690457
1026.51	-0.00390167
1026.97	-0.00400267
1027.43	-0.0102945
1027.89	-0.0219928
1028.35	-0.00109261
1028.81	-0.00424927
1029.27	-0.0190523
1029.73	-0.0098577
1030.18	-0.0200565
1030.64	-0.00937849
1031.1	-0.00412298
1031.56	0.00269293
1032.02	-0.00742803
1032.48	-0.0182767
1032.93	-0.0013503
1033.39	-0.00292963
1033.85	-0.00375668
1034.31	0.00155383
1034.77	-0.00855782
1035.23	-0.00866897
1035.68	-0.0203097
1036.14	-0.0104271
1036.6	0.000984534
1037.06	-0.0152257
1037.51	-0.0107208
1037.97	0.00372874
1038.43	-0.0109397
1038.89	-0.01795
1039.35	-0.00126648
1039.8	-0.000638888
1040.26	-0.00915036
1040.72	0.000672982
1041.18	0.00593864
1041.64	0.00817403
1042.09	-0.00786447
1042.55	-0.00561808
1043.01	0.00271085
1043.47	-0.00724425
1043.92	-0.000467254
1044.38	-0.0066398
1044.84	0.00541668
1045.29	0.00604682
1045.75	0.00513853
1046.21	0.00800519
1046.67	-0.00807054
1047.12	-0.0173064
1047.58	-0.0114027
1048.04	0.00658575
1048.5	-0.00410386
1048.95	-0.00495967
1049.41	0.00248498
1049.87	-0.0186951
1050.32	-0.00448076
1050.78	-0.00759596
1051.24	-0.00470392
1051.69	-0.00708206
1052.15	0.00329809
1052.61	-0.00358443
1053.06	0.00228543
1053.52	-0.0105679
1053.98	-0.00693716
1054.43	-0.020503
1054.89	-0.0064021
1055.35	0.00170259
1055.8	8.35005e-05
1056.26	-0.00751322
1056.72	-0.0166001
1057.17	-0.00112239
1057.63	0.00615724
1058.09	7.69307e-05
1058.54	-0.00522317
1059	-0.0112332
1059.46	-0.00980345
1059.91	-0.00169537
1060.37	-0.00026727
1060.82	-0.0255252
1061.28	-0.00782197
1061.74	-0.019753
1062.19	0.00605188
1062.65	-0.00660771
1063.1	0.00219342
1063.56	-0.00228502
1064.02	-0.0148642
1064.47	-0.00378594
1064.93	-0.0074774
1065.38	-0.00526571
1065.84	-0.00380799
1066.3	-0.00458342
1066.75	-0.0001995
1067.21	-0.000245496
1067.66	-0.0143022
1068.12	0.00339092
1068.57	-0.00104351
1069.03	-0.00474005
1069.49	0.00852228
1069.94	0.00258245
1070.4	-0.00115725
1070.85	-0.00563653
1071.31	-0.00789197
1071.76	0.00387342
1072.22	-0.0123453
1072.67	0.00312647
1073.13	-0.0123603
1073.58	-0.0138643
1074.04	0.0015584
1074.49	-0.015427
1074.95	-0.0117844
1075.4	-0.00297563
1075.86	-0.0103447
1076.31	-0.00519329
1076.77	0.00290209
1077.22	-0.00814123
1077.68	-0.00814745
1078.13	0.0014178
1078.59	-0.00593098
1079.04	-0.00222064
1079.5	-0.00364596
1079.95	-0.00653606
1080.41	-0.00279865
1080.86	-0.0101305
1081.31	-0.00494945
1081.77	-0.0152617
1082.22	-0.00787624
1082.68	-0.00563408
1083.13	-0.0107446
1083.59	0.00631041
1084.04	0.00197583
1084.5	-0.00606091
1084.95	0.0021521
1085.41	-0.00961558
1085.86	0.00672442
1086.31	-0.0132066
1086.77	-0.003528
1087.22	0.00615573
1087.68	-0.008616
1088.13	0.00180816
1088.58	-0.00185199
1089.04	-0.00180152
1089.49	-0.0121391
1089.95	-0.00466483
1090.4	-0.000152295
1090.85	-0.00157507
1091.31	0.00147268
1091.76	-0.0043893
1092.22	-0.000573201
1092.67	-0.0198408
1093.12	0.0107806
1093.58	0.000413438
1094.03	0.00866199
1094.48	0.00198765
1094.94	-0.00767467
1095.39	-0.00838324
1095.84	0.00733819
1096.3	-0.00454543
1096.75	-0.0149304
1097.2	0.00310033
1097.66	-0.0177218
1098.11	-0.00486224
1098.56	-0.00471191
1099.02	-0.0143192
1099.47	-0.00368351
1099.92	-0.0020667
1100.38	0.00781164
1100.83	-0.0101418
1101.28	-0.00627663
1101.74	-0.0114422
1102.19	-0.0181199
1102.64	-0.0112287
1103.1	-0.00584964
1103.55	-0.00727918
1104	0.0109276
1104.45	0.000398738
1104.91	-0.0131731
1105.36	-0.00103449
1105.81	-0.000991624
1106.27	-0.01456
1106.72	-0.00236392
1107.17	0.0075999
1107.62	0.0100147
1108.08	-0.0012275
1108.53	-0.0102213
1108.98	-0.0108884
1109.43	-0.00930376
1109.89	-0.00774195
1110.34	0.00599173
1110.79	-0.00994945
1111.24	-0.00531168
1111.7	-0.00216408
1112.15	-0.0073804
1112.6	0.000379887
1113.05	-0.00102511
1113.51	-0.0016863
1113.96	-0.00619181
1114.41	0.0091852
1114.86	7.03934e-05
1115.31	0.000905308
1115.76	0.00326932
1116.22	0.004089
1116.67	-0.00738081
1117.12	-0.00430513
1117.57	0.00719117
1118.02	0.00411744
1118.48	-0.00584866
1118.93	0.00337303
1119.38	0.00187326
1119.83	-0.00882566
1120.28	0.00272819
1120.74	0.00276766
1121.19	0.00433793
1121.64	0.00744322
1122.09	0.00132992
1122.54	0.0113437
1122.99	0.0113578
1123.44	-0.000170445
1123.9	0.00366004
1124.35	-0.0132543
1124.8	0.00288518
1125.25	-0.00323913
1125.7	-0.0024313
1126.15	-0.010848
1126.6	-0.00774692
1127.05	-0.00928901
1127.5	0.00912844
1127.96	0.00906298
1128.41	0.00591648
1128.86	-0.00182578
1129.31	-0.0118477
1129.76	-0.0057257
1130.21	0.0134593
1130.66	0.00193953
1131.11	-0.00266838
1131.56	-0.000362749
1132.01	0.00578551
1132.46	-0.00111646
1132.92	-0.0064868
1133.37	-0.00648964
1133.82	0.00424423
1134.27	0.000375071
1134.72	0.00340674
1135.17	-0.0150553
1135.62	0.0109848
1136.07	-0.000577241
1136.52	-0.00294184
1136.97	-0.0122132
1137.42	-0.0084631
1137.87	0.0113565
1138.32	-0.000973041
1138.77	0.00125389
1139.22	-0.00262458
1139.67	0.00344414
1140.12	-0.0095937
1140.57	0.00944994
1141.02	0.00326386
1141.47	-0.00293407
1141.92	0.00687913
1142.37	-0.0054242
1142.82	-0.00703568
1143.27	0.000513061
1143.72	-0.00334002
1144.17	-0.00261088
1144.62	-0.0171059
1145.07	-0.00422434
1145.52	-0.00659318
1145.97	0.00392406
1146.42	-0.0159655
1146.87	0.00739716
1147.32	-0.00715962
1147.77	0.00103816
1148.22	0.00395391
1148.67	0.00235343
1149.12	0.00152554
1149.57	0.00221153
1150.01	0.00213085
1150.46	0.00731613
1150.91	-0.00487042
1151.36	-0.0057457
1151.81	-0.0179187
1152.26	-0.00598915
1152.71	0.0104482
1153.16	-0.0106947
1153.61	0.0132688
1154.06	-0.012331
1154.51	0.00563376
1154.96	-0.00492384
1155.41	0.0025242
1155.85	-0.00279451
1156.3	-0.00138417
1156.75	0.00674084
1157.2	-0.00537294
1157.65	-0.00102626
1158.1	0.00107289
1158.55	0.000938053
1159	0.00454684
1159.44	0.0074169
1159.89	0.00507683
1160.34	0.00795788
1160.79	0.00340075
1161.24	0.00778213
1161.69	-0.0116243
1162.14	0.00615175
1162.58	-0.00283105
1163.03	-0.00215945
1163.48	-0.00298565
1163.93	-0.00011306
1164.38	0.0109026
1164.83	-0.00624782
1165.28	-0.00189859
1165.72	0.00393319
1166.17	-0.0124277
1166.62	0.00671071
1167.07	0.00513477
1167.52	0.00207628
1167.96	-0.00319335
1168.41	-0.00771748
1168.86	-0.00117403
1169.31	0.0112616
1169.76	0.00601392
1170.2	-0.0139493
1170.65	0.00214532
1171.1	0.00205364
1171.55	-0.0031703
1171.99	0.00998796
1172.44	0.00406336
1172.89	0.00549485
1173.34	-0.00407861
1173.78	0.0171736
1174.23	0.013467
1174.68	-0.00124214
1175.13	-0.00126951
1175.57	0.00238329
1176.02	-0.00201645
1176.47	0.00899582
1176.92	0.000933696
1177.36	-0.00347957
1177.81	0.000145295
1178.26	0.00153786
1178.71	-0.000748888
1179.15	0.00868775
1179.6	0.0078971
1180.05	0.00494946
1180.49	0.00503548
1180.94	0.00349509
1181.39	-0.00455181
1181.83	0.0111332
1182.28	0.00628586
1182.73	-0.0117903
1183.18	0.00326092
1183.62	0.00307785
1184.07	-0.000525597
1184.52	-0.00193991
1184.96	-0.00972532
1185.41	0.00360811
1185.86	0.00540008
1186.3	0.00734523
1186.75	0.0131144
1187.2	0.00381765
1187.64	-0.00356666
1188.09	-0.00321155
1188.54	0.00907681
1188.98	-0.0056179
1189.43	0.00107532
1189.87	-0.00246212
1190.32	-0.0114085
1190.77	-0.00895905
1191.21	0.00314568
1191.66	-0.0075727
1192.11	-0.00362796
1192.55	0.00160978
1193	-0.00130147
1193.44	-0.00634855
1193.89	-0.000360217
1194.34	-0.00181768
1194.78	0.00645034
1195.23	0.000389497
1195.67	-0.00329772
1196.12	-0.00240611
1196.56	-0.00173366
1197.01	-0.00668174
1197.46	0.00525798
1197.9	-0.00371551
1198.35	0.00339912
1198.79	0.000873747
1199.24	-0.00687105
1199.68	-0.00598874
1200.13	0.00578004
1200.58	0.00280194
1201.02	0.00437898
1201.47	0.00401821
1201.91	0.00747384
1202.36	-0.00481849
1202.8	0.00121046
1203.25	0.00709894
1203.69	-0.000888716
1204.14	-0.00730074
1204.58	-0.0127049
1205.03	-0.0075941
1205.47	-0.00056747
1205.92	-0.00333233
1206.37	-0.00530598
1206.81	-0.00149325
1207.26	-0.000166688
1207.7	-0.0012442
1208.14	-0.00195445
1208.59	0.00761334
1209.03	0.000444814
1209.48	-0.000936492
1209.92	0.00231605
1210.37	-0.00193475
1210.81	-0.0014307
1211.26	-0.00729861
1211.7	-0.0037702
1212.15	0.000551942
1212.59	-0.00425566
1213.04	-0.00718214
1213.48	0.00256421
1213.93	0.00356667
1214.37	0.000752739
1214.81	-0.000730953
1215.26	0.000918016
1215.7	0.00388369
1216.15	0.00121869
1216.59	-0.000898816
1217.04	0.000717996
1217.48	-0.000457675
1217.93	-2.97864e-05
1218.37	0.000538579
1218.81	0.00130073
1219.26	0.00576926
1219.7	-0.0060001
1220.15	0.00623664
1220.59	0.000284962
1221.03	0.00301539
1221.48	0.00528548
1221.92	6.74657e-05
1222.36	0.00317446
1222.81	0.00151729
1223.17	0.00473349
1223.62	-0.0122714
1224.07	-0.00438669
1224.52	0.00428666
1224.97	0.00126963
1225.42	0.00525837
1225.86	0.00768416
1226.31	-0.00706809
1226.76	-0.0108899
1227.21	-0.00375746
1227.66	-0.000517621
1228.11	-0.00196916
1228.56	-0.00656353
1229.01	0.00843524
1229.46	0.0085221
1229.9	-0.00476113
1230.35	-0.00156106
1230.8	0.00714614
1231.25	-0.000646046
1231.7	-0.0100122
1232.15	-0.00127706
1232.6	0.012972
1233.04	-0.0074685
1233.49	-0.00507572
1233.94	-0.00821375
1234.39	-0.00583366
1234.84	0.00601805
1235.29	0.00762132
1235.73	-0.00103738
1236.18	0.00292682
1236.63	-0.00337688
1237.08	-0.00257328
1237.53	-0.00492011
1237.98	0.00775412
1238.42	0.00226193
1238.87	-7.72828e-05
1239.32	-0.0103404
1239.77	0.00231436
1240.22	-0.0150865
1240.66	0.00153189
1241.11	-0.00397892
1241.56	0.00318479
1242.01	-0.0110276
1242.45	-0.0015114
1242.9	0.000841612
1243.35	-9.12112e-06
1243.8	0.00466166
1244.25	0.00379823
1244.69	-0.000993289
1245.14	-0.00575012
1245.59	0.00454541
1246.04	-0.00492989
1246.48	0.00535719
1246.93	0.0124456
1247.38	0.00129988
1247.83	0.00199263
1248.27	0.00504293
[truncated: 5,087 more rows]

## Sheet: Supp. Fig 10b
1/cm	Normalized Intensity
300.284	-0.0640828
300.791	-0.0637809
301.3	-0.0661547
301.809	-0.0604969
302.318	-0.0616814
302.827	-0.0667329
303.336	-0.0595974
303.843	-0.0613836
304.352	-0.0622797
304.861	-0.0610985
305.369	-0.0614023
305.878	-0.064967
306.385	-0.0625979
306.894	-0.0617088
307.402	-0.0649642
307.911	-0.0634755
308.419	-0.0637631
308.926	-0.0625707
309.435	-0.0616781
309.943	-0.0587176
310.452	-0.0596095
310.958	-0.0605004
311.467	-0.0643452
311.975	-0.0634533
312.483	-0.0613767
312.99	-0.0607798
313.498	-0.0613696
314.006	-0.0616684
314.515	-0.0569503
315.021	-0.0599129
315.529	-0.0634619
316.037	-0.058751
316.543	-0.0628851
317.052	-0.0620084
317.56	-0.0593668
318.066	-0.0623164
318.574	-0.060261
319.082	-0.0576156
319.588	-0.0605529
320.096	-0.0584913
320.604	-0.0623081
321.11	-0.0611316
321.618	-0.0628956
322.125	-0.0646606
322.631	-0.0643716
323.139	-0.0593909
323.647	-0.0602764
324.153	-0.0611595
324.66	-0.0614556
325.166	-0.062044
325.674	-0.0605832
326.181	-0.0611703
326.687	-0.0608776
327.194	-0.0599972
327.7	-0.0585292
328.207	-0.059983
328.713	-0.0552972
329.22	-0.0634757
329.728	-0.0582092
330.233	-0.0611279
330.741	-0.057325
331.246	-0.0657919
331.753	-0.066661
332.259	-0.0613958
332.766	-0.0622658
333.271	-0.0634287
333.778	-0.0572919
334.283	-0.0587453
334.791	-0.0634066
335.296	-0.0642709
335.803	-0.0601724
336.308	-0.060457
336.815	-0.0598697
337.32	-0.0607451
337.827	-0.0587041
338.332	-0.0619135
338.839	-0.0610378
339.344	-0.0587027
339.85	-0.0619037
340.355	-0.0572317
340.862	-0.0595504
341.367	-0.0612824
341.872	-0.0565966
342.378	-0.0597826
342.883	-0.0638468
343.39	-0.0609088
343.894	-0.0576785
344.401	-0.0614563
344.906	-0.0596847
345.41	-0.0628796
345.917	-0.059353
346.421	-0.0619656
346.926	-0.0616555
347.432	-0.0601754
347.936	-0.0607419
348.443	-0.0621859
348.947	-0.0595308
349.452	-0.0583386
349.958	-0.0615411
350.462	-0.0594704
350.966	-0.0600374
351.473	-0.0573781
351.977	-0.0561845
352.481	-0.0596857
352.987	-0.0593756
353.491	-0.0570134
353.995	-0.0605244
354.501	-0.0628631
355.005	-0.0619737
355.509	-0.0599102
356.013	-0.0599008
356.519	-0.0563685
357.023	-0.0554772
357.527	-0.0616306
358.031	-0.0575102
358.537	-0.0589663
359.04	-0.0563125
359.544	-0.0583549
360.048	-0.0571667
360.554	-0.0603828
361.057	-0.0568447
361.561	-0.0627058
362.065	-0.058876
362.57	-0.0579854
363.074	-0.0612095
363.577	-0.0626717
364.081	-0.0562046
364.584	-0.0564898
365.09	-0.057947
365.593	-0.0608696
366.097	-0.0605604
366.6	-0.0552564
367.103	-0.0608251
367.607	-0.057289
368.112	-0.0590465
368.615	-0.057283
369.119	-0.0593419
369.622	-0.0584675
370.125	-0.0599433
370.628	-0.0622981
371.131	-0.0611345
371.636	-0.05997
372.139	-0.0637773
372.643	-0.0640634
373.146	-0.0581936
373.648	-0.0590481
374.151	-0.0634161
374.654	-0.0604623
375.157	-0.0539973
375.66	-0.056341
376.163	-0.0586952
376.668	-0.0551994
377.171	-0.0616551
377.673	-0.0581587
378.176	-0.0599183
378.679	-0.0540757
379.182	-0.0604965
379.684	-0.0613647
380.187	-0.0604791
380.689	-0.061928
381.192	-0.0578261
381.695	-0.0601486
382.197	-0.056338
382.7	-0.0569127
383.202	-0.0595369
383.704	-0.058076
384.207	-0.0574949
384.709	-0.0580825
385.212	-0.0589599
385.714	-0.0607103
386.216	-0.0540036
386.718	-0.0589576
387.221	-0.0598287
387.723	-0.0583675
388.225	-0.0571972
388.727	-0.0598126
389.227	-0.0568945
389.729	-0.0551465
390.232	-0.0586444
390.734	-0.0586532
391.236	-0.0595363
391.738	-0.058092
392.24	-0.0546091
392.741	-0.0569268
393.243	-0.0615606
393.745	-0.0589287
394.247	-0.056877
394.747	-0.0571534
395.249	-0.0568528
395.75	-0.0594614
396.252	-0.0588736
396.754	-0.0588669
397.256	-0.0559556
397.757	-0.0553715
398.257	-0.0556607
398.758	-0.0591431
399.26	-0.0594252
399.762	-0.0617315
400.263	-0.0567661
400.763	-0.0570223
401.264	-0.0575703
401.766	-0.0598739
402.267	-0.0604429
402.768	-0.0627677
403.268	-0.0589848
403.769	-0.0584027
404.27	-0.0583964
404.772	-0.0546019
405.273	-0.0569109
405.772	-0.0571813
406.273	-0.0594889
406.774	-0.0585933
407.275	-0.0568213
407.775	-0.0594202
408.276	-0.0585223
408.777	-0.0558759
409.276	-0.0552746
409.777	-0.057594
410.278	-0.0561197
410.779	-0.058729
411.277	-0.059291
411.778	-0.0566341
412.279	-0.059235
412.778	-0.0551109
413.279	-0.0597662
413.78	-0.0609157
414.278	-0.0591391
414.779	-0.05736
415.28	-0.057625
415.778	-0.0605215
416.279	-0.0546037
416.78	-0.0563114
417.278	-0.0550804
417.779	-0.0562136
418.277	-0.0579516
418.778	-0.0591129
419.278	-0.0567399
419.777	-0.0567234
420.277	-0.0602394
420.776	-0.0566604
421.276	-0.0560257
421.776	-0.0616054
422.275	-0.0550563
422.775	-0.0606572
423.273	-0.0576711
423.773	-0.053795
424.271	-0.0561459
424.772	-0.0576071
425.272	-0.0566943
425.77	-0.0560795
426.27	-0.0548701
426.768	-0.0587102
427.268	-0.0571991
427.766	-0.0589557
428.266	-0.0607132
428.764	-0.0547327
429.264	-0.0591779
429.762	-0.0576719
430.262	-0.0567658
430.759	-0.0591386
431.259	-0.0534632
431.757	-0.0549336
432.257	-0.0584858
432.755	-0.0566646
433.254	-0.0581225
433.752	-0.0574915
434.252	-0.0619469
434.749	-0.056541
435.247	-0.0589165
435.746	-0.057705
436.244	-0.0558949
436.743	-0.0603687
437.241	-0.0528673
437.74	-0.0558445
438.238	-0.0567294
438.735	-0.0585167
439.235	-0.0567137
439.732	-0.0543127
440.229	-0.0549044
440.729	-0.0596844
441.226	-0.0587725
441.725	-0.0527671
442.222	-0.0572457
442.719	-0.0572353
443.219	-0.0563329
443.716	-0.0569314
444.213	-0.0539378
444.712	-0.0551335
445.209	-0.0542322
445.706	-0.0551252
446.205	-0.0551226
446.702	-0.0554223
447.199	-0.0548295
447.698	-0.0563319
448.195	-0.0530559
448.691	-0.055752
449.188	-0.0521787
449.687	-0.0584485
450.184	-0.0548782
450.681	-0.055485
451.179	-0.0575831
451.676	-0.0552186
452.173	-0.0608823
452.669	-0.0534639
453.168	-0.0564398
453.664	-0.0594077
454.161	-0.052575
454.658	-0.0564279
455.154	-0.0558313
455.653	-0.0587998
456.149	-0.0546541
456.645	-0.0552586
457.142	-0.0567529
457.64	-0.0573581
458.136	-0.0564825
458.633	-0.0529459
459.129	-0.0535484
459.625	-0.0597593
460.121	-0.0588805
460.62	-0.0577089
461.116	-0.053298
461.612	-0.0539035
462.108	-0.0539231
462.604	-0.0551216
463.1	-0.0563187
463.596	-0.0616228
464.094	-0.057233
464.59	-0.0537214
465.086	-0.0531364
465.582	-0.0569421
466.078	-0.0542954
466.574	-0.0569271
467.07	-0.0519441
467.566	-0.0563451
468.061	-0.0551853
468.557	-0.0546148
469.053	-0.0552135
469.551	-0.0566856
470.046	-0.0566925
470.542	-0.054361
471.038	-0.0520282
471.533	-0.0578645
472.029	-0.0561134
472.524	-0.057863
473.02	-0.0561146
473.515	-0.0552441
474.011	-0.0546674
474.506	-0.0590419
475.002	-0.0567194
475.497	-0.0575973
475.992	-0.0552739
476.488	-0.0532411
476.983	-0.0497549
477.478	-0.0552756
477.974	-0.0535333
478.469	-0.0538247
478.964	-0.0526642
479.459	-0.0558561
479.954	-0.057013
480.449	-0.0523645
480.943	-0.0540958
481.438	-0.0572752
481.933	-0.0543583
482.428	-0.0543395
482.923	-0.0531544
483.418	-0.0522551
483.913	-0.056294
484.407	-0.0504509
484.902	-0.0579897
485.397	-0.0568093
485.892	-0.0524332
486.385	-0.0544611
486.879	-0.0544501
487.374	-0.0558871
487.869	-0.0555687
488.364	-0.051452
488.858	-0.0581154
489.353	-0.0569084
489.846	-0.0527833
490.34	-0.0594793
490.835	-0.0565399
491.329	-0.0500974
491.824	-0.0535964
492.318	-0.053289
492.811	-0.0573614
493.305	-0.0590884
493.799	-0.0531966
494.294	-0.0528619
494.786	-0.0560467
495.28	-0.0524812
495.775	-0.0506721
496.269	-0.0541562
496.763	-0.0538212
497.255	-0.0549661
497.75	-0.0522877
498.244	-0.055218
498.738	-0.0525491
499.23	-0.0513516
499.724	-0.0551617
500.218	-0.0539452
500.71	-0.054787
501.204	-0.0529628
501.698	-0.0532086
502.192	-0.057315
502.684	-0.0540147
503.178	-0.0566521
503.672	-0.0539437
504.163	-0.050634
504.657	-0.0556502
505.151	-0.0511377
505.643	-0.054668
506.136	-0.0596977
506.63	-0.0545765
507.122	-0.0521391
507.615	-0.058683
508.109	-0.052359
508.6	-0.0532308
509.094	-0.0520117
509.586	-0.0537953
510.079	-0.0516772
510.573	-0.0555511
511.064	-0.0579172
511.557	-0.0482526
512.049	-0.0469889
512.542	-0.0565734
513.036	-0.0529124
513.527	-0.0531798
514.02	-0.0543614
514.511	-0.0489027
515.005	-0.0552249
515.496	-0.0533862
515.989	-0.0575901
516.48	-0.0512007
516.973	-0.0520691
517.466	-0.0553639
517.957	-0.049563
518.451	-0.0559007
518.942	-0.0519198
519.435	-0.0558399
519.926	-0.0506424
520.418	-0.0493976
520.909	-0.0557654
521.402	-0.0584873
521.893	-0.0523839
522.386	-0.0529834
522.877	-0.0535859
523.367	-0.0538844
523.86	-0.0563126
524.351	-0.0505181
524.844	-0.0584196
525.334	-0.0517022
525.827	-0.0556402
526.318	-0.053789
526.81	-0.050108
527.301	-0.0510021
527.791	-0.0497668
528.284	-0.0528068
528.774	-0.0528016
529.267	-0.0512743
529.757	-0.0494441
530.248	-0.0543189
530.74	-0.0540089
531.23	-0.0540013
531.721	-0.0518589
532.213	-0.0506306
532.703	-0.0527561
533.196	-0.0494012
533.686	-0.052753
534.176	-0.0533667
534.668	-0.0506344
535.158	-0.0555092
535.648	-0.0515617
536.141	-0.0539997
536.631	-0.0533985
537.121	-0.0561402
537.611	-0.053418
538.103	-0.0546425
538.593	-0.0552565
539.082	-0.0513204
539.574	-0.0522294
540.064	-0.0564664
540.554	-0.0494962
541.044	-0.0540376
541.536	-0.0498029
542.025	-0.0519314
542.515	-0.0552725
543.005	-0.0519672
543.497	-0.0574248
543.986	-0.0517171
544.476	-0.0514425
544.966	-0.0526707
545.455	-0.0535925
545.947	-0.0500017
546.436	-0.0536215
546.926	-0.0515347
547.415	-0.0515541
547.905	-0.0539746
548.396	-0.052799
548.885	-0.0471348
549.375	-0.0546287
549.864	-0.0531467
550.353	-0.0567426
550.843	-0.0507885
551.334	-0.0523018
551.823	-0.051434
552.313	-0.0502716
552.802	-0.0497025
553.291	-0.0520973
553.78	-0.0503241
554.269	-0.050328
554.758	-0.0538924
555.249	-0.0550872
555.738	-0.0539187
556.227	-0.0524647
556.716	-0.0533845
557.205	-0.049871
557.694	-0.0522607
558.183	-0.0543441
558.672	-0.0493467
559.161	-0.0573114
559.649	-0.0526107
560.138	-0.0514489
560.627	-0.0558756
561.116	-0.0526594
561.604	-0.054436
562.093	-0.0541544
562.582	-0.0550434
563.07	-0.0500697
563.559	-0.050081
564.048	-0.0582893
564.536	-0.0527389
565.025	-0.0527495
565.513	-0.0495447
566.002	-0.0466339
566.49	-0.0469365
566.979	-0.0516153
567.467	-0.0527885
567.955	-0.0542509
568.444	-0.0519218
568.932	-0.0527994
569.42	-0.0525131
569.909	-0.0501922
570.397	-0.049623
570.885	-0.0539995
571.373	-0.0511028
571.861	-0.054013
572.349	-0.0528479
572.836	-0.0505141
573.324	-0.0510806
573.812	-0.050776
574.3	-0.0562867
574.788	-0.0525062
575.276	-0.0513472
575.764	-0.0519335
576.252	-0.0551302
576.737	-0.0510687
577.225	-0.0475838
577.713	-0.0522154
578.201	-0.0519155
578.689	-0.0487175
579.177	-0.0490052
579.662	-0.0510366
580.15	-0.0542282
580.638	-0.0490159
581.125	-0.056546
581.613	-0.0527756
582.099	-0.0536357
582.586	-0.0487028
583.074	-0.0521674
583.561	-0.0504202
584.047	-0.0515677
584.534	-0.0498158
585.022	-0.0509546
585.509	-0.0497689
585.995	-0.0506074
586.482	-0.0523151
586.969	-0.0551888
587.457	-0.0511006
587.942	-0.0475996
588.429	-0.0507875
588.916	-0.0531067
589.404	-0.0475819
589.889	-0.0527963
590.376	-0.0513224
590.863	-0.0495499
591.348	-0.0527166
591.835	-0.0506491
592.322	-0.0532417
592.807	-0.0514712
593.294	-0.0531982
593.781	-0.0517203
594.266	-0.0531561
594.753	-0.0534242
595.24	-0.0487319
595.725	-0.0507515
596.212	-0.0501476
596.697	-0.0521753
597.183	-0.0533303
597.67	-0.0521494
598.155	-0.0486295
598.642	-0.0562071
599.126	-0.0556022
599.613	-0.0482696
600.1	-0.0517518
600.584	-0.0493823
601.071	-0.0502309
601.555	-0.0554763
602.042	-0.0575064
602.526	-0.0516293
603.013	-0.051621
603.499	-0.0486863
603.984	-0.0548354
604.47	-0.0515997
604.955	-0.051284
605.441	-0.0515454
605.925	-0.0544455
606.412	-0.0547092
606.896	-0.0479297
607.382	-0.049679
607.866	-0.0537858
608.353	-0.0502534
608.837	-0.0475991
609.323	-0.0505235
609.807	-0.0516829
610.293	-0.0519625
610.777	-0.0545966
611.261	-0.053412
611.747	-0.0528138
612.231	-0.0539753
612.717	-0.0489557
613.201	-0.0521662
613.687	-0.052436
614.171	-0.0482955
614.655	-0.0500509
615.141	-0.0441603
615.624	-0.051226
616.11	-0.0559339
616.594	-0.0541637
617.078	-0.0570948
617.563	-0.0514894
618.047	-0.0526478
618.533	-0.0514534
619.016	-0.0505569
619.5	-0.0520204
619.986	-0.0481893
620.469	-0.0528959
620.953	-0.0502449
621.438	-0.05083
621.922	-0.0534729
622.405	-0.0511152
622.891	-0.0505238
623.374	-0.0502291
623.857	-0.0514071
624.341	-0.0514127
624.826	-0.0464289
625.309	-0.0517219
625.792	-0.0458603
626.278	-0.0534883
626.761	-0.0455651
627.244	-0.0514197
627.727	-0.0484739
628.212	-0.0528611
628.695	-0.0534398
629.179	-0.0502118
629.662	-0.0508019
630.147	-0.049051
630.63	-0.0508165
631.113	-0.0476017
631.596	-0.0476046
632.079	-0.0519936
632.563	-0.0511137
633.046	-0.054037
633.529	-0.049359
634.012	-0.0528708
634.495	-0.0508314
634.98	-0.0525912
635.462	-0.0496784
635.945	-0.0467649
636.428	-0.0502677
636.91	-0.0525992
637.393	-0.0473471
637.876	-0.0485099
638.36	-0.0534617
638.843	-0.0496692
639.325	-0.0505414
639.808	-0.0458795
640.29	-0.0502506
640.773	-0.051709
641.255	-0.0496747
641.738	-0.0528781
642.22	-0.0488072
642.702	-0.050844
643.187	-0.0522987
643.669	-0.0525925
644.151	-0.0496943
644.634	-0.0540603
645.116	-0.0494305
645.598	-0.0517653
646.08	-0.0494593
646.562	-0.0514948
647.045	-0.0523647
647.527	-0.0500438
648.009	-0.0511924
648.491	-0.0526293
648.973	-0.0505932
649.455	-0.0479781
649.937	-0.0499933
650.419	-0.0505581
650.901	-0.0519899
651.383	-0.0499458
651.864	-0.0455859
652.346	-0.0458653
652.828	-0.0484657
653.31	-0.0507786
653.792	-0.0513532
654.273	-0.0446871
654.755	-0.0507617
655.235	-0.0493068
655.717	-0.0513258
656.198	-0.0455243
656.68	-0.0495613
657.161	-0.053303
657.643	-0.0463157
658.125	-0.0468569
658.606	-0.0523352
659.088	-0.0505661
659.569	-0.0505488
660.048	-0.0522826
660.53	-0.0467589
661.011	-0.0479143
661.493	-0.0467391
661.974	-0.0481709
662.455	-0.051051
662.937	-0.0478254
663.416	-0.0521615
663.897	-0.0463158
664.378	-0.0503656
664.859	-0.0477174
665.341	-0.0462298
665.82	-0.0476545
666.301	-0.0449931
666.782	-0.0472919
667.263	-0.0475482
667.744	-0.049852
668.223	-0.0460146
668.704	-0.0474434
669.185	-0.0491691
669.666	-0.0506069
670.145	-0.0499974
670.626	-0.0499753
671.106	-0.0490719
671.587	-0.0490434
672.066	-0.0504779
672.547	-0.0480886
673.028	-0.0477544
673.508	-0.0483084
673.987	-0.0518166
674.468	-0.0538622
674.948	-0.0509046
675.427	-0.0455878
675.908	-0.0517528
676.388	-0.0514251
676.867	-0.0451819
677.347	-0.0492601
677.828	-0.0524581
678.306	-0.0479634
678.787	-0.0511753
679.267	-0.0484626
679.745	-0.0457517
680.226	-0.0475
680.704	-0.0513336
681.184	-0.0480277
681.665	-0.0482874
682.143	-0.0464559
682.623	-0.0470035
683.101	-0.0478498
683.582	-0.0460089
684.062	-0.0489565
684.54	-0.046223
685.02	-0.0461844
685.498	-0.0476449
685.978	-0.0443056
686.456	-0.0478695
686.936	-0.0520422
687.416	-0.05021
687.894	-0.0489792
688.374	-0.0513569
688.852	-0.0486136
689.332	-0.048574
689.81	-0.0485338
690.29	-0.0515163
690.767	-0.0484685
691.247	-0.0508621
691.725	-0.0457025
692.205	-0.0468832
692.682	-0.0477542
693.162	-0.0422595
693.64	-0.0461497
694.119	-0.0424672
694.597	-0.0500196
695.075	-0.0469591
695.554	-0.0478503
696.032	-0.0496539
696.511	-0.0447694
696.989	-0.0453491
697.468	-0.0459251
697.946	-0.0516754
698.423	-0.046775
698.902	-0.0491865
699.38	-0.0534321
699.859	-0.0488401
700.336	-0.0442438
700.814	-0.0460464
701.293	-0.0466228
701.77	-0.0493329
702.247	-0.0477643
702.727	-0.0483386
703.204	-0.0449412
703.683	-0.0461459
704.16	-0.0473601
704.637	-0.0473539
705.116	-0.0504096
705.593	-0.0482575
706.07	-0.0476325
706.547	-0.045474
707.026	-0.0485219
707.503	-0.0466716
707.98	-0.0491121
708.459	-0.0466535
708.935	-0.0435839
709.412	-0.0490906
709.889	-0.0472463
710.368	-0.0490756
710.845	-0.0478415
711.321	-0.0481377
711.798	-0.0478218
712.277	-0.0429146
712.753	-0.0484224
713.23	-0.0447487
713.707	-0.0478131
714.185	-0.0493479
714.662	-0.0475181
715.138	-0.048745
715.615	-0.0441639
716.091	-0.0438605
716.57	-0.0472212
717.046	-0.047833
717.523	-0.0478363
717.999	-0.0496731
718.475	-0.0496818
718.952	-0.0457307
719.43	-0.0466587
719.906	-0.0451495
720.382	-0.0445535
720.859	-0.0460862
721.335	-0.0457922
721.811	-0.0467131
722.287	-0.0488455
722.763	-0.0461164
723.241	-0.0452075
723.717	-0.0470291
724.193	-0.0458193
724.669	-0.0424948
725.145	-0.0476665
725.621	-0.0464799
726.097	-0.0489278
726.573	-0.0450253
727.049	-0.0477682
727.525	-0.0483918
728.001	-0.0475069
728.477	-0.0418071
728.953	-0.0457486
729.428	-0.0448759
729.904	-0.0458069
730.38	-0.0494356
730.855	-0.0476605
731.331	-0.0482841
731.807	-0.0474111
732.282	-0.046539
732.758	-0.0435743
733.234	-0.0444888
733.709	-0.0489757
734.185	-0.0477878
734.66	-0.0460056
735.136	-0.0478073
735.611	-0.0475316
736.086	-0.0472646
736.562	-0.0455158
737.037	-0.0461411
737.513	-0.046164
737.988	-0.047067
738.463	-0.0432242
738.938	-0.0467865
739.414	-0.0453188
739.887	-0.0482946
740.362	-0.0429967
740.837	-0.0453862
741.312	-0.0460011
741.788	-0.0466125
742.263	-0.0495764
742.738	-0.0445866
743.213	-0.0446001
743.686	-0.0454913
744.161	-0.0472593
744.636	-0.043733
745.111	-0.0466703
745.586	-0.0481383
746.061	-0.0487281
746.533	-0.0455056
747.008	-0.0472783
747.483	-0.047879
747.958	-0.045844
748.433	-0.046448
748.905	-0.0473437
749.38	-0.0467754
749.855	-0.044161
750.329	-0.0450505
750.804	-0.0482169
751.277	-0.0427165
751.751	-0.0459434
752.226	-0.048255
752.698	-0.0468383
753.173	-0.0433634
753.648	-0.0429769
754.122	-0.0452804
754.594	-0.0419915
755.069	-0.0471601
755.543	-0.0475795
756.016	-0.0460322
756.49	-0.0460447
756.964	-0.0483945
757.439	-0.0455202
757.911	-0.044471
758.385	-0.0472018
758.859	-0.04747
759.332	-0.0451071
759.806	-0.0458124
760.28	-0.0429911
760.752	-0.0455491
761.226	-0.0461987
761.698	-0.0466121
762.172	-0.043555
762.646	-0.0471395
763.118	-0.0455325
763.592	-0.0453722
764.064	-0.0422118
764.538	-0.0457896
765.012	-0.0469677
765.484	-0.0461685
765.958	-0.0468677
766.43	-0.0455506
766.903	-0.0441842
767.375	-0.0456977
767.849	-0.0459299
768.323	-0.0429045
768.794	-0.0451017
769.268	-0.0447453
769.74	-0.0467634
770.213	-0.0428784
770.685	-0.0429199
771.159	-0.042246
771.63	-0.0462639
772.104	-0.044177
772.575	-0.0440241
773.049	-0.0452231
773.52	-0.044071
773.994	-0.0456587
774.465	-0.0438314
774.938	-0.0442026
775.41	-0.0438641
775.881	-0.0453162
776.354	-0.0442089
776.826	-0.0405744
777.299	-0.0424946
777.77	-0.0444728
778.243	-0.0427885
778.715	-0.0427811
779.186	-0.0449358
779.659	-0.0448484
780.13	-0.0445379
780.603	-0.0449105
781.074	-0.0438762
781.545	-0.0440523
782.018	-0.0432397
782.489	-0.0450583
782.96	-0.0422013
783.433	-0.0436126
783.904	-0.0431118
784.375	-0.0434985
784.848	-0.0438778
785.319	-0.0431006
785.789	-0.0454946
786.262	-0.0433477
786.733	-0.0434908
787.204	-0.0426495
787.677	-0.0418365
788.147	-0.0390774
788.618	-0.0413897
789.091	-0.0451659
789.561	-0.0445386
790.032	-0.0440537
790.502	-0.0427467
790.975	-0.0401148
791.445	-0.0436383
791.916	-0.0452507
792.386	-0.042665
792.859	-0.041435
793.329	-0.0431486
793.8	-0.0407037
794.27	-0.0434628
794.74	-0.0405741
795.213	-0.044131
795.683	-0.0425493
796.153	-0.0412035
796.624	-0.0442411
797.094	-0.0441314
797.566	-0.0434868
798.036	-0.0422959
798.457	-0.0414504
798.933	-0.0438366
799.409	-0.0413693
799.885	-0.0410193
800.361	-0.044315
800.837	-0.0430683
801.313	-0.043348
801.789	-0.0409007
802.265	-0.0427068
802.741	-0.0445128
803.216	-0.0426729
803.69	-0.0417459
804.166	-0.0472034
804.642	-0.0408134
805.118	-0.0392836
805.593	-0.0423049
806.069	-0.0404559
806.545	-0.0465039
807.02	-0.0409941
807.494	-0.0443093
807.97	-0.0409356
808.445	-0.0430498
808.921	-0.0433437
809.396	-0.0409004
809.872	-0.041198
810.345	-0.0399723
810.821	-0.0399631
811.296	-0.0393452
811.771	-0.042381
812.247	-0.0417668
812.72	-0.038113
813.195	-0.0411559
813.671	-0.0405481
814.146	-0.0444978
814.621	-0.0444886
815.094	-0.0423457
815.57	-0.039896
816.045	-0.0417071
816.52	-0.0401814
816.993	-0.042923
817.468	-0.0438466
817.943	-0.0429489
818.418	-0.042958
818.891	-0.0393174
819.366	-0.0450782
819.841	-0.0359696
820.316	-0.0414301
820.789	-0.0390125
821.264	-0.0378168
821.739	-0.0381398
822.212	-0.0426952
822.687	-0.0408823
823.161	-0.0423887
823.634	-0.043285
824.109	-0.0435786
824.584	-0.0426708
825.056	-0.0423826
825.531	-0.0396926
826.006	-0.0448666
826.478	-0.039785
826.953	-0.0386291
827.425	-0.0425812
827.9	-0.0371989
828.374	-0.0384182
828.847	-0.0429277
829.321	-0.0438267
829.796	-0.043225
830.268	-0.0390289
830.743	-0.0414455
831.215	-0.0399741
831.689	-0.0373159
832.162	-0.0448339
832.636	-0.0454612
833.11	-0.0427946
833.583	-0.0401218
834.057	-0.0377426
834.529	-0.0353635
835.003	-0.0374635
835.475	-0.040168
835.949	-0.0431771
836.422	-0.0458914
836.896	-0.0382069
837.368	-0.0382514
837.842	-0.0385869
838.314	-0.0365448
838.788	-0.044858
839.26	-0.038956
839.734	-0.0401513
840.205	-0.0451849
840.679	-0.0422368
841.151	-0.0407695
841.625	-0.0357655
842.097	-0.038147
842.571	-0.0352215
843.042	-0.0434935
843.516	-0.0405629
843.988	-0.0388084
844.459	-0.038232
844.933	-0.0376603
845.405	-0.0409155
845.878	-0.0421145
846.35	-0.0386167
846.823	-0.044795
847.295	-0.0368912
847.767	-0.0392447
848.24	-0.0383774
848.711	-0.0410319
849.183	-0.0369671
849.656	-0.0443131
850.128	-0.0402621
850.601	-0.041752
851.072	-0.0406036
851.544	-0.0423551
852.017	-0.0379778
852.488	-0.0405874
852.959	-0.0405756
853.433	-0.0423149
853.904	-0.0370649
854.375	-0.0393887
854.848	-0.0379234
855.319	-0.0349986
855.79	-0.0399367
856.261	-0.0349713
856.734	-0.0387455
857.206	-0.0384411
857.677	-0.0407558
858.149	-0.0398622
858.62	-0.0363414
859.091	-0.0401051
859.562	-0.0415387
860.035	-0.0409333
860.506	-0.0330352
860.977	-0.035929
861.448	-0.0405732
861.92	-0.0405472
862.391	-0.0393533
862.862	-0.0375752
863.332	-0.0442698
863.803	-0.0410278
864.276	-0.042457
864.746	-0.0392008
865.217	-0.0359375
865.688	-0.0370663
866.158	-0.0370309
866.631	-0.0408155
867.101	-0.0425572
867.572	-0.0399044
868.042	-0.0369583
868.512	-0.0404623
868.983	-0.0430854
869.453	-0.0407232
869.926	-0.0377737
870.396	-0.0392228
870.866	-0.0348
871.336	-0.0382931
871.807	-0.037084
872.277	-0.0414515
872.747	-0.0390609
873.217	-0.0357858
873.69	-0.0363355
874.16	-0.0418939
874.63	-0.0383279
875.1	-0.0350562
875.57	-0.0409224
876.04	-0.0338224
876.51	-0.040287
876.98	-0.0443943
877.45	-0.0414195
877.92	-0.0387306
878.39	-0.0395743
878.86	-0.0383422
879.329	-0.0433162
879.799	-0.0388238
880.269	-0.0372897
880.739	-0.041391
881.209	-0.0380818
881.678	-0.0413012
882.148	-0.0385799
882.618	-0.038529
883.088	-0.0399639
883.557	-0.0393157
884.027	-0.0407536
884.496	-0.0386141
884.966	-0.0391584
885.435	-0.0388078
885.905	-0.0435418
886.374	-0.037809
886.844	-0.0395594
887.313	-0.0380199
887.783	-0.0388808
888.252	-0.0337436
888.72	-0.038805
889.189	-0.0375601
889.658	-0.0444235
890.128	-0.0377555
890.597	-0.0407094
891.066	-0.0412588
891.535	-0.0393997
892.005	-0.0348257
892.474	-0.0426317
892.941	-0.0425916
893.41	-0.0395274
893.879	-0.0379714
894.348	-0.0388363
894.817	-0.0390992
895.286	-0.0387604
895.755	-0.0372145
896.222	-0.035674
896.691	-0.034442
897.16	-0.0426168
897.629	-0.0377478
898.098	-0.0377283
898.565	-0.0410402
899.034	-0.037971
899.503	-0.0367163
899.971	-0.0381951
900.44	-0.0393756
900.907	-0.0405639
901.376	-0.0405427
901.844	-0.038091
902.313	-0.0383782
902.78	-0.0389654
903.248	-0.0365006
903.717	-0.0419474
904.185	-0.0339818
904.652	-0.0382076
905.12	-0.0354232
905.589	-0.0402764
906.055	-0.0420846
906.524	-0.0356481
906.992	-0.0395918
907.461	-0.0358871
907.927	-0.0364504
908.395	-0.0419082
908.864	-0.0381863
909.33	-0.0378446
909.798	-0.0393605
910.267	-0.032925
910.733	-0.0344737
911.201	-0.0372514
911.667	-0.0375771
912.135	-0.0400376
912.603	-0.0397377
913.07	-0.033013
913.538	-0.0403435
914.006	-0.0348361
914.472	-0.0351355
914.94	-0.0375751
915.406	-0.0366572
915.874	-0.0372694
916.342	-0.0391046
916.808	-0.0372773
917.276	-0.0385033
917.741	-0.03668
918.209	-0.0354699
918.675	-0.0397477
919.143	-0.0400626
919.611	-0.0376346
920.076	-0.036117
920.544	-0.040986
921.01	-0.0394601
921.477	-0.0394554
921.943	-0.0415835
922.411	-0.0385467
922.876	-0.0425093
923.344	-0.041915
923.81	-0.0376792
924.277	-0.0352684
924.743	-0.0371049
925.21	-0.0377269
925.676	-0.0407733
926.143	-0.0374615
926.608	-0.041117
927.076	-0.041446
927.541	-0.034226
928.007	-0.0363747
928.474	-0.0373109
928.939	-0.0403485
929.406	-0.0379535
929.872	-0.0346498
930.339	-0.0361607
930.804	-0.0364695
931.269	-0.0440028
931.736	-0.032905
932.201	-0.0341402
932.669	-0.0413721
933.134	-0.036295
933.599	-0.0363085
934.066	-0.0363163
934.531	-0.0381208
934.996	-0.0381344
935.463	-0.0330708
935.928	-0.0372844
936.393	-0.0340249
936.859	-0.0352412
937.324	-0.0340628
937.789	-0.0400374
938.256	-0.0385536
938.721	-0.0394571
939.185	-0.0418528
939.652	-0.0371051
940.117	-0.0403974
940.582	-0.0383349
941.048	-0.0386515
941.513	-0.0336216
941.978	-0.0392797
942.442	-0.0372185
942.909	-0.035158
943.373	-0.0357651
943.838	-0.04111
944.302	-0.0369765
944.769	-0.0366954
945.233	-0.0334609
945.698	-0.0373269
946.162	-0.0358766
946.628	-0.035611
947.093	-0.0332802
947.557	-0.0374295
948.021	-0.0365602
948.486	-0.0377461
948.952	-0.0333372
949.416	-0.035111
949.88	-0.0380652
950.345	-0.0380829
950.809	-0.0363406
951.275	-0.0398817
951.739	-0.0307972
952.203	-0.0372557
952.667	-0.039892
953.131	-0.0404729
953.595	-0.0334334
954.059	-0.0398855
954.525	-0.0390149
954.989	-0.0404897
955.453	-0.0378623
955.917	-0.0363991
956.381	-0.034343
956.845	-0.03755
957.309	-0.0387123
957.773	-0.0357886
958.236	-0.0305407
958.7	-0.0323219
959.164	-0.0352681
959.63	-0.0367395
960.093	-0.0332303
960.557	-0.037583
961.021	-0.0390068
961.484	-0.0354625
961.948	-0.0363076
962.411	-0.0354117
962.875	-0.0339435
963.338	-0.0359923
963.802	-0.0342447
964.265	-0.0354181
964.729	-0.0354189
965.192	-0.0304498
965.656	-0.0389067
966.119	-0.0391805
966.582	-0.037985
967.046	-0.034148
967.509	-0.0364399
967.972	-0.0363873
968.436	-0.0357486
968.899	-0.0342358
969.362	-0.03332
969.823	-0.0385792
970.286	-0.0359305
970.75	-0.036809
971.213	-0.0371013
971.676	-0.038267
972.139	-0.0323844
972.602	-0.0393926
973.065	-0.0331891
973.528	-0.0378381
973.991	-0.0395528
974.454	-0.0371542
974.915	-0.0326957
975.378	-0.0379542
975.841	-0.03703
976.303	-0.036102
976.766	-0.035171
977.229	-0.0348316
977.692	-0.0327263
978.153	-0.0324027
978.615	-0.0377017
979.078	-0.0353163
979.541	-0.041794
980.003	-0.0364341
980.464	-0.0322432
980.927	-0.0390038
981.389	-0.0339132
981.852	-0.033267
982.314	-0.038561
982.775	-0.0382162
983.238	-0.0357882
983.7	-0.0345478
984.162	-0.0327124
984.625	-0.0347521
985.085	-0.0323228
985.548	-0.0334706
986.01	-0.0393939
986.47	-0.0336652
986.933	-0.0315113
987.395	-0.0344412
987.857	-0.0376773
988.318	-0.033723
988.78	-0.0393736
989.242	-0.0381264
989.702	-0.0338724
990.164	-0.0419461
990.626	-0.0349728
991.087	-0.0382291
991.549	-0.0393759
992.011	-0.0353905
992.471	-0.0301916
992.933	-0.0364851
993.395	-0.0346187
993.855	-0.0348716
994.317	-0.0320886
994.779	-0.0402199
995.238	-0.0377275
995.7	-0.0349239
996.162	-0.0382099
996.622	-0.0375523
997.084	-0.0366028
997.544	-0.0387138
998.005	-0.0359497
998.467	-0.0362306
998.927	-0.0343628
999.388	-0.0355329
999.848	-0.0318033
1000.31	-0.0372461
1000.77	-0.0347415
1001.23	-0.0362309
1001.69	-0.0383472
1002.15	-0.0361764
1002.61	-0.0327739
1003.07	-0.0351906
1003.53	-0.0354482
1003.99	-0.0350842
1004.46	-0.0371822
1004.91	-0.0245099
1005.38	-0.0327849
1005.84	-0.0352185
1006.3	-0.0327211
1006.76	-0.0339195
1007.22	-0.0317193
1007.68	-0.0409431
1008.14	-0.0328784
1008.6	-0.0359424
1009.06	-0.0371604
1009.52	-0.0337444
1009.98	-0.0371239
1010.44	-0.0358571
1010.9	-0.0373654
1011.36	-0.0320592
1011.82	-0.0357357
1012.28	-0.0338473
1012.74	-0.0394106
1013.2	-0.0387847
1013.66	-0.0359919
1014.12	-0.0344336
1014.57	-0.0372017
1015.04	-0.0328279
1015.49	-0.0343365
1015.96	-0.034917
1016.41	-0.0358183
1016.87	-0.0358012
1017.33	-0.0351739
1017.79	-0.0317565
1018.25	-0.0314408
1018.71	-0.0348405
1019.17	-0.0338849
1019.63	-0.0347884
1020.09	-0.0316562
1020.55	-0.0341269
1021.01	-0.0328807
1021.47	-0.0344403
1021.93	-0.0344485
1022.38	-0.0360044
1022.84	-0.0335161
1023.3	-0.0400195
1023.76	-0.0375163
1024.22	-0.0325293
1024.68	-0.0337588
1025.14	-0.0291013
1025.6	-0.0288047
1026.06	-0.0378216
1026.51	-0.0384627
1026.97	-0.031977
1027.43	-0.0292069
1027.89	-0.0357154
1028.35	-0.0344814
1028.81	-0.0292295
1029.27	-0.0360454
1029.73	-0.0301993
1030.18	-0.0342504
1030.64	-0.0373745
1031.1	-0.035255
1031.56	-0.0300527
1032.02	-0.0309954
1032.48	-0.0303877
1032.93	-0.0322325
1033.39	-0.0294667
1033.85	-0.0316253
1034.31	-0.0307196
1034.77	-0.0310505
1035.23	-0.0316918
1035.68	-0.0360106
1036.14	-0.037259
1036.6	-0.0357489
1037.06	-0.0336277
1037.51	-0.0379286
1037.97	-0.0287854
1038.43	-0.0355321
1038.89	-0.0346478
1039.35	-0.0346806
1039.8	-0.0310585
1040.26	-0.0374762
1040.72	-0.0341479
1041.18	-0.039021
1041.64	-0.0338572
1042.09	-0.03325
1042.55	-0.0338582
1043.01	-0.0344691
1043.47	-0.0350828
1043.92	-0.0341836
1044.38	-0.0335935
1044.84	-0.0339186
1045.29	-0.0318272
1045.75	-0.0351915
1046.21	-0.0331135
1046.67	-0.0349677
1047.12	-0.0328969
1047.58	-0.035046
1048.04	-0.0341751
1048.5	-0.0329984
1048.95	-0.0333209
1049.41	-0.0372458
1049.87	-0.0384625
1050.32	-0.0306746
1050.78	-0.0342991
1051.24	-0.0337259
1051.69	-0.0265668
1052.15	-0.0307926
1052.61	-0.0299275
1053.06	-0.0347406
1053.52	-0.0350657
1053.98	-0.0347918
1054.43	-0.0297459
1054.89	-0.0345394
1055.35	-0.0336699
1055.8	-0.034293
1056.26	-0.0375963
1056.72	-0.0334726
1057.17	-0.0352934
1057.63	-0.0302899
1058.09	-0.0329891
1058.54	-0.034491
1059	-0.0345029
1059.46	-0.0280018
1059.91	-0.0351043
1060.37	-0.031562
1060.82	-0.0374817
1061.28	-0.0339499
1061.74	-0.0336723
1062.19	-0.032511
1062.65	-0.034297
1063.1	-0.0307703
1063.56	-0.0310677
1064.02	-0.0295894
1064.47	-0.0307566
1064.93	-0.0357522
1065.38	-0.0283761
1065.84	-0.0327896
1066.3	-0.02955
1066.75	-0.0324984
1067.21	-0.0327958
1067.66	-0.0322061
1068.12	-0.0322001
1068.57	-0.0321902
1069.03	-0.0312974
1069.49	-0.0289373
1069.94	-0.0295264
1070.4	-0.0333551
1070.85	-0.0345371
1071.31	-0.0345392
1071.76	-0.0327721
1072.22	-0.0286484
1072.67	-0.0339266
1073.13	-0.0342125
1073.58	-0.0268661
1074.04	-0.0327449
1074.49	-0.0330428
1074.95	-0.030989
1075.4	-0.0298112
1075.86	-0.0362589
1076.31	-0.0330184
1076.77	-0.0286035
1077.22	-0.0332891
1077.68	-0.0285829
1078.13	-0.0335607
1078.59	-0.0314902
1079.04	-0.0344037
1079.5	-0.0311459
1079.95	-0.0328774
1080.41	-0.0354925
1080.86	-0.0375259
1081.31	-0.034273
1081.77	-0.032199
1082.22	-0.0251249
1082.68	-0.0327488
1083.13	-0.0347782
1083.59	-0.032091
1084.04	-0.0332265
1084.5	-0.0281741
1084.95	-0.0301974
1085.41	-0.030752
1085.86	-0.0310147
1086.31	-0.033936
1086.77	-0.0350883
1087.22	-0.0300366
1087.68	-0.0317811
1088.13	-0.0323445
1088.58	-0.0290636
1089.04	-0.0325841
1089.49	-0.0295954
1089.95	-0.0354857
1090.4	-0.0271629
1090.85	-0.0283132
1091.31	-0.0315358
1091.76	-0.0314945
1092.22	-0.0305602
1092.67	-0.0284371
1093.12	-0.030179
1093.58	-0.0322258
1094.03	-0.0286303
1094.48	-0.0342568
1094.94	-0.0321514
1095.39	-0.0306385
1095.84	-0.0297167
1096.3	-0.0281949
1096.75	-0.0314331
1097.2	-0.0284075
1097.66	-0.0355127
1098.11	-0.0294841
1098.56	-0.0288212
1099.02	-0.0293551
1099.47	-0.0301953
1099.92	-0.0292449
1100.38	-0.0303968
1100.83	-0.0339519
1101.28	-0.0279006
1101.74	-0.0299519
1102.19	-0.0295994
1102.64	-0.029549
1103.1	-0.0310083
1103.55	-0.0279552
1104	-0.0321389
1104.45	-0.026682
1104.91	-0.0308775
1105.36	-0.0299476
1105.81	-0.0311283
1106.27	-0.0310964
1106.72	-0.0274317
1107.17	-0.0261708
1107.62	-0.026716
1108.08	-0.0293798
1108.53	-0.0341734
1108.98	-0.029582
1109.43	-0.0322772
1109.89	-0.0331615
1110.34	-0.0304066
1110.79	-0.0288609
1111.24	-0.0321656
1111.7	-0.0321205
1112.15	-0.0265924
1112.6	-0.0301866
1113.05	-0.0310477
1113.51	-0.0294765
1113.96	-0.0291309
1114.41	-0.0315355
1114.86	-0.0327219
1115.31	-0.0336043
1115.76	-0.0277657
1116.22	-0.028958
1116.67	-0.0338279
1117.12	-0.0322839
1117.57	-0.0319679
1118.02	-0.0301232
1118.48	-0.0343912
1118.93	-0.0297857
1119.38	-0.036492
1119.83	-0.0248395
1120.28	-0.0275665
1120.74	-0.0306021
1121.19	-0.0287415
1121.64	-0.0265742
1122.09	-0.0302275
1122.54	-0.0299007
1122.99	-0.0329486
1123.44	-0.0323241
1123.9	-0.0277189
1124.35	-0.0298552
1124.8	-0.0292291
1125.25	-0.0298216
1125.7	-0.0294897
1126.15	-0.0349829
1126.6	-0.0300554
1127.05	-0.0282043
1127.5	-0.0343383
1127.96	-0.0321995
1128.41	-0.0282261
1128.86	-0.0291533
1129.31	-0.0267049
1129.76	-0.0251693
1130.21	-0.0352645
1130.66	-0.0279049
1131.11	-0.0315673
1131.56	-0.0336979
1132.01	-0.0269475
1132.46	-0.0266261
1132.92	-0.0278367
1133.37	-0.0318069
1133.82	-0.0284317
1134.27	-0.0324097
1134.72	-0.0317977
1135.17	-0.0330239
1135.62	-0.0293552
1136.07	-0.0305848
1136.52	-0.0321225
1136.97	-0.0287734
1137.42	-0.0336773
1137.87	-0.0275866
1138.32	-0.0251618
1138.77	-0.0315793
1139.22	-0.03067
1139.67	-0.0306729
1140.12	-0.0315904
1140.57	-0.0273315
1141.02	-0.0303898
1141.47	-0.0258426
1141.92	-0.0286043
1142.37	-0.0301471
1142.82	-0.0286459
1143.27	-0.0256201
1143.72	-0.0323035
1144.17	-0.0292665
1144.62	-0.028963
1145.07	-0.031397
1145.52	-0.0265624
1145.97	-0.0308356
1146.42	-0.0254232
1146.87	-0.0318194
1147.32	-0.0321588
1147.77	-0.0321894
1148.22	-0.0255746
1148.67	-0.0228791
1149.12	-0.0277159
1149.57	-0.0229069
1150.01	-0.026839
1150.46	-0.0283656
1150.91	-0.0301965
1151.36	-0.0302258
1151.81	-0.030556
1152.26	-0.032084
1152.71	-0.0249096
1153.16	-0.0237324
1153.61	-0.0252469
1154.06	-0.0345409
1154.51	-0.0267618
1154.96	-0.0279641
1155.41	-0.0270731
1155.85	-0.0261875
1156.3	-0.0280006
1156.75	-0.0271312
1157.2	-0.0277621
1157.65	-0.0298867
1158.1	-0.0302193
1158.55	-0.0272738
1159	-0.0278983
1159.44	-0.0285175
1159.89	-0.0276478
1160.34	-0.0309339
1160.79	-0.027389
1161.24	-0.0259213
1161.69	-0.0280097
1162.14	-0.0295015
1162.58	-0.0280298
1163.03	-0.0271536
1163.48	-0.0307226
1163.93	-0.0307417
1164.38	-0.0281022
1164.83	-0.0301934
1165.28	-0.0263738
1165.72	-0.0302297
1166.17	-0.0267061
1166.62	-0.0314416
1167.07	-0.0270399
1167.52	-0.0297129
1167.96	-0.0312061
1168.41	-0.0244611
1168.86	-0.0285983
1169.31	-0.0324352
1169.76	-0.0283396
1170.2	-0.0263033
1170.65	-0.022804
1171.1	-0.0260499
1171.55	-0.0257724
1171.99	-0.028712
1172.44	-0.0281298
1172.89	-0.0307646
1173.34	-0.0319331
1173.78	-0.0272481
1174.23	-0.0251995
1174.68	-0.0284175
1175.13	-0.0254898
1175.57	-0.0269453
1176.02	-0.0260553
1176.47	-0.029257
1176.92	-0.0263173
1177.36	-0.0301124
1177.81	-0.0271898
1178.26	-0.031295
1178.71	-0.0278048
1179.15	-0.0284048
1179.6	-0.0257839
1180.05	-0.0324922
1180.49	-0.0289427
1180.94	-0.0303927
1181.39	-0.0275916
1181.83	-0.0266548
1182.28	-0.0252599
1182.73	-0.0286557
1183.18	-0.0236695
1183.62	-0.0234178
1184.07	-0.0291097
1184.52	-0.0276669
1184.96	-0.0254862
1185.41	-0.0315098
1185.86	-0.0237898
1186.3	-0.0248552
1186.75	-0.0241626
1187.2	-0.0291478
1187.64	-0.0284442
1188.09	-0.0259948
1188.54	-0.0275196
1188.98	-0.0308079
1189.43	-0.0282822
1189.87	-0.0273032
1190.32	-0.0276226
1190.77	-0.0274129
1191.21	-0.0282411
1191.66	-0.0311894
1192.11	-0.0300662
1192.55	-0.0251682
1193	-0.0259999
1193.44	-0.0248832
1193.89	-0.0267439
1194.34	-0.0256075
1194.78	-0.0263766
1195.23	-0.0263207
1195.67	-0.0294379
1196.12	-0.0289589
1196.56	-0.0253598
1197.01	-0.0230561
1197.46	-0.0246033
1197.9	-0.0273513
1198.35	-0.0263465
1198.79	-0.0260131
1199.24	-0.026449
1199.68	-0.0267702
1200.13	-0.026354
1200.58	-0.0261389
1201.02	-0.0269363
1201.47	-0.0245736
1201.91	-0.0232699
1202.36	-0.0268875
1202.8	-0.0265358
1203.25	-0.026834
1203.69	-0.0269507
1204.14	-0.0258447
1204.58	-0.0257492
1205.03	-0.0261699
1205.47	-0.0262482
1205.92	-0.0270158
1206.37	-0.025735
1206.81	-0.0263643
1207.26	-0.0256869
1207.7	-0.0277842
1208.14	-0.0290902
1208.59	-0.0319383
1209.03	-0.0292645
1209.48	-0.0271121
1209.92	-0.026073
1210.37	-0.0269989
1210.81	-0.0291634
1211.26	-0.0290721
1211.7	-0.0272494
1212.15	-0.0258232
1212.59	-0.0250909
1213.04	-0.0262388
1213.48	-0.026992
1213.93	-0.0248561
1214.37	-0.0251611
1214.81	-0.0279502
1215.26	-0.0254701
1215.7	-0.0249831
1216.15	-0.0246431
1216.59	-0.0284359
1217.04	-0.0261025
1217.48	-0.0256979
1217.93	-0.0251791
1218.37	-0.0260696
1218.81	-0.0289752
1219.26	-0.0274207
1219.7	-0.0253996
1220.15	-0.022691
1220.59	-0.0263531
1221.03	-0.0266828
1221.48	-0.0303412
1221.92	-0.0298508
1222.36	-0.022709
1222.81	-0.0226545
1223.17	-0.020857
1223.62	-0.0232846
1224.07	-0.0244717
1224.52	-0.0290783
1224.97	-0.0231256
1225.42	-0.0252576
1225.86	-0.0311295
1226.31	-0.0248613
1226.76	-0.0319837
1227.21	-0.0238294
1227.66	-0.0281444
1228.11	-0.0249677
1228.56	-0.021162
1229.01	-0.0233011
1229.46	-0.027954
1229.9	-0.0244736
1230.35	-0.0225598
1230.8	-0.0291082
1231.25	-0.0290723
1231.7	-0.0268364
1232.15	-0.0283667
1232.6	-0.0220469
1233.04	-0.0261025
1233.49	-0.0267095
1233.94	-0.0226034
1234.39	-0.0257313
1234.84	-0.0282298
1235.29	-0.0263223
1235.73	-0.0307097
1236.18	-0.0291187
1236.63	-0.0224911
1237.08	-0.026253
1237.53	-0.024028
1237.98	-0.024634
1238.42	-0.0261843
1238.87	-0.0245846
1239.32	-0.023621
1239.77	-0.0179315
1240.22	-0.027698
1240.66	-0.0270527
1241.11	-0.0276628
1241.56	-0.0238489
1242.01	-0.0222438
1242.45	-0.0187524
1242.9	-0.0285398
1243.35	-0.0266552
1243.8	-0.0250947
1244.25	-0.027634
1244.69	-0.0282704
1245.14	-0.0304713
1245.59	-0.0250933
1246.04	-0.0244442
1246.48	-0.0256945
1246.93	-0.0222246
1247.38	-0.0272868
1247.83	-0.0235279
1248.27	-0.0263944
[truncated: 5,087 more rows]
