# Supplementary material for: Strong repulsive Lifshitz-van der Waals forces on suspended graphene
Source: Nat Commun. 2025 Aug 19;16:7726. doi: 10.1038/s41467-025-63074-1 (PMC12365322; doi:10.1038/s41467-025-63074-1)
Supplement: Supplementary file 3 — Source Data [file 41467_2025_63074_MOESM3_ESM.zip › source_data/ncomms-source-data_supp_figure_4_vaglig.xlsx]

## Sheet: Supp. Fig 4a
Approach				Retract
Calc_Ramp_Ex_nm	Defl_nm_Ex	Defl_pN_Ex	Height_Sensor_nm_Ex	Calc_Ramp_Rt_nm	Defl_nm_Rt	Defl_pN_Rt	Height_Sensor_nm_Rt
0	-0.0624	-9.99	193	770	20.7	3310	710
0.753	-0.0624	-9.99	193	770	20.4	3260	710
1.51	-0.0312	-5	194	769	20	3210	710
2.26	-0.0312	-5	194	768	19.6	3140	709
3.01	-0.0312	-5	195	767	19.4	3100	709
3.76	-0.0312	-5	195	767	19	3050	708
4.52	-0.0312	-5	195	766	18.7	3000	708
5.27	-0.0624	-9.99	196	765	18.4	2950	708
6.02	-0.0312	-5	196	764	18	2890	707
6.78	-0.0312	-5	197	764	17.7	2830	707
7.53	-0.0312	-5	197	763	17.3	2770	706
8.28	-0.0312	-5	198	762	17.1	2730	706
9.04	-0.0312	-5	198	761	16.8	2680	706
9.79	-0.0312	-5	199	761	16.4	2620	705
10.5	-0.0312	-5	199	760	16.1	2570	705
11.3	0	0	200	759	15.8	2530	704
12	0	0	200	758	15.5	2470	704
12.8	-0.0312	-5	201	758	15	2400	703
13.6	-0.0312	-5	201	757	14.7	2350	703
14.3	-0.0312	-5	202	756	14.3	2290	702
15.1	-0.0312	-5	202	755	14	2240	702
15.8	-0.0312	-5	203	755	13.7	2190	701
16.6	-0.0624	-9.99	203	754	13.2	2120	701
17.3	-0.0312	-5	204	753	12.9	2070	701
18.1	-0.0312	-5	204	752	12.6	2010	700
18.8	-0.0312	-5	205	751	12.2	1960	700
19.6	-0.0312	-5	205	751	11.8	1890	699
20.3	-0.0312	-5	206	750	11.5	1840	699
21.1	-0.0312	-5	206	749	11.2	1800	698
21.8	-0.0312	-5	207	748	11	1750	698
22.6	-0.0624	-9.99	207	748	10.6	1690	698
23.3	-0.0624	-9.99	208	747	10.1	1620	697
24.1	-0.0312	-5	208	746	9.87	1580	697
24.8	-0.0312	-5	209	745	9.52	1520	696
25.6	-0.0312	-5	209	745	9.21	1470	696
26.4	-0.0312	-5	209	744	8.77	1400	695
27.1	-0.0624	-9.99	210	743	8.46	1350	695
27.9	-0.0312	-5	210	742	8.12	1300	694
28.6	0	0	211	742	7.74	1240	694
29.4	-0.0312	-5	211	741	7.52	1200	693
30.1	-0.0312	-5	212	740	7.18	1150	693
30.9	-0.0624	-9.99	212	739	6.84	1090	693
31.6	-0.0312	-5	213	739	6.43	1030	692
32.4	0	0	213	738	6.18	989	692
33.1	0	0	214	737	5.84	934	691
33.9	0	0	214	736	5.43	869	691
34.6	0	0	215	736	5.15	824	690
35.4	0	0	215	735	4.68	749	690
36.1	0	0	216	734	4.46	714	689
36.9	0	0	216	733	4.25	679	689
37.6	0	0	217	733	3.84	614	688
38.4	0	0	217	732	3.65	584	688
39.2	0	0	218	731	3.31	530	687
39.9	0	0	218	730	3.06	490	687
40.7	-0.0312	-5	219	730	2.59	415	687
41.4	-0.0312	-5	219	729	2.4	385	686
42.2	0	0	220	728	2.28	365	686
42.9	0	0	220	727	2.03	325	685
43.7	0	0	221	727	1.62	260	685
44.4	0	0	221	726	1.31	210	684
45.2	0	0	222	725	1.19	190	684
45.9	0	0	222	724	0.874	140	683
46.7	0	0	223	724	0.687	110	683
47.4	-0.0312	-5	223	723	0.437	69.9	682
48.2	0	0	224	722	0.281	45	682
48.9	-0.0312	-5	224	721	0	0	682
49.7	-0.0312	-5	224	721	-0.125	-20	681
50.5	-0.0312	-5	225	720	-0.312	-50	681
51.2	-0.0312	-5	225	719	-0.656	-105	680
52	0	0	226	718	-0.905	-145	680
52.7	0	0	226	718	-0.874	-140	679
53.5	0	0	227	717	-1.06	-170	679
54.2	0	0	227	716	-1.28	-205	678
55	0	0	228	715	-1.62	-260	678
55.7	0	0	228	715	-1.72	-275	678
56.5	0	0	229	714	-1.97	-315	677
57.2	0	0	229	713	-2.12	-340	677
58	0	0	230	712	-2.53	-405	676
58.7	0	0	230	712	-2.65	-425	676
59.5	0	0	231	711	-2.59	-415	675
60.2	0	0	231	710	-3	-480	675
61	0	0	232	709	-3.12	-500	674
61.7	0	0	232	709	-3.5	-560	674
62.5	0	0	233	708	-3.75	-599	673
63.3	0	0	233	707	-4	-639	673
64	0	0	234	706	-4.21	-674	672
64.8	0	0	234	706	-4.43	-709	672
65.5	0	0	235	705	-4.65	-744	671
66.3	0	0	235	704	-4.75	-759	671
67	0	0	236	703	-5	-799	670
67.8	0	0	236	703	-5.15	-824	670
68.5	0	0	237	702	-5.46	-874	670
69.3	0	0	237	701	-5.74	-919	669
70	0	0	238	700	-5.99	-959	669
70.8	0	0	238	700	-6.24	-999	668
71.5	0	0	238	699	-6.37	-1020	668
72.3	0	0	239	698	-6.68	-1070	667
73	0	0	239	697	-7.02	-1120	667
73.8	0	0	240	697	-7.31	-1170	666
74.5	0	0	240	696	-7.46	-1190	666
75.3	0	0	241	695	-7.87	-1260	665
76.1	0	0	241	694	-8.09	-1290	665
76.8	0	0	242	694	-8.27	-1320	664
77.6	0	0	242	693	-8.59	-1370	664
78.3	0	0	243	692	-8.68	-1390	663
79.1	0	0	243	691	-9.02	-1440	663
79.8	0	0	244	690	-9.3	-1490	662
80.6	0	0	244	690	-9.65	-1540	662
81.3	0	0	245	689	-9.96	-1590	661
82.1	0	0	245	688	-10.1	-1610	661
82.8	0	0	246	687	-10.4	-1660	661
83.6	0	0	246	687	-10.5	-1680	660
84.3	0	0	247	686	-11.1	-1770	660
85.1	0	0	247	685	-11.4	-1820	659
85.8	0	0	248	684	-11.5	-1830	659
86.6	0	0	248	684	-11.8	-1880	658
87.3	0	0	249	683	-12.1	-1930	658
88.1	0	0	249	682	-12.4	-1980	657
88.9	0	0	250	681	-12.6	-2010	657
89.6	0	0	250	681	-13	-2080	656
90.4	0	0	251	680	-13.2	-2120	656
91.1	0	0	251	679	-13.5	-2150	655
91.9	0	0	252	678	-13.9	-2220	655
92.6	0	0	252	678	-14	-2250	654
93.4	0	0	253	677	-14.5	-2320	654
94.1	0	0	253	676	-14.8	-2360	653
94.9	0	0	254	675	-15.1	-2420	653
95.6	0	0	254	675	-15.3	-2440	652
96.4	0	0	255	674	-15.5	-2470	652
97.1	0	0	255	673	-15.6	-2500	651
97.9	0	0	256	672	-15.9	-2540	651
98.6	0	0	256	672	-16.2	-2600	651
99.4	0	0	257	671	-16.6	-2660	650
100	0	0	257	670	-16.9	-2700	650
101	0	0	258	669	-17.2	-2760	649
102	0	0	258	669	-17.6	-2820	649
102	0	0	259	668	-17.8	-2840	648
103	0	0	259	667	-18.1	-2890	648
104	0	0	260	666	-18.5	-2950	647
105	0	0	260	666	-18.6	-2980	647
105	0	0	261	665	-19	-3030	646
106	0	0	261	664	-19.1	-3060	646
107	0	0	262	663	-19.4	-3100	645
108	0	0	262	663	-19.7	-3150	645
108	0	0	263	662	-20.1	-3220	644
109	0	0	263	661	-20.3	-3250	644
110	0	0	264	660	-20.7	-3310	643
111	0	0	264	660	-20.9	-3350	643
111	0	0	264	659	-21.2	-3390	643
112	0	0	265	658	-21.7	-3470	642
113	0	0	265	657	-21.7	-3470	642
114	0	0	266	657	-21.9	-3510	641
114	0	0	266	656	-22.4	-3590	641
115	0	0	267	655	-22.6	-3620	640
116	0	0	267	654	-23	-3680	640
117	0	0	268	654	-23.2	-3710	639
117	0	0	268	653	-23.4	-3740	639
118	0	0	269	652	-23.7	-3790	638
119	0	0	269	651	-24.1	-3850	638
120	0	0	270	651	-24.4	-3900	637
120	0	0	270	650	-24.7	-3950	637
121	0	0	271	649	-25	-4000	636
122	0	0	271	648	-25.2	-4030	636
123	0	0	272	648	-25.4	-4070	635
123	0	0	272	647	-25.7	-4110	635
124	0.0312	5	273	646	-25.9	-4150	634
125	0	0	273	645	-26.3	-4210	634
126	0	0	274	645	-26.5	-4240	633
127	0	0	274	644	-26.8	-4290	633
127	0	0	275	643	-27	-4320	632
128	0.0312	5	275	642	-27.2	-4360	632
129	0	0	276	642	-27.4	-4390	631
130	0.0312	5	276	641	-27.8	-4450	631
130	0.0624	9.99	277	640	-28.1	-4500	630
131	0.0312	5	277	639	-28.4	-4550	630
132	0	0	278	639	-28.8	-4610	630
133	0.0312	5	278	638	-29	-4650	629
133	0	0	279	637	-29.3	-4690	629
134	0	0	279	636	-29.5	-4730	628
135	0	0	280	636	-29.8	-4780	628
136	0	0	280	635	-30.1	-4820	627
136	0	0	281	634	-30.3	-4840	627
137	0	0	281	633	-30.6	-4900	626
138	0	0	282	633	-30.8	-4930	626
139	0	0	282	632	-31.1	-4980	625
139	0	0	283	631	-31.3	-5020	625
140	0.0312	5	283	630	-31.7	-5070	624
141	0	0	284	630	-32	-5130	624
142	0.0312	5	284	629	-32.2	-5160	623
142	0	0	285	628	-32.6	-5220	623
143	0	0	285	627	-32.8	-5250	622
144	0	0	286	626	-33.1	-5300	622
145	0	0	286	626	-33.4	-5350	621
145	0	0	287	625	-33.6	-5370	621
146	0	0	287	624	-34	-5440	620
147	0	0	288	623	-34.2	-5480	620
148	0	0	288	623	-34.5	-5530	620
148	0	0	289	622	-34.8	-5570	619
149	0	0	289	621	-35.2	-5630	619
150	0	0	290	620	-35.4	-5660	618
151	0	0	290	620	-35.6	-5700	618
151	0	0	291	619	-35.9	-5750	617
152	0	0	291	618	-36.2	-5780	617
153	0	0	292	617	-36.6	-5850	616
154	0.0312	5	292	617	-36.7	-5870	616
154	0	0	293	616	-36.9	-5910	615
155	0.0312	5	293	615	-37.3	-5960	615
156	0	0	294	614	-37.7	-6020	614
157	0.0312	5	294	614	-37.9	-6060	614
157	0	0	295	613	-38.2	-6120	613
158	0	0	295	612	-38.5	-6160	613
159	0	0	296	611	-38.7	-6190	612
160	0	0	296	611	-39	-6240	612
160	0.0312	5	297	610	-39.3	-6290	611
161	0.0312	5	297	609	-39.7	-6350	611
162	0	0	298	608	-40	-6400	610
163	0.0312	5	298	608	-40.2	-6430	610
163	0	0	299	607	-40.5	-6480	609
164	0.0312	5	299	606	-40.7	-6510	609
165	0	0	300	605	-40.9	-6540	608
166	0.0312	5	300	605	-40.9	-6540	608
166	0	0	301	604	-41.1	-6580	607
167	0	0	301	603	-41.4	-6620	607
168	0	0	302	602	-41.9	-6700	607
169	0	0	302	602	-41.6	-6650	606
169	0.0312	5	303	601	-41.8	-6690	606
170	0	0	303	600	-42.2	-6750	605
171	0	0	303	599	-42.4	-6790	604
172	0	0	304	599	-42.6	-6820	604
172	0	0	305	598	-43.1	-6890	604
173	0	0	305	597	-43.1	-6900	603
174	0	0	306	596	-43.4	-6950	603
175	0	0	306	596	-43.8	-7000	602
175	0.0312	5	306	595	-44.2	-7070	602
176	0	0	307	594	-44.4	-7100	601
177	0	0	307	593	-44.9	-7180	601
178	0	0	308	593	-45.1	-7220	600
178	0	0	308	592	-45.3	-7240	600
179	0	0	309	591	-45.6	-7290	599
180	0	0	309	590	-45.8	-7330	599
181	0	0	310	590	-46.1	-7380	598
181	0.0312	5	310	589	-46.5	-7430	598
182	0	0	311	588	-46.9	-7500	597
183	0.0312	5	311	587	-47	-7520	597
184	0.0312	5	312	587	-47.2	-7560	596
184	0.0312	5	312	586	-47.6	-7610	596
185	0.0312	5	313	585	-47.9	-7660	595
186	0	0	313	584	-48.3	-7730	595
187	0	0	314	584	-48.6	-7770	594
187	0.0312	5	314	583	-48.9	-7820	594
188	0.0312	5	315	582	-49.1	-7860	593
189	0	0	315	581	-49.4	-7910	593
190	0	0	316	581	-49.7	-7950	592
191	0	0	316	580	-50	-8010	592
191	0	0	317	579	-50.4	-8060	591
192	0	0	317	578	-50.5	-8070	591
193	0	0	318	578	-51	-8160	590
194	0	0	318	577	-51	-8150	590
194	0	0	319	576	-50	-8000	589
195	0.0312	5	319	575	-50.4	-8060	589
196	0	0	320	575	-50.5	-8090	588
197	0	0	320	574	-50.6	-8100	588
197	0	0	321	573	-50.9	-8150	588
198	0	0	321	572	-51.2	-8190	587
199	0	0	322	572	-51.2	-8200	587
200	0	0	322	571	-51.7	-8270	586
200	0	0	323	570	-52	-8320	586
201	0	0	323	569	-52.2	-8350	585
202	0	0	324	569	-52.5	-8400	585
203	0	0	324	568	-52.6	-8410	584
203	0	0	325	567	-52.8	-8450	584
204	0	0	325	566	-53.2	-8510	583
205	0.0312	5	326	566	-53.4	-8550	583
206	0	0	326	565	-53.7	-8590	582
206	0.0312	5	327	564	-53.9	-8630	582
207	0	0	327	563	-54.2	-8670	581
208	0	0	328	562	-54.6	-8730	581
209	0	0	328	562	-54.9	-8790	580
209	0	0	329	561	-55	-8800	580
210	0	0	329	560	-55.3	-8850	579
211	0	0	330	559	-55.4	-8870	579
212	0	0	330	559	-55.7	-8910	578
212	0	0	331	558	-55.9	-8950	578
213	0	0	331	557	-56	-8960	577
214	0	0	332	556	-56.3	-9010	577
215	0	0	332	556	-56.6	-9060	576
215	0	0	333	555	-56.9	-9100	576
216	0	0	333	554	-57.2	-9150	575
217	0	0	334	553	-57.2	-9160	575
218	0	0	334	553	-57.4	-9180	574
218	0	0	335	552	-57.4	-9190	574
219	0	0	335	551	-57.7	-9240	573
220	0	0	336	550	-58	-9280	573
221	0	0	336	550	-58.3	-9320	572
221	0	0	337	549	-58.5	-9360	572
222	0	0	337	548	-58.9	-9420	571
223	0	0	338	547	-59.1	-9460	571
224	0	0	338	547	-59.3	-9490	571
224	0	0	339	546	-59.7	-9550	570
225	0	0	339	545	-59.9	-9590	570
226	0	0	340	544	-60.2	-9640	569
227	0	0	340	544	-60.5	-9680	569
227	0	0	341	543	-60.7	-9720	568
228	0	0	341	542	-61.1	-9780	568
229	0	0	342	541	-61.3	-9800	567
230	0	0	342	541	-61.4	-9830	567
230	0	0	343	540	-61.8	-9880	566
231	0	0	343	539	-62.2	-9950	566
232	0	0	344	538	-62.4	-9990	565
233	0	0	344	538	-62.4	-9990	565
233	0	0	345	537	-62.7	-10000	564
234	0	0	345	536	-62.8	-10100	564
235	0	0	346	535	-63.2	-10100	563
236	0	0	346	535	-63.4	-10200	563
236	0	0	347	534	-63.8	-10200	562
237	0	0	347	533	-64.1	-10300	562
238	0	0	348	532	-64.3	-10300	561
239	0	0	348	532	-64.3	-10300	561
239	0	0	349	531	-64.7	-10400	560
240	0	0	349	530	-65	-10400	560
241	0	0	350	529	-65.2	-10400	559
242	0	0	350	529	-65.6	-10500	559
242	0	0	351	528	-65.8	-10500	558
243	0	0	351	527	-66	-10600	558
244	0	0	352	526	-66.4	-10600	557
245	0	0	352	526	-66.7	-10700	557
245	0	0	353	525	-66.9	-10700	556
246	0	0	353	524	-67.2	-10800	556
247	0	0	354	523	-67.7	-10800	555
248	0	0	354	523	-67.7	-10800	555
248	0	0	355	522	-68	-10900	554
249	0	0	355	521	-68.3	-10900	554
250	0	0	356	520	-68.5	-11000	553
251	0	0	356	520	-68.9	-11000	553
252	0	0	357	519	-69.3	-11100	552
252	0	0	357	518	-69.7	-11100	552
253	0	0	358	517	-69.9	-11200	551
254	0	0	358	517	-70.2	-11200	551
255	0	0	359	516	-70.4	-11300	550
255	0	0	359	515	-70.6	-11300	550
256	0	0	360	514	-71.1	-11400	549
257	0	0	360	514	-71.1	-11400	549
258	0	0	361	513	-71.5	-11400	548
258	0	0	361	512	-71.8	-11500	548
259	0	0	362	511	-72.1	-11500	547
260	0	0	362	511	-72.4	-11600	547
261	0	0	363	510	-72.7	-11600	546
261	0	0	363	509	-73	-11700	546
262	0	0	364	508	-73.4	-11700	545
263	0	0	364	508	-73.7	-11800	545
264	0	0	365	507	-73.8	-11800	544
264	0	0	365	506	-74.2	-11900	544
265	0	0	366	505	-74.5	-11900	543
266	0	0	366	505	-74.7	-12000	543
267	0	0	367	504	-75.1	-12000	542
267	0	0	367	503	-75.4	-12100	542
268	0	0	368	502	-75.7	-12100	542
269	0	0	368	501	-75.9	-12100	541
270	0	0	369	501	-76.3	-12200	541
270	0	0	369	500	-76.6	-12300	540
271	0	0	370	499	-76.8	-12300	540
272	0	0	370	498	-77.1	-12300	539
273	0	0	371	498	-77.5	-12400	539
273	0	0	371	497	-77.9	-12500	538
274	0	0	372	496	-78.1	-12500	538
275	0	0	372	495	-78.5	-12600	537
276	0	0	373	495	-78.8	-12600	537
276	0	0	373	494	-79.1	-12700	536
277	0	0	374	493	-79.5	-12700	536
278	0	0	374	492	-79.7	-12700	535
279	0	0	375	492	-80	-12800	535
279	0	0	375	491	-80.3	-12900	534
280	0	0	376	490	-80.6	-12900	534
281	0	0	376	489	-80.9	-12900	533
282	0	0	377	489	-81.2	-13000	533
282	0	0	377	488	-81.5	-13000	532
283	0	0	378	487	-81.8	-13100	532
284	0	0	378	486	-82.1	-13100	531
285	0	0	379	486	-82.5	-13200	531
285	0	0	379	485	-82.7	-13200	530
286	0	0	380	484	-82.9	-13300	530
287	0	0	380	483	-83.3	-13300	529
288	0	0	381	483	-83.6	-13400	529
288	0	0	381	482	-84	-13400	528
289	0	0	382	481	-84.3	-13500	528
290	0	0	382	480	-84.5	-13500	527
291	0	0	383	480	-84.9	-13600	527
291	0	0	383	479	-85.1	-13600	526
292	0	0	384	478	-85.4	-13700	526
293	0	0	384	477	-85.8	-13700	525
294	0	0	385	477	-86	-13800	525
294	0	0	385	476	-86.3	-13800	524
295	0	0	386	475	-86.5	-13800	524
296	0	0	386	474	-87	-13900	523
297	0	0	387	474	-87.2	-14000	523
297	0	0	387	473	-87.5	-14000	522
298	0	0	388	472	-87.9	-14100	522
299	0	0	388	471	-88.1	-14100	521
300	0	0	389	471	-88.4	-14100	521
300	0	0	389	470	-88.7	-14200	520
301	0	0	390	469	-89	-14200	520
302	0	0	390	468	-89.3	-14300	519
303	0	0	391	468	-89.6	-14300	519
303	0	0	391	467	-89.8	-14400	518
304	0	0	392	466	-90.2	-14400	518
305	0	0	392	465	-90.4	-14500	517
306	0	0	393	465	-90.7	-14500	517
306	0	0	393	464	-91.1	-14600	516
307	0	0	394	463	-91.3	-14600	516
308	0.0312	5	394	462	-91.6	-14700	515
309	0.0312	5	395	462	-91.7	-14700	515
309	0.0312	5	395	461	-91.9	-14700	514
310	0.0312	5	396	460	-92.3	-14800	514
311	0.0312	5	396	459	-92.6	-14800	513
312	0.0312	5	397	459	-93	-14900	513
312	0.0312	5	398	458	-93.3	-14900	512
313	0	0	398	457	-93.5	-15000	512
314	0	0	398	456	-93.8	-15000	511
315	0	0	399	456	-94.1	-15100	511
316	0.0312	5	399	455	-94.4	-15100	510
316	0	0	400	454	-94.7	-15200	510
317	0	0	401	453	-95.1	-15200	509
318	0	0	401	453	-95.3	-15200	509
319	0	0	402	452	-95.7	-15300	508
319	0	0	402	451	-96	-15400	508
320	0	0	403	450	-96.2	-15400	507
321	0	0	403	450	-96.6	-15500	507
322	0	0	404	449	-96.9	-15500	506
322	0	0	404	448	-97.1	-15500	506
323	0.0312	5	405	447	-97.4	-15600	505
324	0	0	405	447	-97.8	-15600	505
325	0	0	406	446	-98	-15700	504
325	0	0	406	445	-98.3	-15700	504
326	0.0312	5	407	444	-53.4	-8540	503
327	0	0	407	444	-0.812	-130	503
328	0	0	408	443	-0.78	-125	502
328	0	0	408	442	-0.78	-125	502
329	0	0	409	441	-0.718	-115	501
330	0	0	409	441	-0.718	-115	501
331	0.0312	5	410	440	-0.656	-105	500
331	0	0	410	439	-0.687	-110	500
332	0.0312	5	411	438	-0.656	-105	499
333	0	0	411	437	-0.687	-110	499
334	0	0	412	437	-0.656	-105	498
334	0	0	412	436	-0.624	-99.9	498
335	0	0	413	435	-0.656	-105	497
336	0.0312	5	413	434	-0.624	-99.9	497
337	0	0	414	434	-0.656	-105	496
337	0	0	414	433	-0.624	-99.9	496
338	0	0	415	432	-0.656	-105	495
339	0	0	415	431	-0.624	-99.9	495
340	0	0	416	431	-0.593	-94.9	494
340	0.0312	5	416	430	-0.624	-99.9	494
341	0.0312	5	417	429	-0.593	-94.9	493
342	0	0	417	428	-0.624	-99.9	493
343	0	0	418	428	-0.593	-94.9	492
343	0	0	418	427	-0.593	-94.9	492
344	0	0	419	426	-0.562	-89.9	491
345	0	0	419	425	-0.562	-89.9	491
346	0	0	420	425	-0.593	-94.9	490
346	0	0	420	424	-0.562	-89.9	490
347	0.0312	5	421	423	-0.593	-94.9	489
348	0	0	421	422	-0.562	-89.9	489
349	0	0	422	422	-0.593	-94.9	489
349	0	0	422	421	-0.562	-89.9	488
350	0	0	423	420	-0.531	-84.9	488
351	0	0	423	419	-0.593	-94.9	487
352	0	0	424	419	-0.593	-94.9	487
352	0	0	424	418	-0.562	-89.9	486
353	0	0	425	417	-0.531	-84.9	486
354	0	0	425	416	-0.593	-94.9	485
355	0	0	426	416	-0.562	-89.9	484
355	0	0	426	415	-0.562	-89.9	484
356	0	0	427	414	-0.562	-89.9	483
357	0	0	427	413	-0.593	-94.9	483
358	0	0	428	413	-0.593	-94.9	482
358	0	0	428	412	-0.562	-89.9	482
359	0	0	429	411	-0.562	-89.9	481
360	0	0	429	410	-0.531	-84.9	481
361	0	0	430	410	-0.531	-84.9	481
361	0	0	430	409	-0.562	-89.9	480
362	0	0	431	408	-0.531	-84.9	480
363	0	0	431	407	-0.531	-84.9	479
364	0	0	432	407	-0.531	-84.9	479
364	0	0	432	406	-0.531	-84.9	478
365	0	0	433	405	-0.531	-84.9	477
366	0	0	433	404	-0.531	-84.9	477
367	0	0	434	404	-0.5	-79.9	476
367	-0.0312	-5	434	403	-0.531	-84.9	476
368	0	0	435	402	-0.531	-84.9	475
369	0	0	435	401	-0.562	-89.9	475
370	0	0	436	401	-0.562	-89.9	474
370	-0.0312	-5	437	400	-0.562	-89.9	474
371	0	0	437	399	-0.531	-84.9	474
372	0	0	438	398	-0.562	-89.9	473
373	0	0	438	398	-0.531	-84.9	472
373	-0.0312	-5	439	397	-0.531	-84.9	472
374	-0.0312	-5	439	396	-0.562	-89.9	471
375	0	0	440	395	-0.531	-84.9	471
376	0	0	440	395	-0.531	-84.9	470
376	0	0	441	394	-0.531	-84.9	470
377	0	0	441	393	-0.531	-84.9	469
378	-0.0312	-5	442	392	-0.531	-84.9	469
379	-0.0312	-5	442	392	-0.531	-84.9	468
380	0	0	443	391	-0.531	-84.9	468
380	0	0	443	390	-0.531	-84.9	467
381	0	0	444	389	-0.531	-84.9	467
382	0	0	444	389	-0.531	-84.9	466
383	0	0	445	388	-0.531	-84.9	466
383	0	0	445	387	-0.531	-84.9	465
384	0	0	446	386	-0.562	-89.9	465
385	0	0	446	386	-0.531	-84.9	464
386	0	0	447	385	-0.531	-84.9	464
386	0	0	447	384	-0.562	-89.9	463
387	-0.0624	-9.99	448	383	-0.531	-84.9	463
388	0	0	448	383	-0.531	-84.9	462
389	0	0	449	382	-0.531	-84.9	462
389	-0.0312	-5	449	381	-0.531	-84.9	461
390	0	0	450	380	-0.531	-84.9	461
391	-0.0312	-5	450	380	-0.531	-84.9	460
392	-0.0312	-5	451	379	-0.531	-84.9	460
392	-0.0312	-5	451	378	-0.531	-84.9	459
393	0	0	452	377	-0.531	-84.9	459
394	0	0	452	377	-0.531	-84.9	458
395	0	0	453	376	-0.5	-79.9	458
395	0	0	453	375	-0.5	-79.9	457
396	0	0	454	374	-0.531	-84.9	457
397	-0.0312	-5	454	373	-0.531	-84.9	456
398	0	0	455	373	-0.5	-79.9	456
398	0	0	455	372	-0.5	-79.9	455
399	0	0	456	371	-0.531	-84.9	455
400	-0.0312	-5	456	370	-0.5	-79.9	454
401	0	0	457	370	-0.531	-84.9	454
401	0	0	457	369	-0.5	-79.9	453
402	0	0	458	368	-0.531	-84.9	453
403	0	0	458	367	-0.5	-79.9	452
404	0	0	459	367	-0.5	-79.9	452
404	0	0	459	366	-0.468	-74.9	451
405	0	0	460	365	-0.531	-84.9	451
406	0	0	460	364	-0.531	-84.9	450
407	0	0	461	364	-0.5	-79.9	450
407	0	0	461	363	-0.468	-74.9	449
408	0	0	462	362	-0.5	-79.9	449
409	0	0	462	361	-0.468	-74.9	448
410	-0.0312	-5	463	361	-0.468	-74.9	448
410	0	0	463	360	-0.468	-74.9	447
411	0	0	464	359	-0.468	-74.9	447
412	0	0	464	358	-0.468	-74.9	446
413	0	0	465	358	-0.468	-74.9	446
413	0	0	465	357	-0.468	-74.9	445
414	0	0	466	356	-0.468	-74.9	445
415	0	0	467	355	-0.468	-74.9	444
416	0	0	467	355	-0.468	-74.9	444
416	0	0	468	354	-0.437	-69.9	443
417	0	0	468	353	-0.468	-74.9	443
418	0	0	468	352	-0.468	-74.9	442
419	-0.0312	-5	469	352	-0.5	-79.9	442
419	0	0	470	351	-0.468	-74.9	441
420	0	0	470	350	-0.468	-74.9	441
421	0	0	471	349	-0.468	-74.9	440
422	-0.0312	-5	471	349	-0.437	-69.9	440
422	0	0	472	348	-0.468	-74.9	439
423	0	0	472	347	-0.437	-69.9	439
424	-0.0312	-5	473	346	-0.437	-69.9	438
425	-0.0312	-5	473	346	-0.437	-69.9	438
425	0	0	474	345	-0.437	-69.9	437
426	0	0	474	344	-0.437	-69.9	437
427	-0.0312	-5	475	343	-0.437	-69.9	436
428	-0.0312	-5	475	343	-0.406	-64.9	436
428	-0.0312	-5	476	342	-0.437	-69.9	435
429	0	0	476	341	-0.406	-64.9	435
430	-0.0312	-5	477	340	-0.468	-74.9	434
431	-0.0312	-5	477	340	-0.406	-64.9	434
431	0	0	478	339	-0.406	-64.9	433
432	-0.0312	-5	478	338	-0.406	-64.9	433
433	-0.0312	-5	479	337	-0.437	-69.9	432
434	-0.0312	-5	479	337	-0.437	-69.9	432
434	-0.0312	-5	480	336	-0.406	-64.9	431
435	0	0	480	335	-0.406	-64.9	431
436	-0.0312	-5	481	334	-0.406	-64.9	430
437	-0.0312	-5	481	334	-0.406	-64.9	430
437	0	0	482	333	-0.406	-64.9	429
438	-0.0312	-5	482	332	-0.406	-64.9	429
439	-0.0312	-5	483	331	-0.406	-64.9	428
440	-0.0312	-5	483	331	-0.406	-64.9	428
441	-0.0312	-5	484	330	-0.406	-64.9	427
441	-0.0312	-5	484	329	-0.437	-69.9	427
442	-0.0312	-5	485	328	-0.437	-69.9	426
443	0	0	485	328	-0.406	-64.9	426
444	0	0	486	327	-0.437	-69.9	425
444	0	0	486	326	-0.406	-64.9	425
445	0	0	487	325	-0.406	-64.9	424
446	0	0	487	325	-0.375	-59.9	424
447	0	0	488	324	-0.375	-59.9	423
447	-0.0312	-5	488	323	-0.406	-64.9	423
448	-0.0312	-5	489	322	-0.375	-59.9	422
449	-0.0312	-5	489	322	-0.375	-59.9	422
450	0	0	490	321	-0.375	-59.9	421
450	-0.0312	-5	490	320	-0.375	-59.9	421
451	-0.0312	-5	491	319	-0.375	-59.9	420
452	0	0	491	319	-0.343	-55	420
453	-0.0312	-5	492	318	-0.375	-59.9	419
453	0	0	492	317	-0.343	-55	419
454	-0.0312	-5	493	316	-0.375	-59.9	418
455	-0.0312	-5	494	316	-0.375	-59.9	418
456	0	0	494	315	-0.343	-55	417
456	0	0	495	314	-0.375	-59.9	417
457	-0.0312	-5	495	313	-0.406	-64.9	416
458	-0.0312	-5	496	312	-0.375	-59.9	416
459	-0.0312	-5	496	312	-0.375	-59.9	415
459	-0.0312	-5	497	311	-0.375	-59.9	415
460	-0.0312	-5	497	310	-0.343	-55	414
461	-0.0312	-5	498	309	-0.343	-55	414
462	-0.0312	-5	498	309	-0.375	-59.9	413
462	-0.0312	-5	499	308	-0.375	-59.9	413
463	-0.0624	-9.99	499	307	-0.375	-59.9	412
464	-0.0312	-5	500	306	-0.375	-59.9	412
465	-0.0312	-5	500	306	-0.375	-59.9	411
465	-0.0624	-9.99	501	305	-0.375	-59.9	411
466	0	0	501	304	-0.375	-59.9	410
467	-0.0312	-5	502	303	-0.375	-59.9	410
468	0	0	502	303	-0.375	-59.9	409
468	0	0	503	302	-0.375	-59.9	409
469	-0.0312	-5	503	301	-0.375	-59.9	408
470	-0.0312	-5	504	300	-0.343	-55	407
471	-0.0312	-5	504	300	-0.375	-59.9	407
471	-0.0312	-5	505	299	-0.375	-59.9	406
472	-0.0312	-5	505	298	-0.375	-59.9	406
473	-0.0312	-5	506	297	-0.343	-55	405
474	-0.0312	-5	506	297	-0.375	-59.9	405
474	0	0	507	296	-0.312	-50	404
475	-0.0312	-5	507	295	-0.343	-55	404
476	-0.0312	-5	508	294	-0.343	-55	403
477	0	0	508	294	-0.343	-55	403
477	0	0	509	293	-0.343	-55	402
478	0	0	509	292	-0.375	-59.9	402
479	0	0	510	291	-0.375	-59.9	401
480	0	0	510	291	-0.375	-59.9	401
480	-0.0312	-5	511	290	-0.375	-59.9	400
481	0	0	511	289	-0.343	-55	400
482	0	0	512	288	-0.375	-59.9	399
483	-0.0624	-9.99	512	288	-0.343	-55	399
483	-0.0312	-5	513	287	-0.375	-59.9	398
484	-0.0624	-9.99	513	286	-0.406	-64.9	398
485	0	0	514	285	-0.375	-59.9	397
486	-0.0312	-5	514	285	-0.343	-55	397
486	-0.0312	-5	515	284	-0.343	-55	396
487	-0.0312	-5	516	283	-0.312	-50	396
488	-0.0312	-5	516	282	-0.312	-50	395
489	-0.0312	-5	517	282	-0.343	-55	395
489	-0.0312	-5	517	281	-0.343	-55	394
490	-0.0312	-5	518	280	-0.343	-55	394
491	-0.0624	-9.99	518	279	-0.343	-55	393
492	-0.0312	-5	519	279	-0.343	-55	393
492	-0.0312	-5	519	278	-0.375	-59.9	392
493	-0.0312	-5	520	277	-0.343	-55	392
494	-0.0624	-9.99	520	276	-0.375	-59.9	391
495	-0.0312	-5	521	276	-0.375	-59.9	391
495	-0.0312	-5	521	275	-0.375	-59.9	390
496	-0.0312	-5	522	274	-0.343	-55	390
497	0	0	522	273	-0.343	-55	389
498	0	0	523	273	-0.343	-55	389
498	-0.0312	-5	523	272	-0.343	-55	388
499	0	0	524	271	-0.375	-59.9	388
500	0	0	524	270	-0.375	-59.9	387
501	0	0	525	270	-0.312	-50	387
501	0	0	525	269	-0.343	-55	386
502	-0.0312	-5	526	268	-0.312	-50	386
503	-0.0312	-5	526	267	-0.343	-55	385
504	0	0	527	267	-0.312	-50	385
505	-0.0312	-5	527	266	-0.375	-59.9	384
505	-0.0624	-9.99	528	265	-0.343	-55	384
506	-0.0312	-5	528	264	-0.343	-55	383
507	-0.0312	-5	529	264	-0.343	-55	383
508	0	0	529	263	-0.343	-55	382
508	0	0	530	262	-0.343	-55	382
509	-0.0312	-5	530	261	-0.343	-55	381
510	0	0	531	261	-0.375	-59.9	381
511	-0.0312	-5	531	260	-0.343	-55	380
511	0	0	532	259	-0.343	-55	380
512	0	0	532	258	-0.343	-55	379
513	0	0	533	258	-0.343	-55	379
514	0	0	533	257	-0.312	-50	378
514	-0.0312	-5	534	256	-0.312	-50	377
515	-0.0312	-5	534	255	-0.343	-55	377
516	-0.0312	-5	535	255	-0.343	-55	376
517	0	0	535	254	-0.312	-50	376
517	0	0	536	253	-0.343	-55	375
518	0	0	536	252	-0.343	-55	375
519	0	0	537	252	-0.343	-55	374
520	0	0	538	251	-0.312	-50	374
520	0	0	538	250	-0.343	-55	373
521	0	0	539	249	-0.312	-50	373
522	0	0	539	248	-0.312	-50	372
523	0	0	540	248	-0.343	-55	372
523	0	0	540	247	-0.312	-50	371
524	0	0	541	246	-0.343	-55	371
525	0	0	541	245	-0.312	-50	370
526	0	0	542	245	-0.312	-50	370
526	0	0	542	244	-0.312	-50	369
527	0	0	543	243	-0.312	-50	369
528	0	0	543	242	-0.343	-55	368
529	0	0	544	242	-0.343	-55	368
529	0	0	544	241	-0.343	-55	367
530	0	0	545	240	-0.343	-55	367
531	0	0	545	239	-0.312	-50	366
532	0	0	546	239	-0.343	-55	366
532	0	0	546	238	-0.312	-50	365
533	0	0	547	237	-0.312	-50	365
534	0	0	547	236	-0.312	-50	364
535	0	0	548	236	-0.343	-55	364
535	0	0	548	235	-0.312	-50	363
536	0	0	549	234	-0.375	-59.9	363
537	0	0	549	233	-0.343	-55	362
538	0	0	550	233	-0.343	-55	362
538	0	0	550	232	-0.343	-55	361
539	0	0	551	231	-0.312	-50	361
540	0	0	551	230	-0.312	-50	360
541	0	0	552	230	-0.343	-55	360
541	0	0	553	229	-0.312	-50	359
542	0	0	553	228	-0.343	-55	359
543	0	0	553	227	-0.312	-50	358
544	0.0312	5	554	227	-0.312	-50	357
544	0.0312	5	554	226	-0.343	-55	357
545	0	0	555	225	-0.343	-55	356
546	0	0	556	224	-0.312	-50	356
547	0	0	556	224	-0.281	-45	355
547	0.0312	5	557	223	-0.312	-50	355
548	0	0	557	222	-0.343	-55	354
549	0	0	558	221	-0.343	-55	354
550	0	0	558	221	-0.312	-50	353
550	0	0	559	220	-0.312	-50	353
551	0	0	559	219	-0.343	-55	352
552	0	0	560	218	-0.281	-45	352
553	0	0	560	218	-0.281	-45	351
553	0	0	561	217	-0.312	-50	351
554	0	0	561	216	-0.281	-45	350
555	0	0	562	215	-0.281	-45	350
556	0	0	562	215	-0.312	-50	349
556	0	0	563	214	-0.312	-50	349
557	0	0	563	213	-0.343	-55	348
558	0	0	564	212	-0.312	-50	348
559	0	0	564	212	-0.312	-50	347
559	0	0	565	211	-0.312	-50	347
560	0	0	565	210	-0.312	-50	346
561	0	0	566	209	-0.281	-45	346
562	0	0	566	209	-0.281	-45	345
562	0	0	567	208	-0.312	-50	345
563	0	0	567	207	-0.312	-50	344
564	0	0	568	206	-0.312	-50	344
565	0	0	568	206	-0.281	-45	343
565	0	0	569	205	-0.312	-50	343
566	0	0	569	204	-0.312	-50	342
567	0	0	570	203	-0.343	-55	341
568	0	0	570	203	-0.312	-50	341
569	0	0	571	202	-0.312	-50	341
569	0	0	571	201	-0.312	-50	340
570	0	0	572	200	-0.312	-50	340
571	0	0	573	200	-0.312	-50	339
572	0	0	573	199	-0.343	-55	339
572	0	0	574	198	-0.312	-50	338
573	0	0	574	197	-0.281	-45	337
574	0	0	575	197	-0.312	-50	337
575	0	0	575	196	-0.281	-45	336
575	0	0	576	195	-0.312	-50	336
576	0	0	576	194	-0.312	-50	335
577	0	0	577	194	-0.281	-45	335
578	0	0	577	193	-0.281	-45	334
578	0	0	578	192	-0.312	-50	334
579	0	0	578	191	-0.312	-50	333
580	0	0	579	191	-0.281	-45	333
581	0	0	579	190	-0.281	-45	332
581	0	0	580	189	-0.312	-50	332
582	0	0	580	188	-0.312	-50	331
583	0	0	581	188	-0.281	-45	331
584	0	0	581	187	-0.281	-45	330
584	0	0	582	186	-0.312	-50	330
585	0	0	582	185	-0.281	-45	329
586	0	0	583	184	-0.312	-50	329
587	0	0	583	184	-0.312	-50	328
587	0	0	584	183	-0.281	-45	328
588	0	0	584	182	-0.281	-45	327
589	0	0	585	181	-0.312	-50	327
590	0	0	585	181	-0.281	-45	326
590	0	0	586	180	-0.25	-40	326
591	0	0	586	179	-0.312	-50	325
592	0.0312	5	587	178	-0.25	-40	325
593	0	0	587	178	-0.281	-45	324
593	0	0	588	177	-0.312	-50	324
594	0.0312	5	589	176	-0.281	-45	323
595	0.0312	5	589	175	-0.281	-45	322
596	0.0312	5	590	175	-0.281	-45	322
596	0.0312	5	590	174	-0.281	-45	321
597	0	0	591	173	-0.281	-45	321
598	0	0	591	172	-0.312	-50	320
599	0	0	592	172	-0.312	-50	320
599	0	0	592	171	-0.281	-45	319
600	0	0	593	170	-0.312	-50	319
601	0.0312	5	593	169	-0.281	-45	318
602	0	0	594	169	-0.312	-50	318
602	0.0312	5	594	168	-0.281	-45	317
603	0.0312	5	595	167	-0.281	-45	317
604	0.0312	5	595	166	-0.25	-40	316
605	0	0	596	166	-0.312	-50	316
605	0.0312	5	596	165	-0.281	-45	315
606	0.0312	5	597	164	-0.281	-45	315
607	0	0	597	163	-0.312	-50	314
608	0	0	598	163	-0.281	-45	314
608	0.0312	5	598	162	-0.312	-50	313
609	0.0312	5	599	161	-0.312	-50	313
610	0.0312	5	599	160	-0.25	-40	312
611	0.0312	5	600	160	-0.281	-45	312
611	0.0312	5	600	159	-0.281	-45	311
612	0.0312	5	601	158	-0.25	-40	311
613	0	0	601	157	-0.312	-50	310
614	0.0312	5	602	157	-0.281	-45	310
614	0.0312	5	603	156	-0.281	-45	309
615	0.0312	5	603	155	-0.25	-40	309
616	0.0312	5	604	154	-0.25	-40	308
617	0.0312	5	604	154	-0.281	-45	307
617	0.0312	5	605	153	-0.281	-45	307
618	0.0312	5	605	152	-0.281	-45	306
619	0.0312	5	606	151	-0.312	-50	306
620	0	0	606	151	-0.312	-50	305
620	0.0312	5	607	150	-0.281	-45	305
621	0.0312	5	607	149	-0.281	-45	304
622	0.0312	5	608	148	-0.281	-45	304
623	0.0312	5	608	148	-0.281	-45	303
623	0.0312	5	609	147	-0.281	-45	303
624	0.0312	5	609	146	-0.281	-45	302
625	0.0312	5	610	145	-0.281	-45	302
626	0.0312	5	610	145	-0.281	-45	301
626	0.0312	5	611	144	-0.281	-45	301
627	0.0624	9.99	611	143	-0.281	-45	300
628	0.0312	5	612	142	-0.312	-50	300
629	0.0312	5	612	142	-0.25	-40	299
630	0.0312	5	613	141	-0.281	-45	299
630	0.0312	5	613	140	-0.281	-45	298
631	0.0312	5	614	139	-0.25	-40	298
632	0.0312	5	614	139	-0.281	-45	297
633	0.0312	5	615	138	-0.25	-40	297
633	0.0312	5	615	137	-0.281	-45	296
634	0.0312	5	616	136	-0.281	-45	296
635	0.0312	5	617	136	-0.281	-45	295
636	0.0312	5	617	135	-0.281	-45	295
636	0.0624	9.99	618	134	-0.281	-45	294
637	0.0312	5	618	133	-0.281	-45	294
638	0.0624	9.99	619	133	-0.281	-45	293
639	0.0312	5	619	132	-0.25	-40	292
639	0.0624	9.99	620	131	-0.281	-45	292
640	0.0312	5	620	130	-0.281	-45	291
641	0.0624	9.99	621	130	-0.281	-45	291
642	0.0312	5	621	129	-0.281	-45	290
642	0.0624	9.99	622	128	-0.281	-45	290
643	0.0312	5	622	127	-0.281	-45	289
644	0.0624	9.99	623	127	-0.281	-45	289
645	0.0624	9.99	623	126	-0.281	-45	288
645	0.0312	5	624	125	-0.281	-45	288
646	0.0624	9.99	624	124	-0.281	-45	287
647	0.0312	5	625	123	-0.281	-45	287
648	0.0624	9.99	625	123	-0.281	-45	286
648	0.0312	5	626	122	-0.281	-45	286
649	0.0937	15	626	121	-0.281	-45	285
650	0.0624	9.99	627	120	-0.281	-45	285
651	0.0624	9.99	627	120	-0.25	-40	284
651	0.0937	15	628	119	-0.281	-45	284
652	0.0624	9.99	628	118	-0.25	-40	283
653	0.0624	9.99	629	117	-0.25	-40	283
654	0.0624	9.99	629	117	-0.281	-45	282
654	0.0624	9.99	630	116	-0.312	-50	281
655	0.0937	15	630	115	-0.312	-50	281
656	0.0624	9.99	631	114	-0.25	-40	280
657	0.0937	15	632	114	-0.281	-45	280
657	0.0937	15	632	113	-0.281	-45	279
658	0.0624	9.99	633	112	-0.281	-45	279
659	0.0937	15	633	111	-0.281	-45	278
660	0.0937	15	634	111	-0.281	-45	278
660	0.0624	9.99	634	110	-0.281	-45	277
661	0.0937	15	635	109	-0.281	-45	277
662	0.0937	15	635	108	-0.312	-50	276
663	0.0624	9.99	636	108	-0.281	-45	276
663	0.0624	9.99	636	107	-0.281	-45	275
664	0.0937	15	637	106	-0.281	-45	275
665	0.0624	9.99	637	105	-0.281	-45	274
666	0.0937	15	638	105	-0.281	-45	274
666	0.0937	15	638	104	-0.281	-45	273
667	0.0937	15	639	103	-0.25	-40	273
668	0.0624	9.99	639	102	-0.281	-45	272
669	0.0624	9.99	640	102	-0.281	-45	272
669	0.0624	9.99	640	101	-0.312	-50	271
670	0.0312	5	641	100	-0.25	-40	271
671	0.0624	9.99	641	99.4	-0.25	-40	270
672	0.0624	9.99	642	98.6	-0.25	-40	270
672	0.0624	9.99	642	97.9	-0.281	-45	269
673	0.0624	9.99	643	97.1	-0.25	-40	268
674	0.0624	9.99	643	96.4	-0.25	-40	268
675	0.0624	9.99	644	95.6	-0.25	-40	267
675	0.0624	9.99	645	94.9	-0.281	-45	267
676	0.0624	9.99	645	94.1	-0.25	-40	266
677	0.0624	9.99	646	93.4	-0.25	-40	266
678	0.0937	15	646	92.6	-0.281	-45	265
678	0.0624	9.99	647	91.9	-0.281	-45	265
679	0.0624	9.99	647	91.1	-0.281	-45	264
680	0.0937	15	648	90.4	-0.281	-45	264
681	0.0937	15	648	89.6	-0.281	-45	263
681	0.0937	15	649	88.9	-0.281	-45	263
682	0.0624	9.99	649	88.1	-0.312	-50	262
683	0.0624	9.99	650	87.4	-0.312	-50	262
684	0.0624	9.99	650	86.6	-0.312	-50	261
684	0.0624	9.99	651	85.8	-0.312	-50	261
685	0.0937	15	651	85.1	-0.312	-50	260
686	0.125	20	652	84.3	-0.312	-50	260
687	0.0937	15	652	83.6	-0.281	-45	259
687	0.0624	9.99	653	82.8	-0.312	-50	259
688	0.0937	15	653	82.1	-0.312	-50	258
689	0.0624	9.99	654	81.3	-0.312	-50	258
690	0.0624	9.99	654	80.6	-0.312	-50	257
690	0.0937	15	655	79.8	-0.312	-50	256
691	0.0937	15	655	79.1	-0.343	-55	256
692	0.0624	9.99	656	78.3	-0.312	-50	255
693	0.0937	15	657	77.6	-0.343	-55	255
694	0.0624	9.99	657	76.8	-0.312	-50	254
694	0.125	20	658	76.1	-0.312	-50	254
695	0.0937	15	658	75.3	-0.281	-45	253
696	0.125	20	659	74.6	-0.343	-55	253
697	0.0937	15	659	73.8	-0.343	-55	252
697	0.0937	15	660	73	-0.312	-50	252
698	0.0937	15	660	72.3	-0.312	-50	251
699	0.0937	15	661	71.5	-0.343	-55	251
700	0.0624	9.99	661	70.8	-0.312	-50	250
700	0.0937	15	662	70	-0.312	-50	250
701	0.0624	9.99	662	69.3	-0.312	-50	249
702	0.0937	15	663	68.5	-0.343	-55	249
703	0.125	20	663	67.8	-0.343	-55	248
703	0.0937	15	664	67	-0.343	-55	248
704	0.0937	15	664	66.3	-0.343	-55	247
705	0.0937	15	665	65.5	-0.343	-55	247
706	0.125	20	665	64.8	-0.343	-55	246
706	0.0937	15	666	64	-0.312	-50	245
707	0.0937	15	666	63.3	-0.343	-55	245
708	0.0937	15	667	62.5	-0.343	-55	245
709	0.0937	15	667	61.8	-0.281	-45	244
709	0.0937	15	668	61	-0.312	-50	244
710	0.0624	9.99	668	60.2	-0.343	-55	243
711	0.0624	9.99	669	59.5	-0.312	-50	242
712	0.0624	9.99	670	58.7	-0.343	-55	242
712	0.0624	9.99	670	58	-0.343	-55	241
713	0.0624	9.99	671	57.2	-0.312	-50	241
714	0.0624	9.99	671	56.5	-0.343	-55	240
715	0.0624	9.99	672	55.7	-0.375	-59.9	240
715	0.0624	9.99	672	55	-0.343	-55	239
716	0.0624	9.99	673	54.2	-0.375	-59.9	239
717	0.0312	5	673	53.5	-0.375	-59.9	238
718	0	0	674	52.7	-0.343	-55	238
718	-0.0312	-5	674	52	-0.343	-55	237
719	-1.03	-165	675	51.2	-0.343	-55	237
720	-2.75	-440	675	50.5	-0.375	-59.9	236
721	-2.4	-385	676	49.7	-0.343	-55	235
721	-2.25	-360	676	49	-0.343	-55	235
722	-1.9	-305	677	48.2	-0.343	-55	235
723	-2.03	-325	677	47.4	-0.343	-55	234
724	-1.87	-300	678	46.7	-0.343	-55	233
724	-1.47	-235	678	45.9	-0.375	-59.9	233
725	-1.34	-215	679	45.2	-0.375	-59.9	232
726	-1.06	-170	679	44.4	-0.343	-55	232
727	-1.06	-170	680	43.7	-0.375	-59.9	231
727	-0.749	-120	680	42.9	-0.375	-59.9	231
728	-0.343	-55	681	42.2	-0.406	-64.9	230
729	-0.0312	-5	681	41.4	-0.343	-55	230
730	0.187	30	682	40.7	-0.375	-59.9	229
730	0.187	30	682	39.9	-0.375	-59.9	229
731	0.593	94.9	683	39.2	-0.375	-59.9	228
732	0.687	110	684	38.4	-0.343	-55	228
733	1.06	170	684	37.7	-0.375	-59.9	227
733	1.47	235	685	36.9	-0.375	-59.9	227
734	1.53	245	685	36.1	-0.343	-55	226
735	1.9	305	686	35.4	-0.375	-59.9	226
736	2.37	380	686	34.6	-0.375	-59.9	225
736	2.75	440	687	33.9	-0.375	-59.9	225
737	2.97	475	687	33.1	-0.375	-59.9	224
738	3.4	545	688	32.4	-0.375	-59.9	223
739	3.72	594	688	31.6	-0.406	-64.9	223
739	4.09	654	689	30.9	-0.375	-59.9	222
740	4.56	729	689	30.1	-0.375	-59.9	222
741	4.81	769	690	29.4	-0.406	-64.9	221
742	5.18	829	690	28.6	-0.406	-64.9	221
742	5.49	879	691	27.9	-0.406	-64.9	220
743	5.9	944	691	27.1	-0.406	-64.9	220
744	6.24	999	692	26.4	-0.406	-64.9	219
745	6.65	1060	692	25.6	-0.406	-64.9	219
745	7.06	1130	693	24.9	-0.406	-64.9	218
746	7.34	1170	693	24.1	-0.437	-69.9	218
747	7.81	1250	694	23.3	-0.437	-69.9	217
748	8.05	1290	695	22.6	-0.406	-64.9	217
748	8.46	1350	695	21.8	-0.437	-69.9	216
749	8.93	1430	696	21.1	-0.437	-69.9	216
750	9.33	1490	696	20.3	-0.437	-69.9	215
751	9.77	1560	697	19.6	-0.468	-74.9	215
751	10.1	1620	697	18.8	-0.406	-64.9	214
752	10.6	1690	698	18.1	-0.5	-79.9	214
753	10.9	1740	698	17.3	-0.468	-74.9	213
754	11.3	1800	699	16.6	-0.468	-74.9	212
754	11.7	1870	699	15.8	-0.5	-79.9	212
755	12.1	1930	700	15.1	-0.5	-79.9	211
756	12.6	2010	700	14.3	-0.5	-79.9	211
757	13.1	2090	701	13.6	-0.5	-79.9	210
758	13.4	2150	701	12.8	-0.0312	-5	210
758	13.7	2190	702	12.1	0	0	209
759	14.2	2270	702	11.3	0	0	209
760	14.6	2340	703	10.5	0	0	208
761	15.1	2420	703	9.79	0	0	208
761	15.5	2470	704	9.04	0	0	207
762	15.9	2540	705	8.29	-0.0312	-5	207
763	16.4	2630	705	7.54	-0.0312	-5	206
764	16.8	2680	706	6.78	0	0	206
764	17.2	2750	706	6.03	0	0	205
765	17.6	2820	707	5.28	0	0	205
766	18	2880	707	4.52	0	0	204
767	18.4	2940	708	3.77	0	0	203
767	18.9	3020	708	3.02	0	0	203
768	19.4	3100	709	2.26	0	0	202
769	19.6	3140	709	1.51	0	0	202
770	20.1	3220	710	0.759	0	0	201
770	20.5	3290	710	0.00598	0	0	201

## Sheet: Supp. Fig 4b
Approach				Retract
Calc_Ramp_Ex_nm	Defl_nm_Ex	Defl_pN_Ex	Height_Sensor_nm_Ex	Calc_Ramp_Rt_nm	Defl_nm_Rt	Defl_pN_Rt	Height_Sensor_nm_Rt
0	-0.0624	-9.99	-62.5	770	20.7	3320	457
0.753	-0.0624	-9.99	-62	770	20.4	3260	456
1.51	-0.0937	-15	-61.5	769	20	3200	456
2.26	-0.0937	-15	-61	768	19.5	3130	455
3.01	-0.0937	-15	-60.6	767	19.2	3070	455
3.76	-0.0937	-15	-60	767	18.8	3000	455
4.52	-0.0624	-9.99	-59.6	766	18.4	2940	454
5.27	-0.0624	-9.99	-59.1	765	18	2870	454
6.02	-0.0937	-15	-58.6	764	17.5	2800	453
6.78	-0.0624	-9.99	-58.1	764	17.1	2730	453
7.53	-0.0624	-9.99	-57.7	763	16.6	2650	453
8.28	-0.0624	-9.99	-57.2	762	16.2	2590	452
9.04	-0.0312	-5	-56.7	761	15.8	2520	452
9.79	-0.0937	-15	-56.2	761	15.3	2450	451
10.5	-0.0624	-9.99	-55.7	760	14.9	2380	451
11.3	-0.0937	-15	-55.2	759	14.4	2300	450
12	-0.0312	-5	-54.8	758	14	2240	450
12.8	-0.0624	-9.99	-54.3	758	13.6	2170	449
13.6	-0.0624	-9.99	-53.8	757	13.1	2100	449
14.3	-0.0624	-9.99	-53.3	756	12.6	2020	449
15.1	-0.0624	-9.99	-52.8	755	12.2	1950	448
15.8	-0.0937	-15	-52.3	755	11.8	1880	448
16.6	-0.0624	-9.99	-51.9	754	11.3	1810	447
17.3	-0.0937	-15	-51.4	753	10.8	1730	447
18.1	-0.0937	-15	-50.9	752	10.4	1660	446
18.8	-0.0624	-9.99	-50.4	751	9.93	1590	446
19.6	-0.0624	-9.99	-49.9	751	9.43	1510	446
20.3	-0.0312	-5	-49.4	750	9.02	1440	445
21.1	-0.0624	-9.99	-48.9	749	8.52	1360	445
21.8	-0.0624	-9.99	-48.4	748	8.09	1290	444
22.6	-0.0937	-15	-48	748	7.68	1230	444
23.3	-0.0624	-9.99	-47.5	747	7.21	1150	443
24.1	-0.0312	-5	-47	746	6.71	1070	443
24.8	-0.0624	-9.99	-46.6	745	6.24	999	442
25.6	-0.0624	-9.99	-46	745	5.81	929	442
26.4	-0.0937	-15	-45.5	744	5.34	854	441
27.1	-0.0624	-9.99	-45.1	743	4.9	784	441
27.9	-0.0937	-15	-44.6	742	4.53	724	441
28.6	-0.0937	-15	-44.1	742	4.09	654	440
29.4	-0.0624	-9.99	-43.7	741	3.59	575	440
30.1	-0.0624	-9.99	-43.2	740	3.09	495	439
30.9	-0.0624	-9.99	-42.6	739	2.65	425	439
31.6	-0.0624	-9.99	-42.2	739	2.15	345	438
32.4	-0.0624	-9.99	-41.7	738	1.69	270	438
33.1	-0.0624	-9.99	-41.2	737	1.25	200	437
33.9	-0.0624	-9.99	-40.8	736	0.812	130	437
34.6	-0.0937	-15	-40.3	736	0.343	55	436
35.4	-0.0624	-9.99	-39.8	735	-0.0624	-9.99	436
36.1	-0.0937	-15	-39.3	734	-0.468	-74.9	436
36.9	-0.0937	-15	-38.8	733	-0.968	-155	435
37.6	-0.0624	-9.99	-38.4	733	-1.44	-230	435
38.4	-0.0624	-9.99	-37.9	732	-1.87	-300	434
39.2	-0.0937	-15	-37.4	731	-2.4	-385	434
39.9	-0.0937	-15	-36.9	730	-2.87	-460	433
40.7	-0.0937	-15	-36.4	730	-3.28	-525	433
41.4	-0.0937	-15	-35.9	729	-3.78	-604	432
42.2	-0.0937	-15	-35.4	728	-4.21	-674	432
42.9	-0.0937	-15	-34.9	727	-4.68	-749	431
43.7	-0.125	-20	-34.4	727	-5.18	-829	431
44.4	-0.0937	-15	-34	726	-5.65	-904	430
45.2	-0.125	-20	-33.5	725	-6.09	-974	430
45.9	-0.0937	-15	-33	724	-6.59	-1050	430
46.7	-0.0624	-9.99	-32.5	724	-7.06	-1130	429
47.4	-0.0624	-9.99	-32	723	-7.56	-1210	429
48.2	-0.0624	-9.99	-31.6	722	-8.02	-1280	428
48.9	-0.0624	-9.99	-31	721	-8.49	-1360	428
49.7	-0.0624	-9.99	-30.5	721	-8.96	-1430	427
50.5	-0.0624	-9.99	-30.1	720	-9.4	-1500	427
51.2	-0.0624	-9.99	-29.6	719	-9.87	-1580	426
52	-0.0624	-9.99	-29.1	718	-10.3	-1650	426
52.7	-0.0937	-15	-28.6	718	-10.8	-1730	425
53.5	-0.0624	-9.99	-28.2	717	-11.3	-1810	425
54.2	-0.0312	-5	-27.7	716	-11.8	-1880	424
55	-0.0624	-9.99	-27.2	715	-12.3	-1960	424
55.7	-0.0624	-9.99	-26.7	715	-12.8	-2040	423
56.5	-0.0624	-9.99	-26.1	714	-13.2	-2110	423
57.2	-0.0624	-9.99	-25.7	713	-13.7	-2190	423
58	-0.0624	-9.99	-25.2	712	-14.1	-2260	422
58.7	-0.0624	-9.99	-24.6	712	-14.5	-2330	422
59.5	-0.0624	-9.99	-24.2	711	-15	-2410	421
60.2	-0.0624	-9.99	-23.7	710	-15.6	-2490	421
61	-0.0624	-9.99	-23.2	709	-16	-2560	420
61.7	-0.0624	-9.99	-22.7	709	-16.5	-2640	420
62.5	-0.0624	-9.99	-22.2	708	-17	-2730	419
63.3	-0.0624	-9.99	-21.7	707	-17.5	-2800	419
64	-0.0937	-15	-21.3	706	-17.9	-2870	418
64.8	-0.0937	-15	-20.8	706	-18.4	-2940	418
65.5	-0.0624	-9.99	-20.2	705	-18.9	-3020	417
66.3	-0.0624	-9.99	-19.8	704	-19.4	-3100	417
67	-0.0624	-9.99	-19.3	703	-19.8	-3170	417
67.8	-0.0624	-9.99	-18.9	703	-20.3	-3250	416
68.5	-0.0624	-9.99	-18.4	702	-20.8	-3330	416
69.3	-0.0312	-5	-17.9	701	-21.3	-3410	415
70	-0.0312	-5	-17.4	700	-21.8	-3480	415
70.8	-0.0312	-5	-16.9	700	-22.2	-3560	414
71.5	-0.0312	-5	-16.4	699	-22.7	-3630	414
72.3	-0.0312	-5	-15.9	698	-23.2	-3710	413
73	-0.0312	-5	-15.4	697	-23.6	-3780	413
73.8	-0.0624	-9.99	-15	697	-24.1	-3860	412
74.5	-0.0937	-15	-14.5	696	-24.6	-3940	412
75.3	-0.0624	-9.99	-14	695	-25.1	-4020	411
76.1	-0.0624	-9.99	-13.5	694	-25.6	-4090	411
76.8	-0.0624	-9.99	-13	694	-26.1	-4180	410
77.6	-0.0312	-5	-12.5	693	-26.6	-4250	410
78.3	-0.0624	-9.99	-12	692	-27	-4320	409
79.1	-0.0312	-5	-11.5	691	-27.5	-4400	409
79.8	-0.0624	-9.99	-11	690	-28	-4480	409
80.6	-0.0624	-9.99	-10.5	690	-28.4	-4550	408
81.3	-0.0624	-9.99	-9.99	689	-28.9	-4630	408
82.1	-0.0624	-9.99	-9.51	688	-29.4	-4710	407
82.8	-0.0624	-9.99	-8.95	687	-29.9	-4790	407
83.6	-0.0624	-9.99	-8.5	687	-30.3	-4860	406
84.3	-0.0312	-5	-8.01	686	-30.9	-4940	406
85.1	-0.0624	-9.99	-7.45	685	-31.3	-5010	405
85.8	-0.0312	-5	-7.01	684	-31.8	-5090	405
86.6	-0.0624	-9.99	-6.55	684	-32.3	-5170	404
87.3	-0.0312	-5	-6.08	683	-32.7	-5240	404
88.1	-0.0624	-9.99	-5.56	682	-33.2	-5310	403
88.9	-0.0624	-9.99	-5.07	681	-33.7	-5390	403
89.6	-0.0312	-5	-4.61	681	-34.2	-5470	402
90.4	-0.0624	-9.99	-4.1	680	-34.7	-5550	402
91.1	-0.0624	-9.99	-3.67	679	-35.2	-5630	401
91.9	-0.0624	-9.99	-3.09	678	-35.7	-5700	401
92.6	-0.0624	-9.99	-2.7	678	-36.1	-5780	400
93.4	-0.0937	-15	-2.23	677	-36.6	-5860	400
94.1	-0.0624	-9.99	-1.74	676	-37.1	-5940	399
94.9	-0.0624	-9.99	-1.21	675	-37.6	-6010	399
95.6	-0.0624	-9.99	-0.711	675	-38	-6080	398
96.4	-0.0312	-5	-0.195	674	-38.6	-6170	398
97.1	-0.0624	-9.99	0.309	673	-39	-6240	398
97.9	-0.0937	-15	0.767	672	-39.5	-6320	397
98.6	-0.0312	-5	1.28	672	-40	-6400	397
99.4	-0.0624	-9.99	1.8	671	-40.5	-6480	396
100	-0.0624	-9.99	2.28	670	-41	-6560	396
101	-0.0624	-9.99	2.84	669	-41.5	-6630	395
102	-0.0624	-9.99	3.27	669	-41.9	-6710	395
102	-0.0624	-9.99	3.75	668	-42.4	-6780	394
103	-0.0937	-15	4.24	667	-42.8	-6850	394
104	-0.0624	-9.99	4.71	666	-43.3	-6930	393
105	-0.0624	-9.99	5.21	666	-43.8	-7010	393
105	-0.0624	-9.99	5.7	665	-44.3	-7090	392
106	-0.0624	-9.99	6.21	664	-44.9	-7180	392
107	-0.0937	-15	6.7	663	-45.3	-7250	391
108	-0.0312	-5	7.21	663	-45.8	-7330	391
108	-0.0312	-5	7.73	662	-46.3	-7400	390
109	-0.0312	-5	8.21	661	-46.8	-7480	390
110	-0.0624	-9.99	8.69	660	-47.2	-7550	389
111	-0.0312	-5	9.18	660	-47.7	-7630	389
111	-0.0312	-5	9.7	659	-48.1	-7700	389
112	-0.0312	-5	10.2	658	-48.6	-7780	388
113	-0.0312	-5	10.6	657	-49.1	-7860	388
114	-0.0312	-5	11.1	657	-49.6	-7940	387
114	-0.0624	-9.99	11.6	656	-50.1	-8020	387
115	-0.0624	-9.99	12.1	655	-50.7	-8110	386
116	-0.0312	-5	12.6	654	-51.1	-8180	386
117	-0.0312	-5	13.1	654	-51.6	-8250	385
117	-0.0312	-5	13.6	653	-52	-8330	385
118	-0.0312	-5	14.1	652	-52.5	-8400	384
119	-0.0312	-5	14.6	651	-53	-8480	384
120	-0.0312	-5	15.1	651	-53.5	-8560	383
120	-0.0624	-9.99	15.6	650	-54	-8640	383
121	-0.0312	-5	16.1	649	-54.5	-8720	382
122	-0.0312	-5	16.6	648	-55	-8800	382
123	-0.0624	-9.99	17.1	648	-55.5	-8880	381
123	-0.0312	-5	17.5	647	-56	-8960	381
124	-0.0312	-5	18	646	-56.4	-9030	380
125	-0.0312	-5	18.5	645	-56.9	-9110	380
126	-0.0312	-5	18.9	645	-57.4	-9190	379
127	-0.0312	-5	19.5	644	-57.8	-9260	379
127	-0.0624	-9.99	19.9	643	-58.3	-9330	378
128	-0.0312	-5	20.5	642	-58.8	-9410	378
129	-0.0312	-5	21	642	-59.3	-9490	377
130	0	0	21.5	641	-59.8	-9560	377
130	-0.0312	-5	22	640	-60.3	-9650	377
131	0	0	22.5	639	-60.8	-9720	376
132	-0.0312	-5	23	639	-61.2	-9800	376
133	-0.0624	-9.99	23.5	638	-61.7	-9880	375
133	0	0	24	637	-62.2	-9960	375
134	-0.0312	-5	24.5	636	-62.6	-10000	374
135	-0.0312	-5	24.9	636	-63.2	-10100	374
136	0	0	25.5	635	-63.7	-10200	373
136	-0.0312	-5	25.9	634	-64.1	-10300	373
137	0	0	26.5	633	-64.6	-10300	372
138	0	0	27	633	-65.2	-10400	372
139	-0.0312	-5	27.4	632	-65.6	-10500	371
139	0	0	27.9	631	-66	-10600	371
140	-0.0312	-5	28.4	630	-66.6	-10700	370
141	0	0	29	630	-67	-10700	370
142	0	0	29.4	629	-67.5	-10800	369
142	0	0	29.9	628	-68	-10900	369
143	0	0	30.4	627	-68.5	-11000	368
144	0	0	30.9	626	-69	-11000	368
145	0	0	31.4	626	-69.5	-11100	367
145	0	0	31.9	625	-69.9	-11200	367
146	0	0	32.4	624	-70.4	-11300	366
147	0	0	32.9	623	-70.9	-11300	366
148	0	0	33.3	623	-71.4	-11400	366
148	-0.0312	-5	33.8	622	-71.9	-11500	365
149	0	0	34.3	621	-72.4	-11600	365
150	0	0	34.8	620	-72.8	-11700	364
151	0	0	35.3	620	-73.3	-11700	364
151	0	0	35.8	619	-73.9	-11800	363
152	0	0	36.3	618	-74.4	-11900	363
153	0	0	36.9	617	-74.9	-12000	362
154	0	0	37.3	617	-75.3	-12000	362
154	0	0	37.9	616	-75.7	-12100	361
155	0	0	38.3	615	-76.3	-12200	361
156	0	0	38.8	614	-76.7	-12300	360
157	0	0	39.3	614	-77.2	-12300	360
157	0	0	39.8	613	-77.6	-12400	359
158	0	0	40.3	612	-78.1	-12500	359
159	0	0	40.7	611	-78.6	-12600	358
160	0	0	41.2	611	-79.1	-12700	358
160	0	0	41.8	610	-79.6	-12700	357
161	0	0	42.2	609	-80.1	-12800	357
162	0	0	42.8	608	-80.6	-12900	356
163	0	0	43.2	608	-81	-13000	356
163	0	0	43.8	607	-81.5	-13000	355
164	0	0	44.3	606	-82	-13100	355
165	0	0	44.8	605	-82.5	-13200	354
166	0	0	45.3	605	-83	-13300	354
166	0	0	45.7	604	-83.4	-13300	353
167	0	0	46.2	603	-84	-13400	353
168	0	0	46.8	602	-84.4	-13500	352
169	0	0	47.3	602	-84.9	-13600	352
169	0	0	47.7	601	-85.4	-13700	351
170	0	0	48.2	600	-85.9	-13700	351
171	0	0	48.7	599	-86.3	-13800	350
172	0	0	49.2	599	-86.9	-13900	350
172	0	0	49.7	598	-87.3	-14000	349
173	0	0	50.2	597	-87.7	-14000	349
174	0	0	50.7	596	-88.3	-14100	348
175	0	0	51.2	596	-88.8	-14200	348
175	0	0	51.7	595	-89.2	-14300	348
176	0	0	52.2	594	-89.7	-14300	347
177	0	0	52.7	593	-90	-14400	347
178	0	0	53.3	593	-90.3	-14500	346
178	0	0	53.8	592	-90.8	-14500	346
179	0	0	54.3	591	-91.2	-14600	345
180	0	0	54.7	590	-91.6	-14700	345
181	0	0	55.2	590	-92.1	-14700	344
181	0	0	55.7	589	-63.4	-10200	344
182	0	0	56.2	588	-1.06	-170	343
183	0	0	56.7	587	-1.28	-205	343
184	0	0	57.2	587	-1.22	-195	342
184	0	0	57.7	586	-1.22	-195	342
185	0	0	58.2	585	-1.22	-195	341
186	0	0	58.7	584	-1.19	-190	341
187	0	0	59.2	584	-1.19	-190	340
187	0.0312	5	59.7	583	-1.12	-180	340
188	0	0	60.2	582	-1.16	-185	339
189	0	0	60.7	581	-1.12	-180	339
190	0	0	61.2	581	-1.12	-180	338
191	0.0312	5	61.7	580	-1.09	-175	338
191	0.0312	5	62.2	579	-1.09	-175	337
192	0	0	62.7	578	-1.09	-175	337
193	0	0	63.1	578	-1.09	-175	336
194	0	0	63.6	577	-1.09	-175	336
194	0	0	64.2	576	-1.06	-170	335
195	0	0	64.7	575	-1.06	-170	335
196	0	0	65.2	575	-1.06	-170	334
197	0	0	65.7	574	-1.09	-175	334
197	0	0	66.2	573	-1.06	-170	333
198	0	0	66.7	572	-1.06	-170	333
199	0.0312	5	67.2	572	-1.09	-175	333
200	0.0312	5	67.7	571	-1.06	-170	332
200	0	0	68.2	570	-1.09	-175	332
201	0	0	68.7	569	-1.06	-170	331
202	0.0312	5	69.3	569	-1.09	-175	331
203	0	0	69.7	568	-1.06	-170	330
203	0	0	70.2	567	-1.03	-165	330
204	0	0	70.7	566	-1.03	-165	329
205	0.0312	5	71.2	566	-1.06	-170	329
206	0.0312	5	71.7	565	-1.06	-170	328
206	0.0312	5	72.1	564	-1.06	-170	328
207	0.0312	5	72.6	563	-1.06	-170	327
208	0.0312	5	73.2	562	-1.06	-170	327
209	0.0312	5	73.7	562	-1.06	-170	326
209	0.0624	9.99	74.2	561	-1.06	-170	326
210	0.0312	5	74.7	560	-1.06	-170	325
211	0.0312	5	75.2	559	-1.06	-170	325
212	0.0312	5	75.7	559	-1.03	-165	324
212	0.0624	9.99	76.2	558	-1.03	-165	324
213	0.0624	9.99	76.6	557	-1.03	-165	323
214	0.0312	5	77.1	556	-1.06	-170	323
215	0.0312	5	77.7	556	-1.06	-170	322
215	0.0624	9.99	78.1	555	-1.06	-170	322
216	0.0312	5	78.6	554	-1.06	-170	321
217	0.0312	5	79.1	553	-1.06	-170	321
218	0.0624	9.99	79.6	553	-1.03	-165	320
218	0.0624	9.99	80.2	552	-1.03	-165	320
219	0.0624	9.99	80.7	551	-0.999	-160	319
220	0.0624	9.99	81.1	550	-1.03	-165	319
221	0.0624	9.99	81.6	550	-1.06	-170	318
221	0.0312	5	82.2	549	-1.03	-165	318
222	0.0624	9.99	82.7	548	-0.999	-160	317
223	0.0624	9.99	83.2	547	-1.03	-165	317
224	0.0312	5	83.7	547	-0.999	-160	316
224	0.0312	5	84.1	546	-1.03	-165	316
225	0.0624	9.99	84.6	545	-1.03	-165	315
226	0.0624	9.99	85.1	544	-1.03	-165	315
227	0.0624	9.99	85.7	544	-1.03	-165	314
227	0.0937	15	86.1	543	-0.999	-160	314
228	0.0624	9.99	86.6	542	-1.03	-165	313
229	0.0937	15	87.2	541	-1.03	-165	313
230	0.0624	9.99	87.7	541	-1.03	-165	312
230	0.0937	15	88.2	540	-1.03	-165	312
231	0.0937	15	88.7	539	-1.03	-165	311
232	0.0937	15	89.2	538	-1.03	-165	311
233	0.0624	9.99	89.7	538	-1.03	-165	310
233	0.0624	9.99	90.2	537	-0.999	-160	310
234	0.0624	9.99	90.7	536	-1.06	-170	310
235	0.0312	5	91.2	535	-0.999	-160	309
236	0.0937	15	91.6	535	-0.999	-160	309
236	0.0937	15	92.2	534	-1.03	-165	308
237	0.0624	9.99	92.7	533	-1.03	-165	308
238	0.0937	15	93.2	532	-1.03	-165	307
239	0.0937	15	93.7	532	-1.06	-170	307
239	0.0624	9.99	94.2	531	-1.06	-170	306
240	0.0624	9.99	94.7	530	-0.999	-160	306
241	0.0937	15	95.2	529	-1.03	-165	305
242	0.0312	5	95.7	529	-1.03	-165	305
242	0.0624	9.99	96.2	528	-0.999	-160	304
243	0.0624	9.99	96.7	527	-1.03	-165	304
244	0.0624	9.99	97.3	526	-1.03	-165	303
245	0.0624	9.99	97.7	526	-0.999	-160	303
245	0.0624	9.99	98.2	525	-0.999	-160	302
246	0.0624	9.99	98.7	524	-1.03	-165	302
247	0.0624	9.99	99.2	523	-1.03	-165	301
248	0.0312	5	99.7	523	-1.03	-165	301
248	0.0624	9.99	100	522	-1.03	-165	300
249	0.0937	15	101	521	-1.03	-165	300
250	0.0624	9.99	101	520	-0.999	-160	299
251	0.0624	9.99	102	520	-1.06	-170	299
252	0.0937	15	102	519	-1.03	-165	298
252	0.0937	15	103	518	-1.03	-165	298
253	0.0624	9.99	103	517	-0.999	-160	297
254	0.0937	15	104	517	-0.999	-160	297
255	0.0624	9.99	104	516	-1.03	-165	296
255	0.0312	5	105	515	-1.03	-165	296
256	0.0624	9.99	105	514	-0.999	-160	295
257	0.0624	9.99	106	514	-1.03	-165	295
258	0.0937	15	106	513	-1.06	-170	294
258	0.0624	9.99	107	512	-1.03	-165	294
259	0	0	107	511	-1.03	-165	293
260	0.0312	5	108	511	-1.03	-165	293
261	0.0312	5	108	510	-0.999	-160	292
261	0.0312	5	109	509	-0.999	-160	292
262	0.0312	5	109	508	-1.03	-165	291
263	0.0312	5	110	508	-1.03	-165	291
264	0.0312	5	110	507	-0.999	-160	290
264	0.0312	5	111	506	-1.03	-165	290
265	0.0624	9.99	111	505	-1.03	-165	289
266	0.0312	5	112	505	-1.03	-165	289
267	0.0624	9.99	112	504	-0.999	-160	288
267	0.0624	9.99	113	503	-1.03	-165	288
268	0.0937	15	113	502	-0.999	-160	287
269	0.0312	5	114	501	-0.999	-160	287
270	0.0624	9.99	114	501	-0.999	-160	286
270	0.0624	9.99	115	500	-1.03	-165	286
271	0.0624	9.99	115	499	-1.03	-165	285
272	0.0312	5	116	498	-0.999	-160	285
273	0.0624	9.99	116	498	-1.03	-165	284
273	0.0624	9.99	117	497	-0.999	-160	284
274	0.0624	9.99	117	496	-0.999	-160	283
275	0.0937	15	118	495	-0.999	-160	283
276	0.0624	9.99	118	495	-0.968	-155	282
276	0.0624	9.99	119	494	-0.968	-155	282
277	0.0937	15	119	493	-0.999	-160	281
278	0.0937	15	120	492	-0.999	-160	281
279	0.0624	9.99	120	492	-0.999	-160	280
279	0.0624	9.99	121	491	-0.999	-160	280
280	0.0937	15	121	490	-0.999	-160	279
281	0.0624	9.99	122	489	-0.999	-160	279
282	0.0624	9.99	122	489	-0.999	-160	278
282	0.0312	5	123	488	-0.968	-155	278
283	0.0312	5	123	487	-0.999	-160	277
284	0	0	124	486	-0.999	-160	277
285	0	0	124	486	-0.968	-155	276
285	0	0	125	485	-0.999	-160	276
286	0.0312	5	125	484	-0.968	-155	276
287	0.0312	5	126	483	-0.968	-155	275
288	0	0	126	483	-0.968	-155	274
288	0.0312	5	127	482	-0.968	-155	274
289	0.0624	9.99	127	481	-0.999	-160	274
290	0	0	128	480	-0.999	-160	273
291	0.0312	5	128	480	-0.968	-155	273
291	0.0312	5	129	479	-0.968	-155	272
292	0.0624	9.99	129	478	-0.999	-160	272
293	0.0312	5	130	477	-0.812	-130	271
294	0.0312	5	130	477	-0.843	-135	271
294	0.0624	9.99	131	476	-0.843	-135	270
295	0.0312	5	131	475	-0.843	-135	270
296	0.0312	5	132	474	-0.843	-135	269
297	0.0624	9.99	132	474	-0.812	-130	269
297	0.0624	9.99	133	473	-0.843	-135	268
298	0.0624	9.99	133	472	-0.843	-135	268
299	0.0937	15	134	471	-0.874	-140	267
300	0.0624	9.99	134	471	-0.874	-140	267
300	0.0624	9.99	135	470	-0.843	-135	266
301	0.0624	9.99	135	469	-0.843	-135	266
302	0.0937	15	136	468	-0.843	-135	265
303	0.0624	9.99	136	468	-0.874	-140	265
303	0.0937	15	137	467	-0.874	-140	264
304	0.0624	9.99	138	466	-0.874	-140	264
305	0.0937	15	138	465	-0.874	-140	263
306	0.0937	15	139	465	-0.905	-145	263
306	0.0624	9.99	139	464	-0.905	-145	262
307	0.0624	9.99	140	463	-0.874	-140	262
308	0.0624	9.99	140	462	-0.905	-145	261
309	0.0937	15	141	462	-0.905	-145	261
309	0.0937	15	141	461	-0.874	-140	260
310	0.0624	9.99	142	460	-0.937	-150	260
311	0.0624	9.99	142	459	-0.905	-145	259
312	0.0937	15	143	459	-0.905	-145	259
312	0.0937	15	143	458	-0.874	-140	258
313	0.0937	15	144	457	-0.843	-135	258
314	0.0937	15	144	456	-0.843	-135	257
315	0.0624	9.99	145	456	-0.78	-125	257
316	0.0937	15	145	455	-0.78	-125	256
316	0.0937	15	146	454	-0.812	-130	256
317	0.0937	15	146	453	-0.78	-125	255
318	0.0624	9.99	147	453	-0.593	-94.9	255
319	0.0937	15	147	452	-0.562	-89.9	254
319	0.0624	9.99	148	451	-0.562	-89.9	254
320	0.0624	9.99	148	450	-0.531	-84.9	253
321	0.0937	15	148	450	-0.562	-89.9	253
322	0.0937	15	149	449	-0.593	-94.9	252
322	0.0937	15	149	448	-0.531	-84.9	252
323	0.0624	9.99	150	447	-0.562	-89.9	251
324	0.0312	5	151	447	-0.531	-84.9	251
325	0.0937	15	151	446	-0.531	-84.9	250
325	0.0937	15	152	445	-0.562	-89.9	250
326	0.0624	9.99	152	444	-0.562	-89.9	249
327	0.0624	9.99	153	444	-0.562	-89.9	249
328	0.0937	15	153	443	-0.562	-89.9	248
328	0.0624	9.99	154	442	-0.562	-89.9	248
329	0.0937	15	154	441	-0.562	-89.9	247
330	0.0937	15	155	441	-0.562	-89.9	247
331	0.0937	15	155	440	-0.562	-89.9	246
331	0.0937	15	156	439	-0.562	-89.9	246
332	0.125	20	156	438	-0.562	-89.9	245
333	0.0624	9.99	157	437	-0.531	-84.9	245
334	0.0937	15	157	437	-0.562	-89.9	244
334	0.0624	9.99	158	436	-0.562	-89.9	244
335	0.0312	5	158	435	-0.562	-89.9	243
336	0.0624	9.99	159	434	-0.562	-89.9	243
337	0.0937	15	159	434	-0.531	-84.9	242
337	0.0937	15	160	433	-0.562	-89.9	242
338	0.0937	15	160	432	-0.562	-89.9	241
339	0.0937	15	161	431	-0.562	-89.9	241
340	0.0937	15	161	431	-0.562	-89.9	240
340	0.0937	15	162	430	-0.593	-94.9	240
341	0.0937	15	162	429	-0.531	-84.9	239
342	0.0624	9.99	163	428	-0.531	-84.9	239
343	0.0624	9.99	163	428	-0.562	-89.9	238
343	0.0937	15	164	427	-0.593	-94.9	238
344	0.0937	15	164	426	-0.562	-89.9	237
345	0.0624	9.99	165	425	-0.562	-89.9	237
346	0.0937	15	165	425	-0.562	-89.9	236
346	0.0937	15	166	424	-0.562	-89.9	236
347	0.0937	15	166	423	-0.531	-84.9	235
348	0.125	20	167	422	-0.531	-84.9	235
349	0.0624	9.99	167	422	-0.531	-84.9	234
349	0.0624	9.99	168	421	-0.531	-84.9	234
350	0.0624	9.99	168	420	-0.531	-84.9	233
351	0.0937	15	169	419	-0.531	-84.9	233
352	0.0937	15	169	419	-0.531	-84.9	232
352	0.0937	15	170	418	-0.531	-84.9	232
353	0.0937	15	170	417	-0.5	-79.9	231
354	0.0937	15	171	416	-0.531	-84.9	231
355	0.0937	15	171	416	-0.531	-84.9	230
355	0.125	20	172	415	-0.5	-79.9	230
356	0.0937	15	172	414	-0.562	-89.9	229
357	0.156	25	173	413	-0.531	-84.9	229
358	0.0937	15	173	413	-0.531	-84.9	228
358	0.0937	15	174	412	-0.531	-84.9	228
359	0.0937	15	174	411	-0.5	-79.9	227
360	0.0937	15	175	410	-0.5	-79.9	227
361	0.0937	15	175	410	-0.5	-79.9	226
361	0.0937	15	176	409	-0.5	-79.9	226
362	0.0937	15	176	408	-0.468	-74.9	225
363	0.0937	15	177	407	-0.5	-79.9	225
364	0.0937	15	177	407	-0.5	-79.9	224
364	0.125	20	178	406	-0.468	-74.9	224
365	0.0937	15	178	405	-0.531	-84.9	223
366	0.0937	15	179	404	-0.531	-84.9	223
367	0.125	20	180	404	-0.5	-79.9	222
367	0.0937	15	180	403	-0.5	-79.9	222
368	0.0624	9.99	181	402	-0.5	-79.9	221
369	0.125	20	181	401	-0.5	-79.9	221
370	0.0937	15	182	401	-0.531	-84.9	220
370	0.0937	15	182	400	-0.531	-84.9	220
371	0.0624	9.99	182	399	-0.5	-79.9	219
372	0.0937	15	183	398	-0.5	-79.9	219
373	0.0937	15	184	398	-0.5	-79.9	218
373	0.0937	15	184	397	-0.531	-84.9	218
374	0.125	20	185	396	-0.5	-79.9	217
375	0.0937	15	185	395	-0.531	-84.9	217
376	0.0937	15	186	395	-0.531	-84.9	216
376	0.0624	9.99	186	394	-0.531	-84.9	216
377	0.0624	9.99	187	393	-0.531	-84.9	215
378	0.125	20	187	392	-0.531	-84.9	215
379	0.0937	15	188	392	-0.531	-84.9	214
380	0.125	20	188	391	-0.5	-79.9	214
380	0.0624	9.99	189	390	-0.531	-84.9	213
381	0.0937	15	189	389	-0.531	-84.9	213
382	0.0937	15	190	389	-0.5	-79.9	212
383	0.0937	15	190	388	-0.531	-84.9	212
383	0.0937	15	191	387	-0.531	-84.9	211
384	0.0937	15	191	386	-0.531	-84.9	211
385	0.0937	15	192	386	-0.531	-84.9	210
386	0.0937	15	192	385	-0.5	-79.9	210
386	0.0937	15	193	384	-0.5	-79.9	209
387	0.0624	9.99	193	383	-0.437	-69.9	209
388	0.0624	9.99	194	383	-0.25	-40	208
389	0.0624	9.99	194	382	-0.219	-35	208
389	0.0312	5	195	381	-0.25	-40	207
390	0.0624	9.99	195	380	-0.25	-40	207
391	0.0937	15	196	380	-0.219	-35	206
392	0.0937	15	196	379	-0.281	-45	206
392	0.0937	15	197	378	-0.25	-40	205
393	0.0937	15	197	377	-0.25	-40	205
394	0.0937	15	198	377	-0.25	-40	204
395	0.0937	15	198	376	-0.25	-40	204
395	0.0624	9.99	199	375	-0.25	-40	203
396	0.0624	9.99	199	374	-0.25	-40	203
397	0.0624	9.99	200	373	-0.25	-40	202
398	0.0937	15	200	373	-0.25	-40	202
398	0.0937	15	201	372	-0.219	-35	201
399	0.0624	9.99	201	371	-0.25	-40	201
400	0.0624	9.99	202	370	-0.25	-40	200
401	0.0937	15	202	370	-0.219	-35	200
401	0.0624	9.99	203	369	-0.219	-35	199
402	0.0624	9.99	203	368	-0.25	-40	199
403	0.0624	9.99	204	367	-0.25	-40	198
404	0.0937	15	204	367	-0.25	-40	197
404	0.0312	5	205	366	-0.219	-35	197
405	0.0624	9.99	205	365	-0.25	-40	196
406	0.0624	9.99	206	364	-0.219	-35	196
407	0.0312	5	206	364	-0.219	-35	195
407	0.0624	9.99	207	363	-0.187	-30	195
408	0.0624	9.99	207	362	-0.25	-40	194
409	0.0624	9.99	208	361	-0.219	-35	194
410	0.0624	9.99	208	361	-0.187	-30	193
410	0.0624	9.99	209	360	-0.219	-35	193
411	0.0937	15	210	359	-0.25	-40	192
412	0.0937	15	210	358	-0.187	-30	192
413	0.0937	15	211	358	-0.219	-35	191
413	0.0937	15	211	357	-0.219	-35	191
414	0.0937	15	212	356	-0.219	-35	190
415	0.0624	9.99	212	355	-0.219	-35	190
416	0.0624	9.99	213	355	-0.219	-35	189
416	0.0312	5	213	354	-0.187	-30	189
417	0.0312	5	214	353	-0.187	-30	188
418	0.0624	9.99	214	352	-0.219	-35	188
419	0.0624	9.99	215	352	-0.219	-35	187
419	0.0624	9.99	215	351	-0.187	-30	187
420	0.0624	9.99	216	350	-0.187	-30	186
421	0.0312	5	216	349	-0.187	-30	186
422	0.0312	5	217	349	-0.187	-30	185
422	0.0312	5	217	348	-0.219	-35	185
423	0.0312	5	218	347	-0.187	-30	184
424	0.0312	5	218	346	-0.187	-30	184
425	0.0312	5	219	346	-0.187	-30	183
425	0.0312	5	219	345	-0.187	-30	183
426	0.0312	5	220	344	-0.156	-25	182
427	0	0	220	343	-0.187	-30	182
428	0.0624	9.99	221	343	-0.219	-35	181
428	0.0624	9.99	221	342	-0.187	-30	181
429	0.0312	5	222	341	-0.219	-35	180
430	0.0312	5	222	340	-0.219	-35	180
431	0.0312	5	223	340	-0.219	-35	179
431	0.0312	5	223	339	-0.219	-35	179
432	0.0312	5	224	338	-0.187	-30	178
433	0.0312	5	224	337	-0.187	-30	178
434	0.0312	5	225	337	-0.187	-30	177
434	0.0312	5	225	336	-0.187	-30	177
435	0	0	226	335	-0.187	-30	176
436	0.0312	5	226	334	-0.156	-25	176
437	0	0	227	334	-0.156	-25	175
437	0.0312	5	227	333	-0.219	-35	175
438	0.0312	5	228	332	-0.219	-35	174
439	0.0624	9.99	228	331	-0.187	-30	174
440	0	0	229	331	-0.187	-30	173
441	0.0312	5	229	330	-0.219	-35	173
441	0.0312	5	230	329	-0.187	-30	172
442	0.0312	5	230	328	-0.187	-30	172
443	0.0312	5	231	328	-0.219	-35	171
444	0	0	231	327	-0.187	-30	171
444	0	0	232	326	-0.219	-35	170
445	0	0	232	325	-0.187	-30	170
446	0.0312	5	233	325	-0.156	-25	169
447	0.0624	9.99	233	324	-0.187	-30	169
447	0.0312	5	234	323	-0.187	-30	168
448	0	0	235	322	-0.187	-30	168
449	0	0	235	322	-0.187	-30	167
450	0	0	236	321	-0.156	-25	167
450	0	0	236	320	-0.219	-35	166
451	0.0312	5	237	319	-0.219	-35	166
452	0	0	237	319	-0.187	-30	165
453	0	0	238	318	-0.187	-30	165
453	0	0	238	317	-0.219	-35	164
454	0.0624	9.99	239	316	-0.219	-35	164
455	0.0312	5	239	316	-0.219	-35	163
456	0	0	240	315	-0.187	-30	163
456	0	0	240	314	-0.219	-35	162
457	0	0	241	313	-0.187	-30	162
458	0.0312	5	241	312	-0.187	-30	161
459	0	0	242	312	-0.187	-30	161
459	0.0312	5	242	311	-0.219	-35	160
460	0	0	243	310	-0.187	-30	159
461	0	0	243	309	-0.156	-25	159
462	0.0312	5	244	309	-0.187	-30	158
462	0.0624	9.99	244	308	-0.187	-30	158
463	0.0312	5	245	307	-0.187	-30	158
464	0	0	245	306	-0.187	-30	157
465	0	0	246	306	-0.187	-30	157
465	0	0	246	305	-0.187	-30	156
466	0.0624	9.99	247	304	-0.187	-30	155
467	0	0	247	303	-0.156	-25	155
468	0.0312	5	248	303	-0.219	-35	154
468	0.0312	5	248	302	-0.187	-30	154
469	0.0312	5	249	301	-0.219	-35	153
470	0	0	249	300	-0.219	-35	153
471	0.0312	5	250	300	-0.219	-35	152
471	0	0	250	299	-0.187	-30	152
472	0.0312	5	251	298	-0.187	-30	151
473	0	0	251	297	-0.187	-30	151
474	0	0	252	297	-0.187	-30	150
474	0	0	253	296	-0.219	-35	150
475	0.0312	5	253	295	-0.187	-30	149
476	0.0312	5	254	294	-0.187	-30	149
477	0	0	254	294	-0.219	-35	148
477	0	0	255	293	-0.219	-35	148
478	0	0	255	292	-0.219	-35	147
479	0	0	256	291	-0.219	-35	147
480	0	0	256	291	-0.25	-40	146
480	0	0	257	290	-0.219	-35	146
481	0.0312	5	257	289	-0.187	-30	145
482	0	0	258	288	-0.219	-35	145
483	0	0	258	288	-0.187	-30	144
483	0	0	259	287	-0.219	-35	144
484	0	0	259	286	-0.219	-35	143
485	0	0	260	285	-0.219	-35	143
486	0	0	260	285	-0.187	-30	142
486	0	0	261	284	-0.187	-30	142
487	0.0312	5	261	283	-0.219	-35	141
488	0	0	262	282	-0.187	-30	141
489	0	0	262	282	-0.219	-35	140
489	0	0	263	281	-0.219	-35	140
490	0	0	263	280	-0.219	-35	139
491	0	0	264	279	-0.219	-35	139
492	0	0	264	279	-0.25	-40	138
492	0	0	265	278	-0.219	-35	138
493	0	0	265	277	-0.219	-35	137
494	0	0	266	276	-0.25	-40	137
495	0	0	266	276	-0.187	-30	136
495	0	0	267	275	-0.219	-35	136
496	0	0	267	274	-0.219	-35	135
497	0.0312	5	268	273	-0.219	-35	135
498	0	0	268	273	-0.187	-30	134
498	0	0	269	272	-0.187	-30	134
499	0	0	269	271	-0.219	-35	133
500	0	0	270	270	-0.219	-35	133
501	0	0	271	270	-0.219	-35	132
501	0	0	271	269	-0.187	-30	132
502	0	0	272	268	-0.219	-35	131
503	0	0	272	267	-0.219	-35	131
504	0	0	273	267	-0.187	-30	130
505	0	0	273	266	-0.187	-30	130
505	0	0	274	265	-0.156	-25	129
506	0	0	274	264	-0.187	-30	128
507	0	0	275	264	-0.187	-30	128
508	0	0	275	263	-0.219	-35	127
508	0	0	276	262	-0.187	-30	127
509	0	0	276	261	-0.187	-30	126
510	0	0	277	261	-0.187	-30	126
511	0	0	277	260	-0.187	-30	125
511	0	0	278	259	-0.187	-30	125
512	0	0	278	258	-0.187	-30	124
513	0	0	279	258	-0.219	-35	124
514	0	0	279	257	-0.187	-30	123
514	0	0	280	256	-0.219	-35	123
515	0	0	280	255	-0.219	-35	122
516	0	0	281	255	-0.25	-40	122
517	0	0	281	254	-0.187	-30	121
517	0	0	282	253	-0.156	-25	121
518	-0.0312	-5	282	252	-0.187	-30	120
519	0	0	283	252	-0.187	-30	120
520	0	0	283	251	-0.187	-30	119
520	0	0	284	250	-0.187	-30	119
521	0	0	284	249	-0.187	-30	118
522	0	0	285	248	-0.25	-40	118
523	0	0	285	248	-0.219	-35	117
523	0	0	286	247	-0.219	-35	117
524	0	0	286	246	-0.219	-35	116
525	0	0	287	245	-0.219	-35	116
526	-0.0312	-5	288	245	-0.187	-30	115
526	0	0	288	244	-0.187	-30	115
527	-0.0312	-5	288	243	-0.187	-30	114
528	0	0	289	242	-0.187	-30	114
529	0	0	290	242	-0.187	-30	113
529	0	0	290	241	-0.187	-30	113
530	0	0	291	240	-0.187	-30	112
531	0	0	291	239	-0.187	-30	112
532	-0.0312	-5	292	239	-0.219	-35	111
532	0	0	292	238	-0.187	-30	111
533	0	0	293	237	-0.187	-30	110
534	0	0	293	236	-0.219	-35	110
535	-0.0312	-5	294	236	-0.219	-35	109
535	0	0	294	235	-0.187	-30	109
536	0	0	295	234	-0.219	-35	108
537	0	0	295	233	-0.187	-30	107
538	-0.0312	-5	296	233	-0.187	-30	107
538	0	0	296	232	-0.156	-25	106
539	0	0	297	231	-0.219	-35	106
540	-0.0312	-5	297	230	-0.156	-25	105
541	0	0	298	230	-0.187	-30	105
541	-0.0312	-5	298	229	-0.219	-35	104
542	-0.0624	-9.99	299	228	-0.156	-25	104
543	-0.0312	-5	299	227	-0.156	-25	103
544	-0.0312	-5	300	227	-0.156	-25	103
544	-0.0312	-5	300	226	-0.187	-30	102
545	-0.0312	-5	301	225	-0.187	-30	102
546	-0.0312	-5	301	224	-0.187	-30	101
547	-0.0312	-5	302	224	-0.219	-35	101
547	-0.0312	-5	303	223	-0.187	-30	100
548	-0.0312	-5	303	222	-0.187	-30	99.8
549	-0.0312	-5	304	221	-0.219	-35	99.2
550	0	0	304	221	-0.219	-35	98.7
550	0	0	305	220	-0.219	-35	98.2
551	-0.0312	-5	305	219	-0.25	-40	97.7
552	0	0	306	218	-0.219	-35	97.3
553	-0.0312	-5	306	218	-0.219	-35	96.7
553	-0.0312	-5	307	217	-0.219	-35	96.2
554	-0.0312	-5	307	216	-0.25	-40	95.6
555	-0.0312	-5	308	215	-0.219	-35	95.1
556	-0.0624	-9.99	308	215	-0.219	-35	94.6
556	-0.0312	-5	309	214	-0.219	-35	94.1
557	0	0	309	213	-0.219	-35	93.6
558	0	0	310	212	-0.187	-30	93.1
559	-0.0312	-5	310	212	-0.219	-35	92.5
559	-0.0312	-5	311	211	-0.219	-35	92
560	0	0	311	210	-0.219	-35	91.5
561	-0.0312	-5	312	209	-0.219	-35	91.1
562	-0.0312	-5	312	209	-0.187	-30	90.5
562	-0.0312	-5	313	208	-0.219	-35	90
563	-0.0312	-5	313	207	-0.25	-40	89.5
564	-0.0624	-9.99	314	206	-0.25	-40	89
565	-0.0312	-5	314	206	-0.219	-35	88.5
565	-0.0312	-5	315	205	-0.219	-35	87.9
566	-0.0624	-9.99	315	204	-0.219	-35	87.4
567	-0.0312	-5	316	203	-0.219	-35	86.9
568	-0.0312	-5	316	203	-0.219	-35	86.3
569	-0.0312	-5	317	202	-0.25	-40	85.9
569	-0.0624	-9.99	317	201	-0.25	-40	85.3
570	-0.0624	-9.99	318	200	-0.219	-35	84.8
571	-0.0624	-9.99	319	200	-0.25	-40	84.3
572	-0.0312	-5	319	199	-0.25	-40	83.8
572	-0.0312	-5	320	198	-0.25	-40	83.3
573	-0.0624	-9.99	320	197	-0.219	-35	82.8
574	-0.0624	-9.99	321	197	-0.219	-35	82.2
575	-0.0312	-5	321	196	-0.219	-35	81.7
575	-0.0624	-9.99	322	195	-0.25	-40	81.2
576	-0.0624	-9.99	322	194	-0.25	-40	80.7
577	-0.0624	-9.99	323	194	-0.25	-40	80.2
578	-0.0624	-9.99	323	193	-0.25	-40	79.6
578	-0.0312	-5	324	192	-0.281	-45	79.1
579	0	0	324	191	-0.281	-45	78.6
580	-0.0312	-5	325	191	-0.25	-40	78.1
581	-0.0312	-5	325	190	-0.281	-45	77.5
581	-0.0312	-5	326	189	-0.281	-45	77
582	-0.0312	-5	326	188	-0.281	-45	76.6
583	0	0	327	188	-0.25	-40	76.1
584	-0.0312	-5	327	187	-0.281	-45	75.6
584	0	0	328	186	-0.281	-45	75
585	-0.0312	-5	328	185	-0.281	-45	74.5
586	-0.0312	-5	329	184	-0.312	-50	74
587	-0.0312	-5	329	184	-0.25	-40	73.4
587	-0.0312	-5	330	183	-0.281	-45	72.9
588	-0.0312	-5	331	182	-0.312	-50	72.4
589	-0.0312	-5	331	181	-0.281	-45	71.9
590	-0.0624	-9.99	332	181	-0.281	-45	71.4
590	-0.0312	-5	332	180	-0.281	-45	70.9
591	-0.0312	-5	333	179	-0.281	-45	70.4
592	-0.0937	-15	333	178	-0.25	-40	69.9
593	-0.0937	-15	334	178	-0.25	-40	69.4
593	-0.0937	-15	334	177	-0.25	-40	68.8
594	-0.0937	-15	335	176	-0.25	-40	68.4
595	-0.0624	-9.99	335	175	-0.281	-45	67.8
596	-0.0937	-15	336	175	-0.281	-45	67.4
596	-0.0312	-5	336	174	-0.281	-45	66.8
597	-0.0624	-9.99	337	173	-0.281	-45	66.2
598	-0.0624	-9.99	337	172	-0.281	-45	65.7
599	-0.0624	-9.99	338	172	-0.25	-40	65.2
599	-0.0937	-15	338	171	-0.25	-40	64.7
600	-0.0624	-9.99	339	170	-0.25	-40	64.1
601	-0.0937	-15	339	169	-0.25	-40	63.6
602	-0.0624	-9.99	340	169	-0.25	-40	63.1
602	-0.0624	-9.99	340	168	-0.281	-45	62.5
603	-0.0937	-15	341	167	-0.25	-40	62.1
604	-0.0937	-15	341	166	-0.25	-40	61.6
605	-0.0937	-15	342	166	-0.281	-45	61.1
605	-0.0937	-15	342	165	-0.281	-45	60.5
606	-0.0937	-15	343	164	-0.25	-40	60
607	-0.0937	-15	343	163	-0.281	-45	59.4
608	-0.0937	-15	344	163	-0.281	-45	58.9
608	-0.0624	-9.99	344	162	-0.312	-50	58.4
609	-0.0624	-9.99	345	161	-0.312	-50	57.9
610	-0.0937	-15	345	160	-0.312	-50	57.4
611	-0.0937	-15	346	160	-0.281	-45	56.8
611	-0.0624	-9.99	347	159	-0.312	-50	56.3
612	-0.0624	-9.99	347	158	-0.312	-50	55.8
613	-0.0624	-9.99	348	157	-0.312	-50	55.3
614	-0.0624	-9.99	348	157	-0.312	-50	54.9
614	-0.0624	-9.99	349	156	-0.343	-55	54.3
615	-0.0624	-9.99	349	155	-0.312	-50	53.8
616	-0.0624	-9.99	350	154	-0.343	-55	53.2
617	-0.0937	-15	350	154	-0.312	-50	52.7
617	-0.0937	-15	351	153	-0.312	-50	52.2
618	-0.0624	-9.99	351	152	-0.343	-55	51.6
619	-0.0624	-9.99	352	151	-0.312	-50	51.1
620	-0.0624	-9.99	352	151	-0.343	-55	50.6
620	-0.0937	-15	353	150	-0.343	-55	50.1
621	-0.0624	-9.99	353	149	-0.343	-55	49.6
622	-0.0937	-15	354	148	-0.312	-50	49.1
623	-0.0624	-9.99	354	148	-0.281	-45	48.5
623	-0.0937	-15	355	147	-0.343	-55	48
624	-0.0624	-9.99	355	146	-0.343	-55	47.5
625	-0.0624	-9.99	356	145	-0.281	-45	47
626	-0.0937	-15	356	145	-0.343	-55	46.5
626	-0.0937	-15	357	144	-0.312	-50	45.9
627	-0.0937	-15	357	143	-0.343	-55	45.5
628	-0.0624	-9.99	358	142	-0.312	-50	44.9
629	-0.0937	-15	358	142	-0.312	-50	44.4
630	-0.0937	-15	359	141	-0.312	-50	43.9
630	-0.0937	-15	359	140	-0.343	-55	43.3
631	-0.0937	-15	360	139	-0.343	-55	42.8
632	-0.0937	-15	361	139	-0.281	-45	42.3
633	-0.0624	-9.99	361	138	-0.312	-50	41.8
633	-0.0937	-15	362	137	-0.343	-55	41.3
634	-0.0624	-9.99	362	136	-0.343	-55	40.7
635	-0.0937	-15	363	136	-0.312	-50	40.2
636	-0.0937	-15	363	135	-0.343	-55	39.7
636	-0.0937	-15	364	134	-0.343	-55	39.2
637	-0.0937	-15	364	133	-0.343	-55	38.7
638	-0.0937	-15	365	133	-0.312	-50	38.2
639	-0.0937	-15	365	132	-0.312	-50	37.6
639	-0.0937	-15	366	131	-0.343	-55	37.1
640	-0.0624	-9.99	366	130	-0.343	-55	36.6
641	-0.0937	-15	367	130	-0.312	-50	36.1
642	-0.0937	-15	367	129	-0.343	-55	35.6
642	-0.0624	-9.99	368	128	-0.312	-50	35
643	-0.0937	-15	368	127	-0.312	-50	34.5
644	-0.0624	-9.99	369	127	-0.312	-50	33.9
645	-0.0937	-15	369	126	-0.312	-50	33.5
645	-0.0937	-15	370	125	-0.312	-50	33
646	-0.0624	-9.99	370	124	-0.343	-55	32.5
647	-0.0937	-15	371	123	-0.343	-55	32
648	-0.0624	-9.99	371	123	-0.343	-55	31.4
648	-0.0937	-15	372	122	-0.312	-50	30.9
649	-0.0624	-9.99	372	121	-0.312	-50	30.4
650	-0.0312	-5	373	120	-0.343	-55	29.8
651	-0.0937	-15	374	120	-0.343	-55	29.3
651	-0.0624	-9.99	374	119	-0.343	-55	28.8
652	-0.0937	-15	375	118	-0.375	-59.9	28.3
653	-0.0937	-15	375	117	-0.375	-59.9	27.8
654	-0.0624	-9.99	376	117	-0.375	-59.9	27.2
654	-0.0937	-15	376	116	-0.343	-55	26.7
655	-0.0312	-5	377	115	-0.375	-59.9	26.2
656	-0.0624	-9.99	377	114	-0.343	-55	25.7
657	-0.0624	-9.99	378	114	-0.343	-55	25.2
657	-0.0624	-9.99	378	113	-0.343	-55	24.7
658	-0.0624	-9.99	379	112	-0.343	-55	24.1
659	-0.0937	-15	379	111	-0.375	-59.9	23.6
660	-0.0937	-15	380	111	-0.375	-59.9	23
660	-0.0937	-15	380	110	-0.375	-59.9	22.5
661	-0.0937	-15	381	109	-0.343	-55	22
662	-0.0937	-15	381	108	-0.343	-55	21.5
663	-0.0937	-15	382	108	-0.375	-59.9	21
663	-0.0624	-9.99	382	107	-0.343	-55	20.4
664	-0.0937	-15	383	106	-0.343	-55	19.9
665	-0.0624	-9.99	383	105	-0.406	-64.9	19.4
666	-0.0624	-9.99	384	105	-0.375	-59.9	18.8
666	-0.0937	-15	384	104	-0.375	-59.9	18.4
667	-0.0937	-15	385	103	-0.343	-55	17.8
668	-0.0937	-15	385	102	-0.343	-55	17.3
669	-0.0937	-15	386	102	-0.375	-59.9	16.8
669	-0.0937	-15	386	101	-0.343	-55	16.3
670	-0.0937	-15	387	100	-0.375	-59.9	15.7
671	-0.0937	-15	387	99.4	-0.343	-55	15.2
672	-0.0937	-15	388	98.6	-0.343	-55	14.7
672	-0.0937	-15	389	97.9	-0.375	-59.9	14.1
673	-0.0937	-15	389	97.1	-0.375	-59.9	13.7
674	-0.0937	-15	390	96.4	-0.375	-59.9	13.1
675	-0.0937	-15	390	95.6	-0.375	-59.9	12.6
675	-0.0937	-15	391	94.9	-0.343	-55	12
676	-0.0624	-9.99	391	94.1	-0.375	-59.9	11.5
677	-0.0624	-9.99	392	93.4	-0.375	-59.9	11
678	-0.0937	-15	392	92.6	-0.343	-55	10.5
678	-0.0624	-9.99	393	91.9	-0.406	-64.9	9.95
679	-0.0937	-15	393	91.1	-0.375	-59.9	9.38
680	-0.0937	-15	394	90.4	-0.375	-59.9	8.93
681	-0.0937	-15	394	89.6	-0.406	-64.9	8.37
681	-0.0624	-9.99	395	88.9	-0.375	-59.9	7.89
682	-0.0312	-5	395	88.1	-0.406	-64.9	7.37
683	-0.0624	-9.99	396	87.4	-0.375	-59.9	6.83
684	-0.0624	-9.99	396	86.6	-0.406	-64.9	6.33
684	-0.0624	-9.99	397	85.8	-0.406	-64.9	5.74
685	-0.0624	-9.99	397	85.1	-0.375	-59.9	5.24
686	-0.0624	-9.99	398	84.3	-0.406	-64.9	4.77
687	-0.0624	-9.99	398	83.6	-0.375	-59.9	4.22
687	-0.0937	-15	399	82.8	-0.375	-59.9	3.75
688	-0.0624	-9.99	399	82.1	-0.406	-64.9	3.19
689	-0.0312	-5	400	81.3	-0.375	-59.9	2.71
690	-0.0624	-9.99	400	80.6	-0.343	-55	2.11
690	-0.0624	-9.99	401	79.8	-0.343	-55	1.63
691	-0.0312	-5	402	79.1	-0.343	-55	1.05
692	-0.0624	-9.99	402	78.3	-0.343	-55	0.553
693	-0.0624	-9.99	403	77.6	-0.343	-55	-0.021
694	-0.0624	-9.99	403	76.8	-0.343	-55	-0.511
694	-0.0312	-5	404	76.1	-0.343	-55	-1.02
695	-0.0624	-9.99	404	75.3	-0.343	-55	-1.56
696	-0.0312	-5	405	74.6	-0.343	-55	-2.04
697	-0.0624	-9.99	405	73.8	-0.343	-55	-2.61
697	-0.0624	-9.99	406	73	-0.343	-55	-3.06
698	-0.0624	-9.99	406	72.3	-0.343	-55	-3.63
699	-0.0937	-15	407	71.5	-0.343	-55	-4.14
700	-0.0624	-9.99	407	70.8	-0.343	-55	-4.7
700	-0.0937	-15	408	70	-0.219	-35	-5.2
701	-0.0312	-5	408	69.3	0	0	-5.73
702	-0.0624	-9.99	409	68.5	0	0	-6.24
703	-0.0624	-9.99	409	67.8	0	0	-6.76
703	-0.0624	-9.99	410	67	0	0	-7.29
704	-0.0624	-9.99	410	66.3	0	0	-7.82
705	-0.0624	-9.99	411	65.5	0	0	-8.25
706	-0.0624	-9.99	411	64.8	0	0	-8.82
706	-0.0624	-9.99	412	64	0	0	-9.32
707	-0.0624	-9.99	413	63.3	0	0	-9.93
708	-0.0624	-9.99	413	62.5	0	0	-10.4
709	-0.0624	-9.99	414	61.8	0	0	-11
709	-0.0312	-5	414	61	0	0	-11.5
710	-0.0624	-9.99	415	60.2	0	0	-12
711	-0.0624	-9.99	415	59.5	0	0	-12.6
712	-0.0624	-9.99	416	58.7	0	0	-13.1
712	-0.0624	-9.99	416	58	0	0	-13.6
713	-0.0312	-5	417	57.2	0	0	-14.2
714	-0.0624	-9.99	417	56.5	0	0	-14.7
715	-0.0312	-5	418	55.7	0	0	-15.2
715	-0.0624	-9.99	418	55	0	0	-15.7
716	-0.0312	-5	419	54.2	0	0	-16.2
717	-0.0624	-9.99	419	53.5	0	0	-16.7
718	-0.0624	-9.99	420	52.7	0	0	-17.3
718	-0.0937	-15	420	52	0	0	-17.8
719	-0.0937	-15	421	51.2	0	0	-18.3
720	-0.0937	-15	421	50.5	0	0	-18.8
721	-0.0937	-15	422	49.7	0	0	-19.3
721	-0.0937	-15	422	49	-0.0312	-5	-19.8
722	-0.0937	-15	423	48.2	0	0	-20.4
723	-0.0937	-15	423	47.4	-0.0624	-9.99	-20.9
724	-0.0937	-15	424	46.7	-0.0312	-5	-21.4
724	-0.0937	-15	424	45.9	-0.0312	-5	-22
725	-0.125	-20	425	45.2	0	0	-22.5
726	-0.125	-20	425	44.4	0	0	-23
727	-0.156	-25	426	43.7	0	0	-23.5
727	-0.156	-25	426	42.9	0	0	-24.1
728	-0.156	-25	427	42.2	0	0	-24.6
729	-0.219	-35	428	41.4	-0.0312	-5	-25.1
730	-0.25	-40	428	40.7	-0.0312	-5	-25.6
730	-0.312	-50	429	39.9	-0.0312	-5	-26.2
731	-0.375	-59.9	429	39.2	0	0	-26.7
732	-0.531	-84.9	430	38.4	-0.0312	-5	-27.3
733	-1.5	-240	430	37.7	0	0	-27.8
733	-4.84	-774	431	36.9	-0.0312	-5	-28.4
734	-4.37	-699	431	36.1	-0.0312	-5	-28.8
735	-3.96	-634	432	35.4	-0.0312	-5	-29.3
736	-3.5	-560	432	34.6	0	0	-29.9
736	-2.93	-470	433	33.9	0	0	-30.4
737	-2.4	-385	433	33.1	-0.0312	-5	-30.9
738	-1.94	-310	434	32.4	0	0	-31.5
739	-1.44	-230	434	31.6	-0.0312	-5	-32
739	-0.968	-155	435	30.9	0	0	-32.5
740	-0.406	-64.9	435	30.1	0	0	-33
741	0.0312	5	436	29.4	0	0	-33.6
742	0.624	99.9	436	28.6	-0.0312	-5	-34
742	1.09	175	437	27.9	-0.0312	-5	-34.7
743	1.65	265	438	27.1	-0.0624	-9.99	-35.2
744	2.12	340	438	26.4	-0.0312	-5	-35.7
745	2.65	425	439	25.6	-0.0312	-5	-36.2
745	3.18	510	439	24.9	-0.0624	-9.99	-36.7
746	3.72	594	440	24.1	-0.0312	-5	-37.3
747	4.25	679	440	23.3	0	0	-37.8
748	4.68	749	441	22.6	-0.0312	-5	-38.3
748	5.21	834	441	21.8	-0.0312	-5	-38.8
749	5.78	924	442	21.1	-0.0312	-5	-39.4
750	6.28	1000	442	20.3	-0.0312	-5	-39.9
751	6.84	1090	443	19.6	0	0	-40.4
751	7.37	1180	443	18.8	-0.0312	-5	-40.9
752	7.87	1260	444	18.1	-0.0312	-5	-41.4
753	8.37	1340	444	17.3	-0.0312	-5	-41.9
754	8.93	1430	445	16.6	-0.0624	-9.99	-42.5
754	9.43	1510	445	15.8	-0.0624	-9.99	-43
755	9.99	1600	446	15.1	-0.0312	-5	-43.6
756	10.5	1680	446	14.3	-0.0624	-9.99	-44.1
757	11	1760	447	13.6	-0.0624	-9.99	-44.6
758	11.5	1840	447	12.8	-0.0624	-9.99	-45.1
758	12.1	1930	448	12.1	-0.0624	-9.99	-45.6
759	12.6	2020	448	11.3	-0.0312	-5	-46.1
760	13.1	2100	449	10.5	-0.0312	-5	-46.7
761	13.7	2190	450	9.79	0	0	-47.2
761	14.1	2260	450	9.04	-0.0312	-5	-47.8
762	14.7	2350	451	8.29	-0.0312	-5	-48.3
763	15.2	2430	451	7.54	-0.0312	-5	-48.8
764	15.7	2520	452	6.78	-0.0312	-5	-49.3
764	16.3	2610	452	6.03	-0.0312	-5	-49.9
765	16.8	2690	453	5.28	-0.0312	-5	-50.4
766	17.3	2770	453	4.52	-0.0312	-5	-50.9
767	17.9	2860	454	3.77	-0.0624	-9.99	-51.5
767	18.4	2950	454	3.02	-0.0624	-9.99	-52
768	19	3040	455	2.26	-0.0312	-5	-52.5
769	19.5	3120	455	1.51	-0.0624	-9.99	-53.1
770	20	3200	456	0.759	-0.0624	-9.99	-53.6
770	20.5	3290	456	0.00598	-0.0624	-9.99	-54.2
