# Supplementary material for: Strong repulsive Lifshitz-van der Waals forces on suspended graphene
Source: Nat Commun. 2025 Aug 19;16:7726. doi: 10.1038/s41467-025-63074-1 (PMC12365322; doi:10.1038/s41467-025-63074-1)
Supplement: Supplementary file 3 — Source Data [file 41467_2025_63074_MOESM3_ESM.zip › source_data/ncomms-source-data_supp_figure_5_vaglig.xlsx]

## Sheet: Supp. Fig 5a
Curve_1		Curve_2		Curve_3		Curve_4		Curve_5		Curve_6		Curve_7		Curve_8		Curve_9		Curve_10		Curve_11		Curve_12		Curve_13		Curve_14		Curve_15		Curve_16
d (nm)	F (nN)	d (nm)	F (nN)	d (nm)	F (nN)	d (nm)	F (nN)	d (nm)	F (nN)	d (nm)	F (nN)	d (nm)	F (nN)	d (nm)	F (nN)	d (nm)	F (nN)	d (nm)	F (nN)	d (nm)	F (nN)	d (nm)	F (nN)	d (nm)	F (nN)	d (nm)	F (nN)	d (nm)	F (nN)	d (nm)	F (nN)
350.783	0	350.828	0.00999138	350.603	0	350.767	0.00499569	350.689	0.00499569	350.564	0.00499569	350.791	0	350.528	0	350.885	0	350.504	0	350.982	0	350.73	0	350.647	0.00499569	350.582	0	350.788	0.00499569	350.6	0
350.317	0.00499569	350.354	0.00499569	350.16	0	350.204	0	350.127	0	350.053	0.00499569	350.279	0	349.952	0	350.385	0.00499569	350.026	0	350.443	0	350.262	0	350.172	0.00499569	350.146	0	350.211	0.00499569	350.093	0
349.846	0.00499569	349.843	0.00499569	349.607	0	349.713	0	349.649	0	349.586	0.00999138	349.82	0	349.446	0	349.886	0.00499569	349.482	0	349.986	0	349.762	0	349.649	0.00499569	349.632	0	349.717	0.00499569	349.615	0
349.35	0.00499569	349.326	0.00499569	349.048	0	349.175	0	349.201	0	349	0.00499569	349.285	0	348.957	0	349.38	0	349.063	0	349.526	0	349.242	0	349.141	0.00499569	349.122	0	349.176	0.00499569	349.095	0
348.899	0.00499569	348.828	0.00499569	348.55	0	348.682	0.00499569	348.715	0.00499569	348.577	0.00499569	348.807	0.00499569	348.462	0	348.912	0.00499569	348.561	0	349.094	0	348.774	0	348.654	0	348.6	0	348.689	0.00999138	348.586	0
348.385	0	348.34	0.00499569	348.062	0	348.187	0.00499569	348.211	0	348.108	0	348.32	0	347.966	0	348.348	0	348.037	0	348.511	0	348.178	0	348.133	0	348.077	0	348.174	0.00499569	348.14	0
347.885	0	347.908	0.00999138	347.576	0	347.76	0.00499569	347.718	0	347.671	0.00499569	347.897	0.00499569	347.471	0	347.953	0.00499569	347.578	0	348.004	0	347.664	0	347.682	0.00499569	347.551	0	347.691	0.00499569	347.737	0.00499569
347.347	0	347.32	0	347.102	0	347.213	0	347.241	0	347.07	0	347.345	0	346.972	0	347.406	0	347.035	0	347.501	0	347.163	0	347.22	0.00499569	347.109	0.00499569	347.254	0.00999138	347.206	0
346.798	0	346.841	0.00499569	346.638	0	346.766	0.00499569	346.731	0	346.65	0.00499569	346.88	0.00499569	346.511	0	346.942	0	346.56	0	347.009	0	346.752	0.00499569	346.684	0.00499569	346.559	0	346.717	0.00999138	346.689	0
346.3	0	346.399	0.00499569	346.118	0	346.249	0.00499569	346.284	0	346.129	0.00499569	346.427	0.00499569	346.008	0	346.486	0	346.024	0	346.518	0	346.284	0.00499569	346.148	0	346.122	0.00499569	346.247	0.00499569	346.166	0
345.78	0	345.85	0.00499569	345.623	0	345.726	0	345.772	0	345.649	0.00499569	345.872	0.00499569	345.52	0	345.989	0	345.538	0	345.989	0	345.745	0.00499569	345.639	0	345.555	0	345.714	0	345.678	0
345.287	0	345.329	0.00499569	345.09	0	345.283	0	345.259	0	345.108	0.00499569	345.368	0.00499569	345.034	0	345.485	0	345.042	0	345.495	0	345.29	0.00499569	345.207	0.00499569	345.081	0.00499569	345.22	0.00499569	345.184	0.00499569
344.835	0	344.862	0.00999138	344.618	0	344.74	0	344.72	0	344.583	0	344.781	0	344.491	0	344.95	0	344.528	0	345.024	0.00499569	344.802	0.00999138	344.701	0.00499569	344.54	0	344.713	0	344.657	0
344.358	0	344.298	0.00499569	344.165	0	344.277	0.00499569	344.281	0	344.108	0	344.331	0	344.001	0.00499569	344.471	0.00499569	344.04	0	344.494	0	344.302	0.00499569	344.159	0.00499569	344.057	0	344.158	0.00499569	344.136	0
343.811	0	343.821	0.00499569	343.638	0	343.79	0	343.763	0	343.564	0.00499569	343.848	0.00499569	343.47	0	343.971	0	343.504	0	343.977	0	343.766	0.00999138	343.672	0	343.651	0.00499569	343.678	0.00499569	343.658	0
343.344	0	343.349	0	343.132	0	343.305	0.00499569	343.202	0	343.08	0.00499569	343.302	0	343.028	0.00499569	343.486	0	343.065	0	343.521	0.00499569	343.299	0.00999138	343.155	0.00499569	343.16	0	343.139	0	343.147	0
342.872	0	342.793	0	342.648	0	342.712	0	342.763	-0.00499554	342.603	0.00499569	342.825	0	342.519	0.00499569	342.964	0	342.554	0	343.036	0	342.785	0.00999138	342.667	0.00499569	342.645	0	342.714	0.00499569	342.623	0
342.385	0	342.343	0	342.13	0	342.234	0.00499569	342.223	0	342.033	0	342.289	0	341.941	0	342.438	0	342.071	0	342.516	0	342.258	0.00499569	342.153	0.00499569	342.159	0	342.195	0.00499569	342.152	0
341.897	0	341.821	0	341.638	0	341.722	0	341.735	0	341.538	0.00499569	341.797	0	341.435	0	341.925	0	341.596	0	342.092	0	341.739	0.00499569	341.661	0.00499569	341.645	0	341.735	0.00499569	341.646	0
341.37	0	341.32	0.00499569	341.116	0	341.213	0.00499569	341.267	0	341.054	0	341.305	0	340.988	0.00499569	341.445	0	341.086	0	341.632	0.00499569	341.239	0.00499569	341.133	0	341.176	0	341.194	0.00499569	341.176	0
340.904	0	340.874	0	340.591	0	340.797	0.00499569	340.723	0	340.61	0	340.81	0	340.481	0	341.006	0	340.624	0	341.09	0	340.775	0.00499569	340.685	0	340.666	0.00499569	340.721	0.00499569	340.69	0
340.33	0	340.253	0	340.071	0	340.278	0.00499569	340.295	0	340.093	0	340.351	0.00499569	339.982	0	340.443	0	340.084	0	340.601	0	340.254	0.00499569	340.147	0	340.182	0.00499569	340.228	0	340.198	0
339.848	0	339.87	0.00499569	339.636	0	339.796	0.00499569	339.74	0	339.604	0	339.857	0	339.469	0	339.969	0	339.574	0	340.09	0	339.8	0.00499569	339.701	0.00499569	339.629	0	339.718	0	339.674	0
339.373	0	339.319	0	339.098	0	339.24	0.00499569	339.234	0	339.011	0	339.32	0	339.007	0	339.491	0	339.074	0	339.599	0	339.321	0.00499569	339.197	0	339.184	0.00499569	339.236	0	339.199	0
338.84	0	338.812	0.00499569	338.6	0	338.738	0	338.774	0	338.577	0	338.846	0	338.46	0.00499569	338.999	0	338.584	0	339.057	0	338.791	0.00499569	338.653	0.00499569	338.594	0	338.722	0	338.645	0
338.313	0	338.356	0	338.05	0	338.264	0	338.19	0	338.039	0	338.351	0.00499569	337.944	0	338.528	0	338.071	0	338.621	0	338.324	0.00999138	338.182	0.00499569	338.097	0	338.255	0	338.137	0
337.821	0.00499569	337.822	0.00499569	337.615	0	337.704	0	337.765	0	337.564	0.00499569	337.831	0	337.456	0	337.98	0	337.534	0	338.07	0	337.879	0.00999138	337.735	0.00999138	337.619	0	337.699	0	337.682	0
337.312	0	337.267	0	337.178	0	337.278	0.00499569	337.205	0	337.028	0	337.329	0.00499569	337	0.00499569	337.497	0.00499569	337.017	0	337.551	0	337.316	0.00499569	337.146	0	337.084	0	337.264	0.00499569	337.173	0
336.865	0.00499569	336.816	0.00499569	336.669	0	336.684	0	336.772	0	336.604	0.00499569	336.847	0.00499569	336.438	0	336.964	0	336.529	0	337.106	0	336.771	0.00499569	336.646	0.00499569	336.637	0	336.776	0.00499569	336.637	0
336.29	0	336.336	0.00499569	336.225	0	336.248	0.00499569	336.19	0	336.114	0.00999138	336.355	0.00499569	335.948	0.00499569	336.472	0.00499569	336.035	0	336.536	0	336.35	0.00499569	336.137	0.00499569	336.132	0	336.231	0.00499569	336.147	0
335.819	0.00499569	335.904	0.00999138	335.717	0	335.785	0	335.756	0	335.601	0.00499569	335.815	0	335.461	0	335.98	0	335.499	0	336.04	0	335.819	0.00499569	335.612	0	335.641	0	335.731	0.00499569	335.659	0
335.357	0	335.334	0	335.19	0	335.194	0	335.212	0	335.112	0.00499569	335.369	0	334.981	0.00499569	335.474	0	335.075	0	335.557	0.00499569	335.306	0.00999138	335.142	0.00499569	335.175	0	335.232	0.00499569	335.189	0
334.922	0	334.876	0	334.648	0	334.709	0	334.741	0	334.606	0.00499569	334.816	0	334.529	0.00499569	334.957	0	334.599	0	335.079	0	334.773	0.00499569	334.722	0.00499569	334.645	0	334.671	0	334.655	0
334.431	0	334.335	0.00499569	334.201	0	334.193	0	334.244	0	334.074	0.00499569	334.385	0	333.966	0	334.442	0	334.103	0	334.588	0	334.256	0.00499569	334.236	0.00499569	334.203	0	334.153	0	334.195	0
333.89	0	333.825	0	333.611	0	333.77	0	333.75	0	333.619	0.00499569	333.852	0	333.527	0.00499569	333.997	0	333.641	0	334.09	0	333.815	0.00999138	333.712	0.00499569	333.595	0	333.708	0.00499569	333.674	0
333.373	0	333.329	0.00499569	333.164	0	333.283	0	333.264	0	333.072	0	333.354	0	333.009	0	333.468	0	333.115	0	333.629	0	333.212	0.00499569	333.239	0.00499569	333.12	0	333.253	0.00499569	333.191	0
332.925	0	332.812	0	332.617	0	332.746	0	332.778	0	332.653	0.00499569	332.873	0	332.528	0.00499569	332.959	0	332.661	0	333.027	0	332.815	0.00499569	332.755	0.00999138	332.595	0	332.77	0.00499569	332.695	0
332.383	0	332.347	0.00499569	332.153	0	332.278	0	332.245	0	332.091	0	332.3	0	331.986	0	332.476	0	332.104	0	332.575	0	332.309	0.00499569	332.238	0.00499569	332.104	0	332.344	0.00499569	332.212	0
331.889	0	331.848	0.00499569	331.655	0	331.726	0	331.74	0	331.593	0.00499569	331.843	0	331.582	0.00499569	331.986	0	331.645	0	332.134	0	331.887	0.00499569	331.705	0.00499569	331.628	0	331.789	0.00499569	331.7	0
331.417	0.00499569	331.34	0.00499569	331.119	0	331.219	0	331.205	0	331.033	0	331.34	0	331.004	0.00499569	331.479	0	331.117	0	331.56	0	331.328	0	331.219	0	331.129	0	331.269	0.00499569	331.155	0
330.861	0.00499569	330.846	0.00999138	330.653	0	330.723	0	330.734	0	330.611	0	330.826	0	330.523	0	331.027	0.00499569	330.581	0	331.083	0	330.892	0.00499569	330.73	0.00499569	330.66	0	330.819	0.00499569	330.703	0
330.351	0	330.371	0.00499569	330.098	0	330.274	0	330.218	0	330.101	0.00499569	330.331	0	329.952	0.00499569	330.513	0	330.11	0	330.527	0	330.37	0.00499569	330.172	0	330.19	0.00499569	330.294	0.00499569	330.142	0
329.9	0	329.809	0.00499569	329.668	0	329.729	0	329.759	0	329.532	0	329.881	0.00499569	329.533	0.00499569	329.974	0	329.608	0.00499569	330.072	0	329.793	0.00499569	329.738	0	329.634	0	329.743	0.00499569	329.598	0
329.384	0	329.371	0.00499569	329.2	0	329.226	0	329.215	0	329.041	0	329.302	0	328.974	0.00499569	329.529	0.00499569	329.121	0	329.562	0	329.342	0	329.276	0.00499569	329.115	0	329.259	0	329.152	0
328.901	0	328.888	0	328.679	0	328.673	0	328.724	0	328.55	0	328.897	0.00499569	328.462	0.00499569	328.981	0	328.57	0	329.063	0	328.81	0.00499569	328.647	0	328.72	0.00499569	328.806	0.00999138	328.626	0
328.413	0.00499569	328.409	0.00499569	328.187	0	328.159	0	328.206	0	328.052	0	328.302	0	327.974	0.00499569	328.434	0	328.052	0.00499569	328.537	0	328.26	0	328.198	0	328.169	0	328.246	0.00499569	328.161	0
327.89	0	327.882	0	327.636	0	327.694	0	327.719	0	327.594	0.00499569	327.803	0	327.483	0.00499569	327.994	0	327.546	0	328.11	0	327.773	0	327.692	0.00499569	327.698	0.00499569	327.746	0.00999138	327.598	0
327.362	0	327.388	0	327.209	0	327.184	0	327.217	0	327.059	0	327.29	0	326.946	0.00499569	327.443	0	327.107	0.00499569	327.573	0	327.289	0.00499569	327.199	0	327.139	0	327.242	0.00999138	327.162	0
326.883	0	326.893	0	326.618	0	326.725	0	326.735	0	326.546	0	326.722	0	326.446	0	326.962	0	326.656	0	327.125	0.00499569	326.78	0	326.753	0	326.623	0	326.768	0.00999138	326.625	0
326.346	0	326.407	0	326.137	0	326.248	0	326.267	0	326.039	0	326.35	0	326.074	0	326.4	0	326.111	0	326.693	0	326.206	0.00499569	326.197	0	326.093	0	326.263	0.00499569	326.136	0
325.878	0	325.956	0.00999138	325.636	0	325.812	0	325.73	0	325.588	0	325.764	0	325.522	0	325.928	0	325.63	0	326.103	0	325.801	0.00499569	325.698	0	325.602	0	325.805	0.00999138	325.593	0
325.355	0	325.388	0	325.098	0	325.294	0	325.265	0	325.037	0	325.302	0	325.088	0.00499569	325.516	0	325.102	0	325.593	0	325.243	0.00499569	325.208	0	325.091	0	325.273	0.00499569	325.127	0
324.82	0	324.857	0	324.639	0	324.802	0	324.716	0	324.557	0	324.773	0	324.487	0	324.925	0	324.6	0	325.056	0	324.791	0.00499569	324.657	0	324.675	0.00499569	324.752	0	324.673	0
324.377	0.00499569	324.364	0	324.104	0	324.297	0	324.271	0	324.074	0	324.282	0	324.072	0.00999138	324.532	0	324.066	0	324.582	0	324.287	0	324.204	0	324.051	0	324.303	0.00499569	324.127	0
323.864	0.00499569	323.842	0.00499569	323.601	0	323.767	0	323.725	0	323.564	0.00499569	323.779	0	323.517	0.00499569	323.957	0	323.599	0	324.062	0	323.809	0.00999138	323.675	0	323.601	0.00499569	323.78	0.00499569	323.656	0.00499569
323.348	0	323.36	0	323.087	0	323.303	0	323.213	0	322.993	0	323.219	0	322.999	0.00499569	323.479	0	323.08	0	323.53	0	323.269	0.00999138	323.198	0	323.106	0	323.243	0	323.103	0
322.867	0	322.804	0	322.635	0	322.757	0	322.703	0	322.558	0.00499569	322.78	0	322.58	0.00999138	322.949	0	322.57	0	323.062	0.00499569	322.812	0.00999138	322.726	0	322.635	0.00499569	322.768	0	322.648	0
322.338	0	322.321	0	322.162	0	322.278	0	322.195	0	322.009	0	322.219	0	322.03	0.00499569	322.447	0	322.085	0	322.519	0	322.319	0.00499569	322.171	0	322.089	0	322.236	0	322.106	0
321.856	0	321.882	0	321.621	0	321.747	0	321.691	0	321.477	0.00499569	321.721	0	321.5	0.00499569	321.962	0	321.627	0.00499569	322.083	0	321.734	0.00499569	321.664	0	321.633	0	321.744	0	321.575	0
321.346	0.00499569	321.365	0	321.121	0	321.241	0.00499569	321.198	0	321.007	0.00499569	321.184	0	320.996	0.00499569	321.452	0	321.097	0	321.487	0	321.236	0.00499569	321.148	0	321.117	0	321.225	0	321.085	0
320.883	0.00499569	320.88	0	320.594	0	320.738	0	320.672	0	320.448	0	320.702	0	320.433	0.00499569	320.96	0	320.593	0	321.06	0	320.711	0	320.652	0	320.612	0	320.737	0.00499569	320.576	0
320.36	0	320.375	0	320.139	0	320.228	0	320.178	0	319.961	0	320.23	0	319.939	0	320.425	0	320.074	0	320.574	0	320.262	0.00499569	320.192	0	320.093	0	320.248	0	320.098	0
319.868	0	319.869	0	319.598	0	319.714	0	319.664	0	319.524	0	319.665	0	319.434	0.00499569	319.924	0	319.623	0	320.081	0	319.732	0.00499569	319.72	0	319.539	0	319.735	0	319.584	0
319.365	0	319.342	0	319.1	0	319.231	0	319.211	0	319.008	0	319.228	0	318.993	0.00499569	319.386	0	319.121	0	319.615	0	319.252	0.00499569	319.193	0	319.049	0	319.28	0	319.118	0
318.874	0	318.841	0	318.611	0	318.764	0	318.688	0	318.522	0	318.758	0.00499569	318.524	0.00499569	318.863	0	318.602	0	319.071	0	318.744	0.00499569	318.704	0	318.536	0	318.793	0.00499569	318.656	0
318.33	0	318.359	0.00499569	318.06	0	318.306	0.00499569	318.21	0	317.941	0	318.212	0	317.966	0	318.397	0	318.099	0	318.559	0	318.295	0.00499569	318.243	0	318.038	0	318.304	0	318.082	0
317.822	0	317.844	0	317.582	0	317.782	0	317.709	0	317.461	0	317.731	0	317.472	0	317.904	0	317.583	0	318.064	0	317.793	0.00499569	317.646	0	317.555	0	317.851	0.00499569	317.625	0
317.366	0.00499569	317.355	0	317.061	0	317.28	0	317.139	0	317	0	317.245	0.00499569	317.056	0.00499569	317.438	0	317.067	0	317.554	0	317.251	0	317.184	0	317.047	0	317.318	0	317.068	0
316.793	0	316.79	0	316.597	0	316.77	0	316.638	0	316.476	0	316.75	0	316.522	0.00499569	316.857	0	316.587	0	317.075	0	316.741	0	316.68	0	316.575	0	316.813	0	316.629	0
316.318	0	316.369	0	316.098	0	316.224	0	316.134	0	315.982	0	316.231	0.00499569	315.983	0	316.411	0	316.044	0	316.491	0	316.247	0	316.185	0	315.995	0	316.295	0	316.082	0
315.775	0	315.843	0	315.591	0	315.718	0	315.653	0	315.432	0	315.739	0	315.496	0.00499569	315.887	0	315.568	0	316.031	0.00499569	315.733	0	315.682	0	315.524	0	315.778	0	315.598	0
315.33	0	315.332	0	315.143	0	315.238	0	315.155	0	314.949	0	315.225	0	314.986	0.00499569	315.348	0	315.052	0	315.557	0.00499569	315.269	0	315.192	0	315.021	0	315.245	0	315.05	0
314.792	0	314.863	0	314.605	0	314.704	0	314.64	0	314.456	0	314.717	0	314.478	0.00499569	314.913	0	314.509	0	315.021	0.00499569	314.772	0	314.69	0	314.548	0	314.759	0	314.55	0
314.301	0.00499569	314.35	0	314.122	0	314.227	0	314.146	0	313.943	0	314.232	0	314.022	0.00499569	314.385	0	314.03	0	314.546	0.00999138	314.235	0	314.143	0	314.064	0	314.19	0	314.087	0
313.82	0	313.915	0.00499569	313.595	0	313.707	0	313.637	0	313.504	0.00499569	313.718	0	313.496	0.00499569	313.869	0	313.545	0	314.019	0.00499569	313.715	0	313.649	0	313.574	0	313.735	0	313.587	0
313.327	0	313.4	0.00499569	313.129	0	313.271	0.00499569	313.167	0	312.967	0	313.259	0	313.035	0.00499569	313.378	0	313.033	0	313.527	0.00499569	313.188	0	313.12	0	313.03	0	313.216	0	313.103	0
312.847	0.00499569	312.863	0	312.62	0	312.745	0	312.626	0	312.522	0	312.692	0	312.477	0.00499569	312.858	0	312.589	0	313.03	0	312.723	0	312.691	0	312.503	0	312.713	0	312.612	0
312.33	0	312.405	0.00499569	312.125	0	312.215	0	312.183	0	312.039	0.00499569	312.22	0	312.003	0	312.359	0	312.106	0	312.593	0	312.227	0.00499569	312.193	0	312.056	0	312.224	0	312.11	0
311.844	0.00499569	311.858	0	311.625	0	311.735	0	311.692	0	311.553	0	311.746	0	311.509	0.00499569	311.829	0	311.624	0	312.031	0.00499569	311.694	0	311.647	0	311.545	0	311.726	0	311.613	0
311.308	0	311.393	0	311.091	0	311.276	0	311.156	0	311.038	0	311.24	0	311.043	0.00499569	311.368	0	311.039	0	311.561	0.00499569	311.185	0	311.191	0	311.036	0	311.257	0	311.142	0
310.764	0	310.853	0.00499569	310.577	0	310.741	0	310.657	0	310.536	0	310.722	0	310.513	0	310.864	0	310.571	0	311.008	0.00499569	310.705	0	310.663	0	310.531	0	310.7	0	310.609	0
310.388	0.00499569	310.328	0	310.057	0	310.285	0	310.156	0	310.028	0	310.232	0	310.063	0.00499569	310.39	0	310.082	0	310.476	0	310.251	0	310.184	0	310.03	0	310.288	0	310.075	0
309.84	0.00499569	309.829	0	309.568	0	309.781	0	309.686	0	309.537	0.00499569	309.763	0	309.489	0.00499569	309.868	0	309.522	0	309.983	0	309.738	0	309.674	0	309.505	0	309.74	0	309.628	0
309.302	0	309.337	0	309.08	0	309.217	0	309.142	0	308.995	0	309.224	0	308.967	0.00499569	309.346	0	309.043	0	309.477	0.00499569	309.282	0	309.151	0	309.015	0	309.194	0	309.082	0
308.791	0	308.834	0	308.597	0	308.724	0	308.658	0	308.465	0	308.746	0	308.488	0	308.886	0	308.517	0	308.984	0.00499569	308.711	0	308.656	0	308.542	0	308.739	0	308.563	0
308.261	0	308.305	0	308.138	0	308.158	0	308.184	0	308.011	0	308.227	0	307.977	0	308.383	0	308.025	0	308.473	0	308.196	0	308.122	0	308.013	0	308.253	0.00999138	308.075	0
307.792	0	307.826	0	307.632	0	307.736	0	307.649	0	307.534	0.00499569	307.731	0	307.483	0.00499569	307.888	0	307.553	0	307.969	0.00499569	307.695	0	307.615	0	307.536	0	307.727	0.00499569	307.541	-0.00499554
307.243	0	307.298	0	307.122	0	307.21	0	307.226	0	307.018	0	307.238	0	306.967	0.00499569	307.407	0	307.012	0	307.426	0	307.147	0	307.103	0	307.044	0	307.169	0	307.121	0
306.741	0	306.898	0	306.549	0	306.678	0	306.676	0	306.503	0	306.757	0	306.462	0	306.901	0	306.519	0	306.982	0.00499569	306.658	0	306.596	0	306.529	0	306.722	0.00499569	306.535	0
306.257	0	306.305	0	306.107	0	306.152	0	306.188	0	305.998	0	306.227	0.00499569	305.96	0	306.324	-0.00499554	306.04	0.00499569	306.472	0	306.13	0	306.11	0	306.058	0	306.206	0.00499569	306.109	0
305.809	0	305.856	0	305.564	0	305.693	0	305.691	0	305.49	0	305.711	0	305.415	0	305.892	0	305.522	0	305.976	0	305.592	0	305.625	0	305.494	-0.00499554	305.694	0.00499569	305.583	0
305.284	0	305.345	0	305.063	0	305.157	0	305.179	0	305.022	0	305.24	0	304.938	0	305.407	0	305.024	0	305.518	0.00499569	305.128	0	305.106	0	304.991	0	305.183	0.00499569	305.078	0
304.776	0	304.819	0	304.575	0	304.701	0	304.674	0	304.533	0	304.757	0	304.434	0	304.877	0	304.53	0	304.987	0.00499569	304.622	0	304.662	0	304.535	0	304.611	0	304.573	-0.00499554
304.308	0	304.335	0	304.024	0	304.205	0	304.213	0	304.043	0	304.241	0	304.015	0.00499569	304.417	-0.00499554	304.002	0	304.483	0.00499569	304.095	0	304.12	0	304.045	0	304.227	0.00499569	304.073	0
303.728	0	303.779	0	303.616	0	303.687	0	303.682	0	303.504	0	303.758	0	303.44	0	303.852	0	303.487	0	303.995	0.00499569	303.645	0	303.594	0	303.557	0	303.685	0	303.615	0
303.244	0	303.333	0	303.076	0	303.201	0	303.196	0	303.02	0	303.222	0	302.954	0.00499569	303.416	0	302.976	0	303.524	0.00499569	303.159	0	303.129	0	302.999	0	303.171	0	303.081	0
302.711	0	302.76	0	302.559	0	302.723	0	302.663	0	302.539	0	302.764	0	302.429	0.00499569	302.855	0	302.466	0	302.982	0.00499569	302.625	0	302.616	0	302.552	0	302.713	0	302.58	0
302.201	-0.00499554	302.309	0	302.046	0	302.218	0	302.195	0	301.937	0	302.192	0	301.931	0.00499569	302.414	0	302.011	0	302.433	0	302.148	0	302.093	0	302.061	0	302.184	0	302.088	0
301.735	0	301.724	0	301.555	0	301.658	0	301.643	0	301.456	0	301.725	0	301.427	0.00499569	301.841	-0.00499554	301.468	0	301.957	0.00499569	301.628	0	301.569	0	301.512	0	301.68	0	301.548	0
301.244	0	301.213	0	301.078	0	301.166	0	301.155	0	300.939	0	301.193	0	300.946	0.00999138	301.375	0	301.023	0	301.465	0	301.103	0	301.125	0	301.012	0	301.167	0.00499569	301.06	0
300.73	0	300.711	0	300.608	0	300.652	0	300.655	0	300.45	0.00499569	300.672	0	300.429	0.00499569	300.852	-0.00499554	300.521	0	300.997	0	300.55	0	300.621	0	300.497	0	300.618	0	300.582	0
300.167	0	300.273	0	300.073	0	300.091	0	300.087	0	299.91	0	300.14	0	299.887	0.00999138	300.358	-0.00499554	299.938	0	300.436	0	300.11	0	300.066	0	300.028	0	300.16	0.00499569	300.058	0
299.739	0	299.765	0	299.571	0	299.618	0	299.602	0	299.418	0	299.666	0	299.401	0.00499569	299.862	-0.00499554	299.467	0	299.935	0	299.603	0	299.585	0	299.519	0	299.611	0	299.517	0
299.255	0	299.279	0	299.065	0	299.084	0	299.105	0	298.845	0	299.147	0	298.855	0.00499569	299.299	-0.00999108	298.934	0	299.444	0	299.049	0	299.075	0	299.055	0	299.16	0	299.045	0
298.714	-0.00499554	298.735	0	298.542	0	298.599	0	298.537	0	298.398	0	298.626	0	298.375	0.00499569	298.828	-0.00499554	298.517	0	298.954	0	298.574	0	298.574	0	298.514	0	298.612	0	298.536	0
298.235	0	298.231	0	298.031	0	298.098	0	298.074	0	297.873	0	298.121	0	297.862	0	298.301	-0.00499554	297.983	0	298.523	0	298.087	0	298.119	0	298.037	0	298.136	0	298.032	0
297.744	0	297.792	0	297.548	0	297.6	0	297.58	0	297.465	0	297.71	0.00499569	297.371	0	297.805	0	297.513	0	297.943	0	297.572	0	297.558	0	297.526	0	297.572	0	297.539	0
297.206	0	297.214	0	297.045	0	297.134	0	297.107	0	296.913	0	297.175	0	296.931	0.00499569	297.259	-0.00499554	296.993	0	297.456	0	297.089	0	297.126	0	296.979	0	297.179	0.00499569	297.089	0
296.699	0	296.755	0	296.571	0	296.625	0	296.609	0	296.442	0	296.699	0	296.359	0	296.738	0	296.474	0	296.96	0	296.613	0	296.571	0	296.525	0	296.64	0	296.54	0
296.268	0	296.201	0	296.031	0	296.162	0	296.124	0	295.893	0	296.137	0	295.879	0	296.319	0	295.939	0	296.447	0	296.137	0	296.096	0	295.939	0	296.157	0	296.052	0
295.703	0	295.711	0	295.597	0	295.584	0	295.591	0	295.421	0	295.689	0	295.32	0	295.809	0	295.498	0	295.984	0.00499569	295.598	0	295.607	0	295.477	0	295.641	0	295.534	0
295.241	-0.00499554	295.243	0	295.025	0	295.13	0	295.075	0	294.91	0	295.17	0	294.852	0.00499569	295.314	0	294.965	0	295.401	0	295.147	0	295.097	0	294.977	0	295.128	0	295.019	0
294.715	0	294.749	0.00499569	294.57	0	294.583	0	294.612	0	294.402	0.00499569	294.684	0	294.338	0.00499569	294.816	0	294.44	0	294.897	0	294.593	0	294.633	0	294.471	0	294.712	0.00499569	294.535	-0.00499554
294.237	0	294.22	0	294.085	0	294.067	0	294.089	0	293.921	0	294.183	0	293.785	0	294.286	0	293.991	0	294.383	0	294.171	0	294.086	0	293.965	0	294.128	0	294.075	0
293.698	0	293.705	0	293.581	0	293.554	0	293.518	0	293.387	0	293.735	0	293.352	0.00499569	293.814	0	293.437	0	293.895	0	293.648	0	293.614	0	293.485	0	293.653	0	293.538	0
293.241	0	293.203	0	293.101	0	293.064	0	293.029	0	292.891	0	293.154	0	292.874	0.00999138	293.307	0	292.996	0	293.39	0	293.137	0	293.101	0	292.99	0	293.09	0	293.049	0
292.69	0	292.71	0	292.562	0	292.594	0	292.507	0	292.368	0	292.676	0	292.347	0.00499569	292.753	-0.00499554	292.447	0	292.878	0	292.601	0	292.6	0	292.468	0	292.604	0	292.531	0
292.202	0	292.203	0	292.109	0	292.045	0	292.02	0	291.875	0	292.162	0	291.85	0.00499569	292.297	0	291.952	0	292.37	0	292.121	0	292.059	0.00499569	291.997	0	292.128	0.00499569	291.964	-0.00499554
291.736	0	291.731	0	291.608	0	291.585	0	291.49	0	291.404	0	291.616	0	291.301	0.00499569	291.776	0	291.489	0	291.929	0	291.618	0	291.61	0.00499569	291.416	0	291.566	0	291.46	-0.00499554
291.194	-0.00499554	291.22	0	291.017	0	291.029	0	291.036	0	290.843	0	291.136	0	290.808	0	291.274	0	290.986	0	291.435	0	291.066	0	291.114	0	290.952	0	291.131	0.00499569	290.969	0
290.695	-0.00499554	290.712	0	290.576	0	290.568	0	290.51	0	290.385	0	290.668	0	290.287	0	290.754	0	290.531	0	290.903	0	290.586	0	290.662	0.00499569	290.452	0	290.613	0.00499569	290.488	-0.00499554
290.17	-0.00499554	290.211	0	290.022	0	290.092	0	290.023	0	289.872	0	290.176	0	289.837	0	290.281	0	290.009	0	290.449	0	290.06	0	290.16	0.00499569	289.986	0	290.087	0	289.984	-0.00499554
289.646	-0.00499554	289.696	0	289.524	0	289.653	0.00499569	289.563	0.00499569	289.407	0	289.681	0	289.284	0	289.738	0	289.485	0	289.903	0	289.569	0	289.622	0.00499569	289.417	0	289.606	0	289.481	0
289.175	-0.00499554	289.202	0	288.949	0	289.08	0	289.025	0	288.842	0	289.185	0	288.836	0	289.268	0	288.975	0	289.386	0	289.104	0	289.169	0.00499569	288.947	0	289.115	0	288.974	0
288.648	0	288.769	0.00499569	288.503	0	288.551	0	288.507	0	288.366	0	288.656	0	288.37	0.00499569	288.744	0	288.399	0	288.907	0	288.602	0	288.563	0	288.46	0	288.647	0.00499569	288.453	-0.00499554
288.228	0	288.23	0	287.992	0	288.081	0	287.984	0	287.868	0	288.106	0	287.855	0	288.268	0	287.928	0	288.418	0	288.149	0	288.092	0	287.947	0	288.099	0	287.914	-0.00499554
287.655	-0.00499554	287.72	0	287.516	0	287.548	0	287.525	0	287.294	0	287.587	0	287.311	0	287.751	0	287.418	0	287.875	0	287.617	0	287.553	0	287.472	0	287.584	0.00499569	287.435	0
287.144	0	287.179	0	287.027	0	287.101	0.00499569	286.961	0	286.815	0	287.096	0	286.826	0.00499569	287.235	0	286.936	0	287.348	0	287.087	0	287.047	0	286.883	0	287.119	0.00999138	286.906	-0.00499554
286.623	0	286.698	0	286.529	0	286.526	0	286.493	0	286.27	0	286.656	0	286.274	0	286.708	0	286.415	0	286.867	0	286.579	0	286.537	0	286.427	0	286.568	0.00499569	286.424	-0.00499554
286.112	0	286.248	0.00499569	286.018	0	286.078	0.00499569	285.977	0	285.796	0	286.133	0	285.793	0	286.144	0	285.92	0	286.31	0	286.106	0	286.013	0	285.959	0	286.053	0.00499569	285.881	-0.00999108
285.649	0	285.712	0	285.543	0	285.484	0	285.488	0	285.323	0	285.581	0	285.328	0	285.723	0	285.404	0	285.852	0	285.537	0	285.51	0	285.374	0	285.568	0.00499569	285.376	-0.00499554
285.116	0	285.201	0	285.014	0	285.036	0.00499569	284.999	0	284.833	0	285.096	0	284.758	0	285.182	0	284.897	0	285.336	0	285.018	0	284.929	0	284.948	0	285.046	0.00499569	284.921	-0.00499554
284.66	0	284.7	0	284.521	0	284.538	0	284.48	0	284.284	-0.00499554	284.572	0	284.244	0	284.732	0	284.429	0	284.859	0	284.497	-0.00499554	284.471	0	284.319	0	284.506	0	284.401	-0.00499554
284.166	0	284.212	0	284.025	0	283.984	0	283.985	0	283.734	-0.00499554	284.101	0	283.789	0	284.169	-0.00499554	283.932	0	284.379	0	284.057	0	283.977	0	283.838	-0.00499554	284.022	0	283.869	-0.00499554
283.613	-0.00499554	283.697	0	283.503	0	283.546	0	283.446	0	283.34	0	283.544	0	283.282	0	283.721	0	283.452	0	283.834	0	283.549	0	283.52	0	283.403	0	283.517	0.00499569	283.418	-0.00499554
283.093	-0.00499554	283.168	0	282.979	0	283.039	0	282.997	0	282.774	-0.00499554	283.143	0	282.848	0	283.209	0	282.905	0	283.342	0	282.98	0	283.016	0	282.859	0	283.048	0.00499569	282.907	-0.00499554
282.639	0	282.704	0	282.49	0	282.592	0	282.45	0	282.266	-0.00499554	282.594	0	282.308	0	282.654	0	282.418	0	282.824	0	282.554	0	282.5	0	282.349	0	282.542	0.00499569	282.412	-0.00499554
282.138	0	282.163	0	281.936	0	282.073	0	282.005	0	281.794	-0.00499554	282.14	0	281.8	0	282.202	0	281.941	0	282.306	0	282.061	0	282.012	0	281.831	0	282.059	0	281.834	-0.00499554
281.688	0	281.657	0	281.476	0	281.572	0	281.414	-0.00499554	281.222	-0.00499554	281.602	0	281.238	0	281.7	0	281.408	0	281.78	0	281.508	0	281.496	0	281.302	0	281.518	0	281.479	0
281.106	-0.00499554	281.136	0	280.945	0	281.074	0	280.937	-0.00499554	280.766	0	281.113	0	280.761	0	281.2	0	280.909	0	281.292	0	281.003	0	281.066	0	280.809	0	281.064	0.00499569	280.9	0
280.571	-0.00499554	280.634	0	280.457	0	280.524	0	280.402	-0.00499554	280.133	0	280.566	0	280.249	0	280.654	0	280.378	0	280.788	0	280.539	0	280.47	0	280.379	0	280.537	0	280.366	0
280.081	0	280.114	0	279.923	0	280.025	0	279.844	-0.00499554	279.727	0	280.025	0	279.739	0	280.171	0	279.879	0	280.281	0	280.066	0	280.012	0	279.816	0	280.026	0	279.812	-0.00499554
279.595	0	279.609	0	279.495	0	279.536	0	279.377	-0.00499554	279.211	0	279.509	0	279.233	0	279.648	0	279.378	0	279.829	0	279.513	0	279.494	0	279.301	0	279.516	0	279.29	-0.00499554
279.073	-0.00499554	279.081	0	278.954	0	278.981	0	278.859	0	278.68	0	278.996	0	278.67	0	279.084	-0.00499554	278.903	0	279.293	0	279.033	0	278.954	0	278.822	0	278.986	0	278.856	0
278.568	0	278.611	0	278.481	0	278.502	0	278.378	-0.00499554	278.156	0	278.517	0.00499569	278.175	0	278.606	-0.00499554	278.391	0	278.821	0	278.507	0	278.458	0	278.324	0	278.517	0	278.304	-0.00499554
278.026	-0.00499554	278.106	0	277.934	0	277.954	0	277.834	0	277.657	0	277.984	0.00499569	277.713	0.00499569	278.137	0	277.887	0	278.325	0	277.973	0	277.93	0	277.882	0	278.036	0.00499569	277.776	-0.00999108
277.566	-0.00499554	277.595	0	277.424	0	277.47	0	277.348	0	277.134	0	277.432	0	277.154	0	277.592	0	277.334	0	277.774	0	277.476	0	277.416	0	277.354	0	277.463	0	277.224	-0.00499554
277.108	0	277.107	0.00499569	276.893	-0.00499554	276.925	0	276.819	0	276.631	0	277.011	0	276.658	0	277.081	0	276.839	0	277.347	0	276.966	0	276.963	0	276.826	0	277.025	0.00499569	276.758	-0.00999108
276.607	0	276.633	0.00499569	276.383	0	276.479	0	276.273	-0.00499554	276.171	0	276.452	0	276.143	0	276.566	0	276.328	0	276.805	0	276.491	0	276.437	0	276.356	0	276.437	0	276.227	-0.00999108
276.028	-0.00499554	276.096	0	275.899	0	275.947	0	275.813	-0.00499554	275.657	0	275.979	0	275.704	0	276.087	0	275.839	0	276.309	0	275.959	0	275.96	0	275.832	0	275.922	0	275.751	-0.00999108
275.49	-0.00499554	275.625	0.00499569	275.403	0	275.463	0	275.307	0	275.129	0	275.449	0	275.168	0	275.549	0	275.315	0	275.782	0	275.456	0	275.394	0	275.242	0	275.462	0	275.263	-0.00499554
275.037	-0.00499554	275.105	0	274.87	0	274.983	0	274.82	0	274.641	0	274.926	0	274.656	0	275.056	0	274.817	0	275.287	0	274.947	0	274.924	0	274.718	0	274.965	0	274.726	-0.00999108
274.491	-0.00499554	274.546	0	274.388	0	274.426	0	274.364	0	274.157	0	274.513	0	274.153	0	274.572	0	274.301	0	274.718	0	274.474	0	274.407	0	274.238	0	274.452	0	274.231	-0.00999108
273.955	-0.00999108	274.129	0.00999138	273.837	0	273.953	0	273.818	0	273.642	0	273.933	0	273.673	0	274.086	0	273.811	0	274.253	0	273.972	0	273.906	0	273.725	0	273.992	0.00499569	273.756	-0.00499554
273.481	-0.00499554	273.516	0	273.444	0	273.452	0	273.367	0	273.156	0	273.489	0	273.18	0	273.524	0	273.282	0	273.759	0	273.462	0	273.377	0	273.254	0	273.468	0	273.312	-0.00499554
273.024	0	273.073	0.00499569	272.89	0	272.962	0	272.81	0	272.666	0	272.943	0	272.683	0	273.042	0	272.793	0	273.232	0	272.921	0	272.853	0	272.729	0	272.927	0	272.693	-0.0149866
272.512	0	272.523	0.00499569	272.355	0	272.457	0	272.335	0	272.102	0	272.443	0	272.157	0	272.544	0	272.234	0	272.7	0	272.431	0	272.352	0	272.217	0	272.408	0	272.225	-0.00999108
271.984	-0.00499554	272.008	0.00499569	271.922	0	271.914	0	271.851	0	271.606	0	271.936	0	271.675	0	272.036	0	271.8	0	272.174	0	271.946	0	271.844	0	271.717	0	271.884	0	271.729	-0.00999108
271.469	-0.00499554	271.553	0.00499569	271.401	0	271.439	0	271.306	0	271.175	0	271.457	0	271.154	0	271.511	-0.00499554	271.275	0	271.682	0	271.42	0	271.361	0	271.21	0	271.435	0	271.218	-0.00499554
270.973	0	271.002	0	270.918	0	270.922	0	270.865	0	270.609	0	270.948	0	270.67	0	271.052	0	270.811	0	271.177	0	270.961	0	270.849	0	270.759	0	270.917	0	270.748	0
270.476	0	270.594	0.00499569	270.347	-0.00499554	270.426	0	270.287	0	270.165	0	270.391	0	270.129	0	270.577	0	270.264	0	270.674	0	270.401	0	270.35	0	270.195	0	270.402	0	270.199	-0.00499554
270.034	0	270.003	0	269.837	0	269.915	0	269.794	0	269.578	-0.00499554	269.969	0	269.607	0	270.02	0	269.724	0	270.2	0	269.869	0	269.864	0	269.65	0	269.937	0.00499569	269.761	0
269.473	-0.00499554	269.5	0	269.315	0	269.409	0	269.265	0	269.14	-0.00499554	269.4	0	269.052	-0.00499554	269.522	0	269.285	0	269.666	0	269.436	0	269.344	0	269.2	0	269.373	0	269.156	-0.00999108
269.04	0	268.975	0	268.808	0	268.882	0	268.78	0	268.595	-0.00499554	268.957	0	268.641	0	269.047	0	268.758	0	269.21	0	268.849	-0.00499554	268.894	0	268.714	0	268.89	0	268.7	-0.00499554
268.448	-0.00499554	268.509	0	268.325	0	268.392	0	268.344	0	268.159	0	268.448	0	268.137	0	268.491	0	268.281	0	268.657	0	268.409	0	268.381	0	268.173	0	268.384	0.00499569	268.232	-0.00499554
267.952	-0.00499554	268	0	267.717	-0.00499554	267.919	0	267.802	0	267.622	0	267.906	0	267.651	0	268.064	0	267.759	0	268.168	0	267.949	0	267.866	0	267.654	0	267.943	0	267.718	-0.00499554
267.404	0	267.48	0	267.303	0	267.379	0	267.297	0	267.109	-0.00499554	267.454	0	267.101	0	267.554	0	267.229	0	267.684	0	267.405	-0.00499554	267.293	0	267.181	0	267.372	0	267.256	0
266.913	-0.00499554	266.961	0	266.711	0	266.934	0	266.772	0	266.615	0	266.915	0	266.585	0	267.058	0	266.718	0	267.166	0	266.919	0	266.827	0	266.653	0	266.881	0	266.739	0
266.388	-0.00499554	266.458	0	266.23	0	266.354	0	266.355	0	266.095	0	266.465	0	266.123	0	266.563	0	266.137	0	266.657	0	266.366	-0.00499554	266.259	0	266.242	0	266.358	0	266.225	0
265.85	-0.00499554	265.962	0	265.766	0	265.856	0	265.809	0	265.615	0	265.904	0	265.53	0	266.014	0	265.664	0	266.123	0	265.904	0	265.73	0	265.681	0	265.792	0	265.784	0
265.381	0	265.426	0	265.244	0	265.292	0	265.321	0	265.045	-0.00499554	265.379	0	265.15	0	265.594	0	265.136	0	265.662	0	265.364	0	265.246	0	265.188	0	265.363	0.00499569	265.194	-0.00499554
264.843	-0.00499554	264.932	0	264.742	0	264.834	0	264.809	0	264.581	-0.00499554	264.869	0	264.474	-0.00499554	265.034	0	264.654	0	265.166	0	264.795	-0.00499554	264.699	0	264.65	0	264.784	0	264.725	0
264.272	-0.00999108	264.507	0	264.228	0	264.298	0	264.262	0	264.021	-0.00499554	264.359	0	264.059	-0.00499554	264.556	0	264.081	0	264.612	0	264.269	0	264.221	0	264.124	0	264.303	0	264.156	-0.00499554
263.786	-0.00499554	263.959	0	263.767	0	263.788	0	263.761	0	263.589	0	263.877	0	263.557	0	264.043	0	263.63	0	264.132	0	263.774	0	263.752	0	263.726	0	263.791	0	263.679	-0.00499554
263.337	-0.00499554	263.438	0	263.186	0	263.327	0	263.191	0	263.107	0	263.328	0	263.027	0	263.57	0	263.1	0	263.621	0	263.303	0	263.248	0	263.154	0	263.273	0	263.149	-0.00499554
262.822	-0.00499554	262.944	0	262.757	0	262.814	0	262.714	0	262.519	-0.00499554	262.854	0	262.563	0	263.07	0	262.598	0	263.16	0	262.739	0	262.684	0	262.665	0	262.764	0	262.657	-0.00499554
262.296	-0.00999108	262.4	-0.00499554	262.17	0	262.337	0	262.212	0	262.029	0	262.305	0	261.996	0	262.508	0	262.154	-0.00499554	262.631	0	262.25	0	262.235	0	262.157	0	262.295	0	262.138	-0.00499554
261.878	0	261.971	0	261.706	0	261.822	0	261.738	0	261.586	0	261.865	0	261.536	0	262.017	0	261.642	0	262.145	0	261.721	0	261.701	0	261.641	0	261.75	0	261.598	-0.00499554
261.331	0	261.39	0	261.188	0	261.329	0	261.288	0	261.09	0	261.353	0	261.023	0	261.466	0	261.153	0	261.637	0	261.28	0	261.193	0	261.187	0	261.263	0	261.137	-0.00499554
260.888	0	260.888	0	260.644	0	260.836	0	260.735	0	260.56	0	260.809	0	260.528	0	261.006	0	260.588	0	261.122	0	260.742	0	260.752	0	260.602	0	260.786	0	260.625	-0.00499554
260.383	0	260.304	-0.00499554	260.202	0	260.33	0	260.272	0	260.103	0	260.4	0	260.062	0	260.501	0	260.133	0	260.619	0	260.259	0	260.195	0	260.127	0	260.271	0	260.182	-0.00499554
259.858	-0.00499554	259.897	0	259.686	0	259.881	0	259.732	0	259.536	0	259.877	0	259.483	0	260.01	0	259.617	0	260.1	0	259.817	0	259.71	0	259.572	0	259.813	0	259.614	-0.00499554
259.331	0	259.328	0	259.228	0	259.293	0	259.223	0	259.021	0	259.357	0	258.989	0	259.472	0	259.096	0	259.602	0	259.211	0	259.191	-0.00499554	259.102	0	259.297	0	259.116	-0.00499554
258.847	0	258.781	0	258.634	-0.00499554	258.751	0	258.679	0	258.523	0	258.824	0	258.448	0	258.995	0	258.595	0	259.106	0	258.761	0	258.717	0	258.597	0	258.739	0	258.646	0
258.312	-0.00499554	258.309	0	258.197	0	258.217	0	258.215	0	257.916	-0.00499554	258.343	0	257.988	0	258.514	0	258.077	0	258.616	0	258.218	0	258.164	-0.00499554	258.087	0	258.263	0	258.117	-0.00499554
257.822	0	257.788	0	257.715	0	257.732	0	257.687	0	257.465	-0.00499554	257.793	0	257.431	0	257.953	0	257.606	0	258.066	0	257.752	0	257.642	0	257.61	0	257.723	0	257.589	-0.00499554
257.343	0	257.244	-0.00499554	257.181	0	257.259	0	257.159	0	256.982	0	257.314	0	256.914	0	257.455	0	257.072	0	257.579	0	257.221	0	257.151	0	257.064	0	257.269	0	257.031	-0.00499554
256.762	0	256.77	0	256.68	0	256.659	0	256.629	-0.00499554	256.444	0	256.795	0	256.431	0	256.915	-0.00499554	256.627	0	257.07	0	256.667	0	256.62	0	256.635	0	256.735	0	256.61	-0.00499554
256.328	0	256.321	0	256.098	-0.00499554	256.229	0	256.096	-0.00499554	255.953	0	256.267	0	255.865	-0.00499554	256.44	0	256.085	0	256.528	0	256.252	0	256.135	0	256.061	0	256.206	0	256.041	-0.00499554
255.863	0	255.784	0	255.652	0	255.663	0	255.624	-0.00499554	255.424	0	255.783	0	255.364	0	255.937	0	255.553	0	256.085	0	255.739	0	255.639	0	255.607	0	255.757	0	255.527	-0.00499554
255.286	0	255.302	0	255.149	-0.00499554	255.119	0	255.03	-0.00499554	254.967	0	255.272	0	254.811	-0.00499554	255.374	0	255.087	0	255.51	-0.00499554	255.254	0	255.178	0	255.109	0	255.165	-0.00499554	255.058	-0.00499554
254.811	0	254.762	0	254.624	-0.00499554	254.694	0	254.665	0	254.445	0	254.733	0	254.356	-0.00499554	254.916	0	254.59	0	255.114	0	254.688	0	254.71	0	254.584	0	254.699	0	254.495	-0.00499554
254.255	0	254.285	0	254.149	0	254.271	0	254.128	0	253.947	-0.00499554	254.281	0	253.81	-0.00499554	254.336	0	254.091	0	254.55	-0.00499554	254.23	0	254.105	0	254.055	0	254.214	0	254.03	-0.00499554
253.798	0	253.797	0	253.58	-0.00499554	253.707	0	253.602	-0.00499554	253.459	0	253.765	0	253.382	0	253.89	0	253.546	0	254.066	-0.00499554	253.73	0	253.673	0	253.554	0	253.766	0	253.539	-0.00499554
253.294	0	253.31	0	253.115	-0.00499554	253.145	0	253.129	0	252.899	0	253.261	0	252.886	-0.00499554	253.371	0	253.05	0	253.532	0	253.187	0	253.182	0	253.083	0	253.247	0	253	-0.00999108
252.792	0	252.797	0	252.589	-0.00499554	252.658	0	252.579	-0.00499554	252.42	0	252.739	0	252.375	0	252.861	0	252.557	0	253.033	-0.00499554	252.736	0	252.663	0	252.567	0	252.777	0	252.499	-0.00499554
252.29	0	252.241	0	252.11	-0.00499554	252.12	0	252.11	-0.00499554	251.894	0	252.274	-0.00499554	251.816	-0.00499554	252.398	0	252.085	0	252.486	-0.00499554	252.189	0	252.126	0	252.039	0	252.266	0	252.015	-0.00499554
251.737	0	251.768	0	251.583	-0.00499554	251.622	-0.00499554	251.55	-0.00499554	251.358	0	251.746	0	251.367	0	251.829	0	251.581	0	252.064	0	251.745	0	251.655	0	251.556	0	251.724	0	251.43	-0.00999108
251.267	0	251.239	0	251.084	0	251.164	0	251.076	0	250.84	0	251.274	0	250.843	0	251.341	-0.00499554	251.064	0.00499569	251.511	0	251.184	0	251.131	0	250.969	0	251.226	0	250.914	-0.00999108
250.682	0	250.71	0	250.614	0	250.645	0	250.538	0	250.399	0	250.681	0	250.316	0	250.867	0	250.518	0	250.988	0	250.697	0	250.578	0	250.486	0	250.679	-0.00499554	250.477	-0.00499554
250.22	0	250.248	0	250.098	0	250.136	0	250.01	-0.00499554	249.875	0	250.208	0	249.88	0	250.368	0	249.977	0.00499569	250.412	-0.00499554	250.22	0	250.057	0	249.988	0	250.206	0	249.935	-0.00499554
249.679	0	249.734	0	249.619	-0.00499554	249.646	0	249.538	-0.00499554	249.333	-0.00499554	249.666	0	249.34	0	249.811	0	249.537	0.00499569	249.989	0	249.703	0	249.506	0	249.535	0	249.654	0	249.469	0
249.177	0	249.287	0	249.086	0	249.132	0	249.06	0	248.848	0	249.203	-0.00499554	248.846	0	249.326	0	248.972	0	249.457	0	249.189	0	249.076	0	248.986	0	249.165	0	248.916	-0.00499554
248.716	-0.00499554	248.743	0	248.554	0	248.614	0	248.534	-0.00499554	248.308	0	248.663	0	248.296	-0.00499554	248.814	0	248.503	0.00499569	248.982	0	248.695	0	248.495	0	248.525	0	248.652	0	248.445	-0.00499554
248.243	-0.00499554	248.253	0	248.028	-0.00499554	248.143	0	247.963	0	247.824	0	248.133	-0.00499554	247.791	0	248.263	-0.00499554	248.061	0.00499569	248.442	0	248.148	0	248.066	0	247.992	0	248.121	0	247.914	-0.00499554
247.739	0	247.76	0	247.509	-0.00499554	247.598	0	247.488	0	247.299	-0.00499554	247.666	0	247.312	0	247.787	0	247.554	0.00499569	247.967	0	247.681	0	247.609	0	247.475	0	247.64	0	247.435	0
247.225	0	247.268	0	247.011	-0.00499554	247.114	0	247.042	0	246.79	-0.00999108	247.161	-0.00499554	246.848	0	247.244	0	247.004	0	247.44	0	247.13	0	247.013	0	246.97	0	247.14	0	246.94	-0.00499554
246.68	-0.00499554	246.782	0	246.557	0	246.615	0	246.498	0	246.306	-0.00499554	246.674	-0.00499554	246.343	0	246.78	-0.00499554	246.474	0	246.923	0	246.599	-0.00499554	246.573	0	246.443	0	246.621	0	246.402	-0.00499554
246.198	0	246.202	-0.00499554	245.972	-0.00499554	246.127	0	246.016	0	245.75	-0.00499554	246.163	-0.00499554	245.836	-0.00499554	246.257	0	245.957	0	246.427	0	246.151	0	245.994	0	245.978	0	246.117	0	245.879	-0.00499554
245.682	-0.00499554	245.716	0	245.443	-0.00499554	245.664	0	245.519	0	245.321	0	245.664	0	245.3	0	245.816	0	245.464	0	245.866	0	245.65	0	245.561	0	245.418	0	245.644	0	245.392	-0.00499554
245.178	0	245.229	0	244.951	-0.00499554	245.097	0	245.057	0	244.788	0	245.154	-0.00499554	244.847	0	245.221	-0.00499554	244.986	0.00499569	245.396	0	245.13	0	244.97	0	244.93	0	245.156	0	244.9	-0.00499554
244.656	-0.00499554	244.659	0	244.448	-0.00499554	244.593	0	244.496	-0.00499554	244.322	-0.00499554	244.622	-0.00499554	244.337	0	244.729	-0.00499554	244.407	0	244.883	0	244.615	0	244.514	0	244.349	0	244.6	0	244.363	-0.00499554
244.146	0	244.215	0	243.897	-0.00499554	244.104	0	244.038	0	243.772	0	244.143	-0.00499554	243.793	-0.00499554	244.274	0	243.906	0	244.383	0	244.112	0	244.003	0	243.898	0	244.099	0	243.909	0
243.633	0	243.691	0	243.434	-0.00999108	243.576	0	243.477	-0.00499554	243.274	-0.00499554	243.594	-0.00499554	243.278	-0.00499554	243.76	0	243.435	0	243.831	0	243.593	0	243.467	0	243.388	0	243.538	-0.00499554	243.348	-0.00499554
243.127	0	243.148	-0.00499554	242.981	-0.00499554	243.073	0	242.999	-0.00499554	242.734	-0.00499554	243.089	-0.00499554	242.779	0	243.229	-0.00499554	242.93	0	243.365	0	243.09	0	242.971	0	242.82	0	243.103	0	242.836	-0.00499554
242.606	0	242.625	-0.00499554	242.446	-0.00499554	242.567	0	242.488	-0.00499554	242.241	-0.00499554	242.574	0	242.24	-0.00499554	242.769	0	242.422	0.00499569	242.832	0	242.543	-0.00499554	242.416	-0.00499554	242.413	0	242.559	0	242.317	-0.00499554
242.079	0	242.195	0	241.917	-0.00499554	242.024	0	241.877	-0.00999108	241.695	-0.00999108	242.095	0	241.699	-0.00499554	242.216	-0.00499554	241.901	0.00499569	242.299	0	242.043	-0.00499554	241.967	0	241.897	0	242.034	0	241.782	-0.00499554
241.596	0	241.615	-0.00499554	241.364	-0.00999108	241.513	0	241.401	-0.00499554	241.241	0	241.498	-0.00499554	241.239	0	241.696	-0.00499554	241.372	0	241.863	0	241.539	0	241.429	0	241.396	0	241.55	0	241.36	0
241.115	0	241.154	-0.00499554	240.9	-0.00499554	241.044	0	240.89	-0.00999108	240.677	-0.00999108	241.08	0	240.733	0	241.24	-0.00499554	240.89	0	241.316	0	240.984	-0.00499554	240.912	0	240.881	0	240.989	-0.00499554	240.823	0
240.642	0	240.671	-0.00499554	240.454	0	240.513	0	240.379	-0.00999108	240.168	-0.00999108	240.582	-0.00499554	240.187	-0.00499554	240.693	-0.00499554	240.395	0	240.841	0	240.507	0	240.465	0	240.325	0	240.535	0	240.278	-0.00499554
240.101	0	240.135	-0.00499554	239.934	0	240.051	0	239.906	-0.00499554	239.711	-0.00499554	240.032	-0.00499554	239.679	-0.00499554	240.166	-0.00499554	239.877	0	240.318	0	240.019	-0.00499554	239.954	0	239.867	0	239.99	-0.00499554	239.806	-0.00499554
239.625	0	239.668	0	239.309	-0.00999108	239.556	0	239.407	-0.00499554	239.149	-0.00499554	239.499	-0.00499554	239.154	-0.00499554	239.725	0	239.412	0	239.827	0	239.463	0	239.427	0	239.362	0	239.486	0	239.259	0
239.083	0	239.116	0	238.832	-0.00999108	239.052	0	238.88	-0.00499554	238.675	-0.00499554	238.993	-0.00499554	238.755	0	239.135	-0.00499554	238.84	0	239.301	0	238.993	-0.00499554	238.88	0	238.875	0	238.94	-0.00999108	238.766	0
238.586	0	238.592	-0.00499554	238.289	-0.00499554	238.535	0	238.333	-0.00999108	238.127	-0.00999108	238.436	-0.00499554	238.218	0	238.684	-0.00499554	238.37	0	238.808	0	238.501	-0.00499554	238.388	0	238.3	0	238.495	0	238.226	-0.00499554
238.062	0	238.053	-0.00499554	237.807	-0.00499554	238.03	0	237.797	-0.00999108	237.607	-0.00499554	237.983	-0.00499554	237.683	0	238.117	-0.00499554	237.87	0	238.288	0	238.03	0	237.92	0	237.793	0	237.993	0	237.742	-0.00499554
237.549	-0.00499554	237.537	-0.00499554	237.315	-0.00499554	237.467	0	237.359	-0.00999108	237.151	0	237.452	-0.00499554	237.128	0	237.652	0	237.311	0	237.761	0	237.512	-0.00499554	237.363	0	237.272	-0.00499554	237.482	0	237.271	0
237.042	-0.00499554	236.996	-0.00499554	236.825	-0.00499554	236.996	0	236.888	-0.00499554	236.568	-0.00499554	236.955	-0.00999108	236.672	0	237.159	-0.00499554	236.817	0	237.275	0	236.931	-0.00499554	236.861	-0.00499554	236.762	0	236.935	-0.00499554	236.713	-0.00499554
236.542	0	236.458	-0.00999108	236.298	-0.00999108	236.469	0	236.31	-0.00999108	236.114	-0.00499554	236.395	-0.00999108	236.106	-0.00499554	236.657	0	236.354	0.00499569	236.727	0	236.449	-0.00499554	236.348	0	236.246	0	236.431	-0.00499554	236.23	0
235.96	0	235.981	-0.00999108	235.782	-0.00999108	236.021	0	235.825	-0.00499554	235.546	-0.00999108	235.931	-0.00499554	235.597	-0.00499554	236.195	0	235.813	0	236.26	0	235.969	0	235.781	-0.00499554	235.747	0	235.945	0	235.763	0
235.483	0	235.477	-0.00499554	235.287	-0.00499554	235.448	0	235.359	-0.00499554	235.085	-0.00999108	235.42	-0.00499554	235.138	0	235.584	-0.00499554	235.271	0	235.763	0	235.408	-0.00499554	235.285	0	235.288	0	235.397	0	235.22	-0.00499554
235.001	0	235.056	-0.00499554	234.717	-0.00499554	234.947	0	234.873	-0.00499554	234.561	-0.00999108	234.948	-0.00499554	234.554	-0.00499554	235.15	-0.00499554	234.801	0	235.238	0	234.988	0	234.782	-0.00499554	234.71	0	234.894	0	234.756	0
234.473	0	234.508	-0.00499554	234.305	0	234.433	0	234.37	-0.00499554	234.11	-0.00499554	234.455	-0.00499554	234.047	-0.00499554	234.595	-0.00499554	234.259	0	234.739	0	234.403	0	234.272	-0.00499554	234.207	0	234.407	-0.00499554	234.278	0
233.989	0	234.008	-0.00499554	233.862	0	233.911	0	233.782	-0.00999108	233.667	-0.00499554	233.958	-0.00499554	233.508	-0.00499554	234.141	0	233.798	0	234.194	-0.00499554	233.947	0	233.816	0	233.724	0	233.856	-0.00499554	233.768	-0.00499554
233.48	0	233.467	-0.00999108	233.277	0	233.327	0	233.306	-0.00999108	233.059	-0.00999108	233.509	0	233.061	0	233.602	-0.00499554	233.275	0	233.718	-0.00499554	233.376	-0.00499554	233.322	0	233.239	0	233.41	0	233.213	-0.00999108
233.027	0	232.987	-0.00499554	232.83	0	232.909	0	232.895	-0.00499554	232.667	-0.00499554	233.016	-0.00499554	232.528	-0.00499554	233.188	0	232.786	0	233.215	0	232.94	0	232.8	-0.00499554	232.726	0	232.849	0	232.844	-0.00499554
232.447	-0.00499554	232.504	-0.00499554	232.264	0	232.403	0	232.369	-0.00499554	232.1	-0.00999108	232.511	-0.00499554	232.084	0	232.603	0	232.196	0	232.704	0	232.359	0	232.279	0	232.188	0	232.359	-0.00499554	232.294	0
231.983	0	231.986	-0.00499554	231.834	0	231.879	0	231.875	-0.00499554	231.605	0	231.971	-0.00499554	231.57	-0.00499554	232.135	-0.00499554	231.713	0	232.181	0	231.884	0	231.798	0	231.687	-0.00499554	231.89	-0.00499554	231.749	-0.00999108
231.487	0	231.489	0	231.297	0	231.378	0	231.353	-0.00499554	231.093	-0.00499554	231.49	0	231.101	0	231.684	0	231.234	0	231.717	0	231.354	-0.00499554	231.306	0	231.174	-0.00499554	231.382	0	231.294	0
231.004	0	230.969	0	230.758	0	230.881	0	230.935	0	230.617	-0.00499554	230.997	-0.00499554	230.598	0	231.159	-0.00499554	230.724	0	231.229	0	230.923	-0.00499554	230.818	0	230.722	-0.00499554	230.877	-0.00499554	230.751	-0.00499554
230.423	-0.00499554	230.438	0	230.161	-0.00999108	230.386	0	230.345	-0.00499554	230.113	-0.00499554	230.42	-0.00999108	230.053	0	230.618	-0.00499554	230.212	0	230.686	0	230.377	-0.00499554	230.299	0	230.214	0	230.286	-0.00499554	230.276	-0.00499554
229.893	-0.00499554	229.887	0	229.696	0	229.842	0	229.873	0	229.569	-0.00499554	229.954	-0.00999108	229.556	0	230.176	0	229.699	0	230.182	0	229.844	-0.00499554	229.757	0	229.732	0	229.873	0	229.783	-0.00499554
229.366	-0.00499554	229.422	0	229.267	0	229.311	0	229.362	0	229.086	-0.00499554	229.407	-0.00999108	228.977	0	229.574	-0.00499554	229.207	0	229.687	0	229.349	0	229.252	0	229.241	0	229.331	0	229.274	-0.00499554
228.856	-0.00499554	228.914	-0.00499554	228.74	-0.00499554	228.828	0	228.889	0	228.576	-0.00499554	228.881	-0.0149866	228.518	0	229.146	-0.00499554	228.681	0	229.196	0	228.905	0	228.713	0	228.731	0	228.844	0	228.745	-0.00499554
228.344	-0.00499554	228.357	-0.00499554	228.222	0	228.295	0	228.353	-0.00499554	228.122	0	228.455	-0.00499554	228.002	0	228.564	-0.00499554	228.209	0	228.67	-0.00499554	228.357	0	228.165	-0.00499554	228.285	0	228.328	0	228.244	-0.00499554
227.874	0	227.904	-0.00499554	227.653	-0.00499554	227.825	0	227.899	0	227.616	-0.00499554	227.985	-0.00499554	227.503	-0.00499554	228.138	0	227.652	0	228.201	0	227.849	-0.00499554	227.744	0	227.681	-0.00499554	227.82	0	227.751	0
227.403	0	227.373	-0.00499554	227.169	-0.00499554	227.256	0	227.357	0	227.107	-0.00499554	227.428	-0.00999108	226.99	0	227.618	0	227.151	0	227.671	0	227.341	0	227.139	-0.00499554	227.276	0	227.305	-0.00499554	227.299	0
226.864	0	226.894	-0.00499554	226.661	-0.00499554	226.765	0	226.816	-0.00499554	226.589	-0.00499554	226.899	-0.00999108	226.402	0	227.135	0	226.625	0	227.185	-0.00499554	226.811	-0.00499554	226.634	-0.00999108	226.68	-0.00499554	226.735	-0.00499554	226.718	0
226.36	-0.00499554	226.415	0	226.188	0	226.231	0	226.395	0	226.098	-0.00499554	226.46	-0.00499554	225.896	-0.00499554	226.666	0	226.166	0	226.777	0	226.282	-0.00499554	226.185	-0.00999108	226.203	0	226.25	-0.00999108	226.245	0
225.886	0	225.854	-0.00499554	225.694	0	225.808	0	225.834	0	225.547	-0.00499554	225.929	-0.00499554	225.398	-0.00499554	226.09	0	225.67	0	226.174	0	225.816	-0.00499554	225.691	0	225.712	-0.00499554	225.687	-0.00499554	225.682	-0.00499554
225.302	-0.00499554	225.381	-0.00499554	225.144	0	225.292	0	225.294	0	225.034	0	225.411	-0.00499554	224.994	0	225.578	0	225.09	0	225.708	0	225.237	-0.00499554	225.189	0	225.166	-0.00499554	225.212	-0.00499554	225.18	0
224.804	0	224.832	-0.00499554	224.67	0	224.784	0	224.793	0	224.484	-0.00499554	224.848	-0.00999108	224.423	-0.00499554	225.069	0	224.573	0	225.154	0	224.716	-0.00999108	224.648	0	224.677	-0.00499554	224.728	-0.00499554	224.682	0
224.319	-0.00499554	224.312	-0.00999108	224.181	0	224.257	0	224.289	0	223.963	-0.00499554	224.333	-0.00999108	223.962	0	224.607	0	224.054	-0.00499554	224.653	0	224.262	-0.00999108	224.179	0	224.172	-0.00499554	224.189	-0.00499554	224.136	0
223.797	0	223.812	-0.00499554	223.651	-0.00499554	223.763	0	223.771	0	223.46	0	223.825	-0.00999108	223.44	0	224.072	0	223.545	0	224.172	0	223.733	-0.00499554	223.681	0	223.67	-0.00499554	223.677	-0.00999108	223.571	-0.00499554
223.276	-0.00499554	223.352	-0.00999108	223.15	0	223.265	0	223.203	0	222.912	-0.00499554	223.312	-0.00499554	222.906	-0.00499554	223.544	0	223.084	0	223.66	0	223.2	-0.00999108	223.137	-0.00499554	223.175	-0.00499554	223.157	-0.00499554	223.077	0
222.812	0	222.811	-0.00499554	222.659	0	222.754	0	222.698	0	222.385	-0.00499554	222.779	-0.00499554	222.454	-0.00499554	223.033	-0.00499554	222.535	0	223.13	0	222.709	0	222.606	-0.00499554	222.639	-0.00499554	222.706	0	222.576	0
222.296	-0.00499554	222.322	-0.00999108	222.201	0	222.276	0	222.179	0	221.881	-0.00499554	222.258	-0.00499554	221.917	-0.00499554	222.447	-0.00499554	222.078	0	222.621	0	222.199	-0.00499554	222.089	-0.00499554	222.096	-0.00999108	222.157	-0.00499554	222.076	-0.00499554
221.817	-0.00499554	221.81	-0.00499554	221.677	-0.00499554	221.701	0	221.655	0	221.386	-0.00499554	221.735	-0.00999108	221.417	-0.00499554	221.948	-0.00499554	221.583	0	222.169	0	221.699	0	221.708	0	221.539	-0.00999108	221.631	-0.00999108	221.52	-0.00499554
221.316	0	221.321	0	221.201	0	221.225	0.00499569	221.133	-0.00499554	220.956	-0.00499554	221.175	-0.00999108	220.91	0	221.451	0	221.088	0	221.61	0	221.194	-0.00499554	221.133	-0.00499554	221.09	-0.00999108	221.147	-0.00499554	221.094	0
220.833	-0.00499554	220.787	-0.00499554	220.652	0	220.7	0	220.686	0	220.451	-0.00499554	220.795	-0.00499554	220.377	-0.00499554	220.925	-0.00499554	220.585	0	221.149	0	220.724	0	220.606	-0.00499554	220.597	0	220.626	0	220.54	0
220.352	0	220.281	-0.00499554	220.168	0	220.156	0	220.125	-0.00999108	219.839	-0.00999108	220.292	-0.00499554	219.864	-0.00499554	220.431	0	220.071	0	220.608	0	220.177	0	220.109	-0.00499554	220.089	-0.00499554	220.139	-0.00499554	220.081	0
219.864	0	219.731	-0.00499554	219.626	0	219.635	0	219.676	0	219.421	0	219.746	-0.00499554	219.305	-0.00499554	219.933	-0.00499554	219.601	0	220.109	0	219.651	-0.00499554	219.619	-0.00499554	219.581	-0.00499554	219.706	0	219.544	0
219.357	0	219.323	0	219.153	0	219.115	0	219.141	-0.00499554	218.859	-0.00499554	219.259	-0.00499554	218.822	-0.00499554	219.387	-0.00499554	219.086	0	219.598	0	219.181	0	219.218	0	219.099	0	219.144	-0.00499554	219.032	0
218.803	-0.00499554	218.761	0	218.636	0	218.602	0	218.643	-0.00499554	218.399	0	218.749	-0.00499554	218.306	0	218.836	-0.00999108	218.632	0	219.09	0	218.674	0	218.64	-0.00499554	218.5	-0.00499554	218.673	-0.00499554	218.524	-0.00499554
218.329	0	218.285	0	218.137	0	218.176	0	218.183	0	217.874	-0.00499554	218.236	-0.00499554	217.804	0	218.438	-0.00499554	218.082	0	218.604	0	218.167	0	218.134	-0.00499554	217.959	-0.00499554	218.211	0	218.065	0
217.788	-0.00499554	217.72	0	217.651	0	217.63	-0.00499554	217.664	0	217.322	-0.00499554	217.704	-0.00499554	217.308	0	217.86	-0.00999108	217.567	0	218.012	0	217.703	0	217.632	-0.00499554	217.522	-0.00499554	217.703	-0.00499554	217.529	0
217.328	0	217.238	0	217.118	0	217.08	-0.00499554	217.104	-0.00499554	216.84	-0.00499554	217.251	0	216.803	0	217.469	-0.00499554	217.038	0	217.492	0	217.198	0	217.069	-0.00999108	216.936	0	217.199	-0.00499554	216.973	-0.00499554
216.794	-0.00499554	216.674	-0.00499554	216.648	0	216.58	-0.00499554	216.658	0	216.353	0	216.664	-0.00499554	216.262	0	216.93	0	216.54	0	216.95	0	216.743	0	216.605	-0.00499554	216.494	0	216.65	-0.00499554	216.507	-0.00499554
216.259	-0.00499554	216.194	-0.00499554	216.119	0	216.117	0	216.1	0	215.834	0	216.141	0	215.773	0	216.396	-0.00499554	216.029	0	216.415	0	216.226	0	216.119	-0.00499554	215.938	-0.00499554	216.157	-0.00499554	215.976	0
215.753	-0.00499554	215.726	-0.00499554	215.637	0	215.554	-0.00499554	215.614	0	215.305	0	215.688	-0.00499554	215.301	0	215.875	-0.00499554	215.523	0	215.973	0	215.645	0	215.567	-0.00999108	215.49	0	215.64	-0.00499554	215.529	0
215.294	0	215.179	-0.00499554	215.077	-0.00499554	215.105	0	215.049	0	214.789	0	215.144	-0.00499554	214.728	0	215.366	-0.00999108	215.082	0	215.392	-0.00499554	215.177	0	215.075	-0.00499554	214.969	0	215.138	-0.00499554	214.959	-0.00499554
214.811	0	214.644	-0.00499554	214.572	0	214.505	-0.00499554	214.542	0	214.285	0	214.553	-0.00499554	214.271	0	214.817	-0.00999108	214.537	0	214.983	0	214.668	0	214.589	-0.00499554	214.412	-0.00499554	214.576	-0.00999108	214.435	-0.00499554
214.276	0	214.203	0	214.115	0	213.98	-0.00499554	213.987	-0.00499554	213.826	0	214.162	0	213.737	0	214.295	-0.00499554	214.082	0	214.447	0	214.179	0	214.041	-0.00499554	213.942	-0.00499554	214.131	-0.00499554	213.934	-0.00499554
213.756	-0.00499554	213.77	-0.00499554	213.534	0	213.54	0	213.513	0	213.266	0	213.678	0	213.283	0	213.859	-0.00499554	213.544	0	213.955	0	213.657	0	213.603	-0.00499554	213.425	0	213.591	-0.00999108	213.406	-0.00499554
213.164	-0.00499554	213.182	-0.00499554	213.025	0	213.065	0	213.034	-0.00499554	212.755	0	213.188	0	212.782	0	213.262	-0.00499554	212.987	0	213.468	0	213.124	0	213.087	0	212.939	0	213.117	-0.00999108	212.938	-0.00499554
212.765	0	212.69	-0.00499554	212.504	0	212.597	0	212.552	0	212.198	-0.00499554	212.634	0	212.24	0	212.813	-0.00499554	212.442	-0.00499554	212.914	0	212.667	0	212.566	-0.00499554	212.387	-0.00499554	212.636	-0.00499554	212.396	-0.00999108
212.164	-0.00499554	212.213	-0.00499554	211.973	0	212.022	0	212.009	0	211.692	-0.00499554	212.077	-0.00499554	211.804	0	212.316	0	211.917	0	212.448	0	212.158	0	212.052	-0.00499554	211.889	0	212.057	-0.00999108	211.908	-0.00499554
211.697	0	211.692	-0.00499554	211.444	0	211.567	-0.00499554	211.503	0	211.178	-0.00499554	211.587	0	211.252	0	211.726	-0.00499554	211.466	0	211.862	0	211.653	0	211.553	0	211.345	-0.00499554	211.61	0	211.397	-0.00499554
211.153	-0.00499554	211.169	-0.00499554	210.915	0	211.129	0	211.002	0	210.648	0	211.049	-0.00499554	210.773	0	211.237	-0.00499554	210.881	0	211.446	0	211.138	0	211.004	0	210.88	0	211.039	-0.00999108	210.864	-0.00499554
210.632	-0.00499554	210.65	-0.00499554	210.455	0	210.608	0	210.499	0	210.137	-0.00999108	210.59	-0.00499554	210.249	0	210.741	0	210.403	0	210.843	0	210.625	0	210.471	0	210.321	-0.00499554	210.562	-0.00499554	210.41	-0.00499554
210.084	-0.00499554	210.215	0	209.973	0	210.059	0	209.962	0	209.704	-0.00499554	210.065	0	209.768	0	210.276	0	209.889	0	210.382	0	210.133	0	209.987	0	209.86	0	210.067	-0.00499554	209.823	-0.00499554
209.569	-0.00499554	209.663	-0.00499554	209.509	0	209.517	-0.00499554	209.488	0	209.128	-0.00499554	209.516	0	209.231	0	209.685	-0.00499554	209.365	0	209.796	-0.00499554	209.582	0	209.377	0	209.332	-0.00999108	209.566	0	209.334	-0.00999108
209.057	-0.00499554	209.197	0	208.906	-0.00499554	209.051	0	208.942	0	208.642	-0.00499554	209.063	0	208.748	0	209.17	-0.00499554	208.84	0	209.264	0	209.1	0	208.902	-0.00499554	208.792	-0.00499554	208.969	-0.00999108	208.807	-0.0149866
208.566	0	208.699	0	208.442	0	208.515	0	208.472	0	208.134	-0.00499554	208.548	0	208.271	0	208.701	-0.00499554	208.279	0	208.848	0	208.542	0	208.35	-0.00499554	208.303	-0.00499554	208.475	-0.00999108	208.296	-0.00999108
208.034	-0.00499554	208.247	0	207.924	0	208.078	0	207.965	0	207.678	-0.00499554	208.033	0	207.785	0	208.17	-0.00499554	207.853	0	208.324	0	208.047	0	207.883	0	207.819	-0.00499554	207.916	-0.00499554	207.8	-0.00999108
207.562	-0.00499554	207.681	-0.00499554	207.451	0	207.523	0	207.429	0	207.101	0	207.468	-0.00499554	207.262	0	207.688	-0.00499554	207.336	0	207.802	-0.00499554	207.481	0	207.375	-0.00499554	207.303	-0.00499554	207.457	-0.00499554	207.276	-0.00499554
207.008	-0.00499554	207.205	0	206.919	-0.00499554	207.02	0	206.901	0	206.614	-0.00499554	206.966	-0.00499554	206.736	0	207.185	-0.00499554	206.838	0	207.353	0	206.938	0	206.866	-0.00499554	206.804	-0.00499554	206.875	-0.00499554	206.828	-0.00499554
206.529	-0.00499554	206.635	-0.00499554	206.384	0	206.53	0	206.382	0	206.114	-0.00499554	206.472	-0.00999108	206.243	0	206.615	-0.00999108	206.346	0	206.81	0	206.443	0	206.337	-0.00499554	206.218	-0.00999108	206.387	-0.00499554	206.295	-0.00499554
206.011	-0.00499554	206.077	-0.00499554	205.886	0	205.967	0	205.909	0	205.62	-0.00499554	206.077	-0.00499554	205.735	0	206.132	-0.00499554	205.828	0	206.273	-0.00499554	205.925	0	205.819	-0.00499554	205.793	0	205.881	-0.00999108	205.791	-0.00999108
205.502	-0.00499554	205.608	-0.00499554	205.38	-0.00499554	205.57	0	205.361	-0.00499554	205.132	-0.00499554	205.533	0	205.228	0	205.618	-0.00499554	205.329	0	205.763	-0.00499554	205.463	0	205.328	-0.00499554	205.198	-0.00499554	205.355	-0.00499554	205.345	0
205.047	0	205.12	0	204.862	-0.00499554	205.004	0	204.888	0	204.602	-0.00499554	205.081	0	204.711	0	205.103	-0.00999108	204.771	0	205.28	0	204.932	0	204.892	0	204.759	-0.00499554	204.923	-0.00999108	204.784	-0.00499554
204.458	-0.00499554	204.591	-0.00499554	204.341	0	204.448	-0.00999108	204.352	0	204.036	-0.00999108	204.458	0	204.195	0	204.625	-0.00499554	204.336	0	204.746	0	204.456	0	204.349	0	204.225	-0.00499554	204.404	-0.00999108	204.274	-0.00499554
203.967	-0.00499554	204.04	-0.00499554	203.816	0	203.989	0	203.833	0	203.541	-0.00499554	203.944	-0.00999108	203.681	0	204.164	-0.00499554	203.76	0	204.234	0	203.926	0	203.796	-0.00999108	203.725	-0.00499554	203.888	-0.00499554	203.712	-0.00499554
203.497	-0.00499554	203.493	-0.00499554	203.293	-0.00499554	203.446	0	203.324	0	203.005	-0.00999108	203.46	0	203.127	0	203.619	-0.00499554	203.229	0	203.687	0	203.436	0	203.307	-0.00999108	203.299	0	203.352	-0.00499554	203.241	-0.00499554
202.966	-0.00499554	203.002	-0.00499554	202.826	-0.00499554	202.9	-0.00499554	202.815	-0.00499554	202.544	0	202.918	-0.00499554	202.653	0	203.176	0	202.716	0	203.224	0	202.922	0	202.781	-0.00999108	202.738	-0.00499554	202.851	-0.00999108	202.689	-0.00499554
202.461	-0.00499554	202.481	0	202.384	-0.00499554	202.376	-0.00499554	202.298	-0.00499554	202.025	-0.00499554	202.374	-0.00999108	202.12	0	202.627	-0.00499554	202.242	0	202.686	0	202.382	-0.00499554	202.253	-0.00499554	202.265	0	202.369	-0.00999108	202.23	0
201.969	-0.00499554	201.977	-0.00499554	201.872	0	201.882	0	201.802	-0.00499554	201.468	-0.00499554	201.847	-0.00499554	201.633	0	202.095	0	201.689	-0.00499554	202.217	0	201.865	-0.00499554	201.782	-0.00499554	201.72	-0.00499554	201.827	-0.00499554	201.667	0
201.359	-0.00499554	201.521	0	201.316	-0.00499554	201.302	0	201.348	0	201.016	0	201.376	-0.00499554	201.12	0	201.608	0	201.181	0	201.693	0	201.321	0	201.214	-0.00999108	201.24	-0.00499554	201.278	-0.00999108	201.134	-0.00999108
200.902	-0.00499554	200.977	-0.00499554	200.802	-0.00499554	200.799	0	200.753	0	200.463	0	200.776	-0.00999108	200.55	0	201.032	-0.00499554	200.715	-0.00499554	201.158	-0.00499554	200.9	0	200.691	-0.00999108	200.743	0	200.779	-0.00499554	200.659	-0.00499554
200.43	-0.00499554	200.491	0	200.33	0	200.28	0	200.266	0	199.932	-0.00499554	200.309	-0.00499554	200.034	0	200.527	-0.00999108	200.19	0	200.702	0	200.297	0	200.23	-0.00499554	200.214	-0.00499554	200.254	-0.00499554	200.18	0
199.874	-0.00499554	200.031	0	199.709	-0.00499554	199.769	-0.00499554	199.719	-0.00499554	199.477	-0.00499554	199.815	-0.00499554	199.473	0	200.015	-0.00499554	199.69	0	200.178	0	199.809	0	199.764	0	199.72	0	199.77	-0.00499554	199.604	-0.00499554
199.393	-0.00499554	199.423	-0.00499554	199.188	-0.00499554	199.258	-0.00499554	199.247	-0.00499554	198.99	-0.00499554	199.279	-0.00499554	199.058	0	199.575	0	199.205	0	199.712	0	199.289	0	199.2	-0.00499554	199.135	0	199.257	-0.00499554	199.169	-0.00499554
198.872	-0.00499554	198.927	0	198.72	-0.00499554	198.798	0	198.81	0	198.472	-0.00499554	198.805	-0.00499554	198.525	0	198.961	0	198.674	0	199.065	-0.00499554	198.768	0	198.672	-0.00999108	198.6	-0.00499554	198.749	-0.00499554	198.656	0
198.36	-0.00499554	198.518	0	198.196	-0.00499554	198.324	0	198.214	-0.00499554	197.921	-0.00999108	198.309	-0.00499554	197.998	0	198.451	-0.00499554	198.16	0	198.628	-0.00499554	198.275	0	198.231	-0.00499554	198.119	0	198.257	-0.00499554	198.142	0
197.827	-0.00499554	197.948	-0.00499554	197.766	0	197.766	0	197.734	0	197.362	-0.00999108	197.772	-0.00499554	197.508	0	197.938	-0.00999108	197.629	0	198.133	0	197.79	0	197.68	-0.00499554	197.633	0	197.811	0	197.635	0
197.355	-0.00499554	197.362	-0.00499554	197.148	-0.00499554	197.293	0	197.137	-0.00499554	196.937	-0.00499554	197.271	-0.00499554	196.975	0	197.507	-0.00499554	197.124	0	197.589	0	197.301	0	197.153	-0.00499554	197.055	0	197.284	0	197.116	0
196.815	-0.00499554	196.895	0	196.617	-0.00499554	196.792	0	196.762	0	196.376	-0.00999108	196.77	-0.00499554	196.489	0	196.953	-0.00999108	196.605	0	197.096	0	196.782	0	196.642	-0.00499554	196.571	0	196.756	-0.00499554	196.613	0
196.314	-0.00499554	196.307	-0.00499554	196.215	0	196.261	0	196.203	-0.00499554	195.909	-0.00499554	196.247	-0.00999108	195.996	0	196.462	-0.00499554	196.089	0	196.562	0	196.259	0	196.095	-0.00499554	196.085	0	196.225	0	196.169	0
195.796	-0.00499554	195.861	0	195.664	-0.00499554	195.78	0	195.708	-0.00499554	195.332	-0.00999108	195.757	-0.00499554	195.501	0	195.982	-0.00499554	195.585	0	196.073	0	195.714	0	195.686	0	195.526	0	195.803	0	195.674	0
195.336	-0.00499554	195.326	-0.00499554	195.2	-0.00499554	195.266	0	195.177	-0.00499554	194.856	0	195.225	-0.00999108	194.955	0	195.454	-0.00499554	195.051	-0.00499554	195.542	0	195.191	0	195.112	0	195.05	0	195.252	0	195.144	0
194.82	-0.00499554	194.829	-0.00499554	194.712	-0.00499554	194.739	0	194.692	0	194.383	-0.00499554	194.697	-0.00499554	194.451	0	194.927	-0.00499554	194.571	0	195.022	0	194.706	0	194.645	0	194.525	0	194.67	0	194.599	0
194.29	-0.00499554	194.321	0	194.143	-0.00499554	194.231	0	194.167	0	193.822	-0.00499554	194.242	-0.00499554	193.98	0	194.364	-0.00999108	194.04	0	194.503	0	194.156	0	194.079	0	194.058	0	194.213	0	194.065	0
193.805	-0.00499554	193.803	0	193.643	-0.00499554	193.707	0	193.615	-0.00499554	193.37	-0.00499554	193.69	0	193.357	0	193.888	-0.00999108	193.584	0	193.984	0	193.653	0	193.631	0	193.515	0	193.67	-0.00499554	193.575	-0.00499554
193.297	-0.00499554	193.304	0	193.11	-0.00499554	193.207	0	193.113	-0.00499554	192.811	-0.00499554	193.142	-0.00499554	192.901	0	193.421	-0.00499554	192.986	-0.00499554	193.551	0	193.117	0	193.119	0	192.999	0	193.14	-0.00499554	193.089	0
192.814	-0.00499554	192.81	0	192.648	0	192.663	-0.00499554	192.613	0	192.369	0	192.64	-0.00999108	192.376	0	192.873	0	192.599	0	193.026	-0.00499554	192.66	0	192.605	0	192.457	0	192.634	-0.00499554	192.516	-0.00499554
192.268	-0.00499554	192.309	0	192.127	0	192.174	0	192.101	-0.00499554	191.847	0	192.144	-0.00999108	191.89	0	192.4	-0.00499554	192.036	0	192.54	-0.00499554	192.149	0	192.143	0	191.993	0	192.139	0	192.078	-0.00499554
191.765	-0.00499554	191.803	0	191.627	0	191.687	0	191.624	0	191.333	-0.00499554	191.714	-0.00499554	191.378	0	191.815	-0.00999108	191.512	0	192.026	0	191.64	0	191.561	0	191.492	0	191.642	0	191.541	-0.00499554
191.258	-0.00499554	191.279	0	191.061	0	191.166	0	191.129	0	190.786	-0.00499554	191.194	-0.00499554	190.86	0	191.323	-0.00999108	191.001	-0.00499554	191.483	0	191.153	0	191.091	0	190.991	0	191.158	-0.00499554	191.012	-0.00499554
190.757	-0.00499554	190.836	0	190.548	0	190.619	-0.00499554	190.618	0	190.295	-0.00499554	190.734	0	190.397	0	190.849	-0.00999108	190.443	-0.00499554	190.971	0	190.673	0	190.589	0	190.517	0	190.619	-0.00999108	190.552	0
190.305	0	190.225	0	190.031	0	190.111	-0.00499554	190.116	0	189.756	-0.00499554	190.163	-0.00499554	189.847	0	190.384	-0.00499554	189.931	-0.00499554	190.504	0	190.128	-0.00499554	190.072	0	189.995	0	190.144	0	190.015	-0.00499554
189.78	0	189.689	-0.00499554	189.531	-0.00499554	189.636	0	189.624	0	189.195	-0.00999108	189.675	-0.00499554	189.318	0	189.856	-0.00999108	189.384	-0.00499554	189.923	-0.00499554	189.586	-0.00499554	189.497	-0.00499554	189.433	-0.00499554	189.665	0	189.544	0
189.185	-0.00499554	189.169	-0.00499554	188.989	-0.00499554	189.041	-0.00999108	189.087	0	188.78	-0.00499554	189.156	-0.00499554	188.802	0	189.294	-0.00999108	188.902	-0.00499554	189.406	-0.00499554	189.119	0	188.966	-0.00499554	188.984	0	189.067	-0.00499554	189.011	-0.00499554
188.663	-0.00499554	188.66	-0.00499554	188.514	-0.00499554	188.542	-0.00499554	188.632	0	188.219	-0.00499554	188.679	-0.00499554	188.285	0	188.857	-0.00499554	188.404	-0.00499554	188.955	0	188.609	0	188.473	0	188.454	0	188.608	0	188.479	-0.00499554
188.14	-0.00499554	188.127	-0.00499554	188.099	0	188.037	0	188.044	-0.00499554	187.689	-0.00499554	188.173	-0.00499554	187.762	0	188.316	-0.00499554	187.849	-0.00499554	188.474	0	188.11	0	187.954	-0.00499554	187.959	0	188.054	-0.00499554	187.967	-0.00499554
187.636	-0.00499554	187.639	-0.00499554	187.482	-0.00499554	187.513	-0.00499554	187.536	0	187.217	-0.00499554	187.578	-0.00499554	187.258	0	187.846	0	187.37	0	187.922	0	187.584	0	187.398	-0.00499554	187.439	-0.00499554	187.542	0	187.459	0
187.142	-0.00499554	187.168	-0.00499554	186.988	-0.00499554	186.959	-0.00999108	187.026	0	186.636	-0.00999108	187.097	-0.00499554	186.766	0	187.341	0	186.841	-0.00499554	187.378	-0.00499554	187.046	0	186.958	0	186.91	-0.00499554	187.007	-0.00499554	186.924	-0.00499554
186.662	-0.00499554	186.672	0	186.521	0	186.563	0	186.528	0	186.178	-0.00999108	186.605	0	186.246	0	186.818	0	186.335	-0.00499554	186.897	0	186.574	0	186.387	0	186.404	-0.00499554	186.462	-0.00499554	186.403	0
186.176	0	186.135	-0.00499554	185.99	-0.00499554	186.014	0	186.033	0	185.682	-0.00499554	186.036	-0.00999108	185.756	0	186.265	-0.00499554	185.806	-0.00499554	186.359	-0.00499554	185.97	-0.00499554	185.875	-0.00499554	185.935	0	185.956	-0.00999108	185.911	0
185.652	0	185.636	-0.00499554	185.518	0	185.485	-0.00499554	185.439	-0.00499554	185.175	-0.00499554	185.507	-0.00499554	185.238	0	185.724	0	185.328	-0.00499554	185.89	-0.00499554	185.553	0	185.445	0	185.348	-0.00499554	185.445	-0.00499554	185.341	-0.00499554
185.078	-0.00499554	185.059	-0.00499554	184.985	-0.00499554	185.002	0	185.03	0	184.66	-0.00499554	185.064	-0.00499554	184.767	0	185.249	-0.00499554	184.802	-0.00499554	185.393	-0.00499554	184.982	0	184.928	0	184.858	-0.00499554	184.957	-0.00499554	184.855	-0.00499554
184.58	-0.00499554	184.613	-0.00499554	184.424	-0.00499554	184.523	0	184.506	0	184.22	0	184.563	-0.00499554	184.242	0	184.731	0	184.28	-0.00999108	184.884	-0.00499554	184.433	-0.00499554	184.42	-0.00499554	184.42	0	184.48	0	184.37	-0.00499554
184.089	-0.00499554	184.176	-0.00499554	183.931	0	184.004	0	184.035	0	183.68	-0.00499554	184.031	-0.00499554	183.71	0	184.173	-0.00499554	183.793	-0.00499554	184.341	-0.00499554	183.948	0	183.916	0	183.83	-0.00499554	183.993	-0.00499554	183.848	-0.00499554
183.612	-0.00499554	183.578	0	183.431	0	183.476	-0.00499554	183.514	0	183.179	-0.00499554	183.535	-0.00999108	183.278	0	183.717	0	183.279	-0.00499554	183.875	-0.00499554	183.442	0	183.403	0	183.358	-0.00499554	183.447	-0.00499554	183.36	-0.00499554
183.087	-0.00499554	183.077	-0.00499554	182.914	-0.00499554	182.937	-0.00499554	182.94	0	182.581	-0.00999108	183.03	-0.00499554	182.712	0	183.202	0	182.73	-0.00499554	183.354	0	182.949	-0.00999108	182.874	-0.00499554	182.815	-0.00499554	182.951	0	182.774	-0.00499554
182.574	-0.00499554	182.515	-0.00499554	182.43	-0.00499554	182.464	-0.00499554	182.464	0	182.12	0	182.537	-0.00499554	182.143	-0.00499554	182.726	0	182.225	-0.00499554	182.809	-0.00499554	182.442	-0.00499554	182.421	-0.00499554	182.297	-0.00999108	182.46	-0.00499554	182.286	-0.00499554
182.041	-0.00499554	182.051	-0.00499554	181.919	-0.00499554	181.9	-0.00999108	181.949	0	181.594	-0.00999108	181.958	-0.00499554	181.685	0	182.204	-0.00499554	181.747	-0.00999108	182.271	0	181.953	-0.00499554	181.844	-0.00499554	181.738	-0.00499554	181.933	0	181.795	0
181.567	-0.00499554	181.532	-0.00499554	181.379	-0.00499554	181.399	-0.00499554	181.42	0	181.04	-0.00499554	181.493	-0.00499554	181.232	0	181.674	0	181.188	-0.00499554	181.82	0	181.39	-0.00499554	181.309	-0.00999108	181.234	-0.00499554	181.448	0	181.269	-0.00499554
181.004	-0.00499554	181.002	-0.00499554	180.938	-0.00499554	180.867	-0.00499554	180.924	0	180.541	-0.00499554	180.946	-0.00499554	180.623	-0.00499554	181.121	0	180.71	-0.00499554	181.253	0	180.962	0	180.809	-0.00499554	180.729	-0.00999108	180.942	0	180.749	-0.00499554
180.529	-0.00499554	180.524	-0.00499554	180.399	-0.00499554	180.442	0	180.398	0	180.058	-0.00499554	180.411	0	180.135	0	180.704	0	180.189	-0.00499554	180.735	0	180.451	-0.00499554	180.378	0	180.208	-0.00499554	180.377	-0.00499554	180.217	-0.00499554
179.99	-0.00499554	179.992	-0.00499554	179.914	-0.00499554	179.893	0	179.881	0	179.489	-0.00499554	179.897	-0.00499554	179.619	-0.00499554	180.097	0	179.729	-0.00499554	180.292	0	179.916	0	179.79	-0.00499554	179.82	0	179.905	0	179.691	-0.00499554
179.498	-0.00499554	179.494	-0.00499554	179.326	-0.00499554	179.371	0	179.353	0	178.971	-0.00999108	179.36	-0.00499554	179.105	0	179.597	0	179.202	-0.00499554	179.698	-0.00499554	179.437	0	179.299	-0.00499554	179.207	-0.00499554	179.375	-0.00499554	179.191	0
179.011	-0.00499554	178.978	-0.00499554	178.864	-0.00999108	178.785	0	178.784	-0.00499554	178.442	-0.00499554	178.851	-0.00499554	178.62	0	179.098	0	178.684	0	179.256	0	178.902	0	178.821	-0.00499554	178.759	-0.00499554	178.841	-0.00499554	178.66	-0.00499554
178.527	-0.00499554	178.467	-0.00499554	178.391	-0.00499554	178.334	-0.00499554	178.281	0	177.987	-0.00499554	178.356	-0.00499554	178.066	-0.00499554	178.575	0	178.218	-0.00499554	178.719	0	178.329	-0.00499554	178.293	-0.00499554	178.166	-0.00499554	178.337	0	178.125	-0.00999108
178.008	-0.00499554	177.95	-0.00499554	177.841	-0.00499554	177.849	-0.00499554	177.813	0	177.439	-0.00999108	177.86	-0.00499554	177.546	0	178.103	0	177.66	-0.00999108	178.246	0	177.87	0	177.847	0	177.668	0	177.856	0	177.62	-0.00999108
177.455	-0.00499554	177.469	-0.00499554	177.271	-0.00999108	177.277	-0.00499554	177.366	0	176.948	-0.00999108	177.399	0	177.038	0	177.466	-0.00499554	177.193	-0.00499554	177.775	0	177.303	0	177.321	-0.00499554	177.141	-0.00499554	177.314	0	177.123	-0.00999108
176.968	-0.00499554	176.933	-0.00499554	176.851	0	176.843	-0.00499554	176.824	0	176.435	-0.00999108	176.811	-0.00499554	176.587	0	177.07	0	176.723	-0.00499554	177.202	0	176.785	-0.00499554	176.778	-0.00499554	176.628	-0.00499554	176.832	-0.00499554	176.63	-0.00499554
176.449	-0.00499554	176.38	-0.00499554	176.306	-0.00499554	176.305	-0.00499554	176.313	0	175.905	-0.00999108	176.332	-0.00999108	176.074	0	176.562	0	176.112	-0.00499554	176.617	-0.00499554	176.289	-0.00499554	176.297	-0.00499554	176.135	-0.00499554	176.36	-0.00499554	176.12	-0.00999108
175.944	-0.00499554	175.931	-0.00499554	175.773	0	175.83	-0.00499554	175.802	0	175.435	-0.00499554	175.836	0	175.564	0	176.088	0	175.663	-0.00499554	176.117	0	175.878	0	175.78	-0.00499554	175.615	-0.00499554	175.784	-0.00499554	175.563	-0.00999108
175.47	-0.00499554	175.352	-0.00499554	175.219	0	175.291	-0.00499554	175.253	0	174.886	-0.00499554	175.255	-0.00999108	174.999	0	175.518	-0.00499554	175.138	-0.00499554	175.567	-0.00499554	175.359	0	175.272	-0.00999108	175.122	0	175.317	-0.00499554	175.044	-0.0149866
174.948	-0.00499554	174.876	-0.00499554	174.716	-0.00499554	174.851	0	174.785	0	174.454	-0.00499554	174.794	0	174.501	0	174.996	-0.00499554	174.612	-0.00999108	175.05	0	174.776	-0.00499554	174.721	-0.00499554	174.567	-0.00499554	174.811	-0.00499554	174.583	-0.00499554
174.397	-0.00499554	174.355	-0.00499554	174.22	-0.00499554	174.269	-0.00499554	174.238	0	173.84	-0.00499554	174.261	-0.00999108	174.017	0	174.526	-0.00499554	174.119	-0.00499554	174.599	0	174.29	-0.00499554	174.245	-0.00499554	174.046	-0.00499554	174.278	-0.00499554	174.015	-0.00999108
173.863	-0.00499554	173.848	0	173.752	-0.00499554	173.711	-0.00499554	173.733	0	173.31	-0.00999108	173.788	0	173.474	0	173.986	0	173.568	-0.00499554	174.087	0	173.806	0	173.681	-0.00999108	173.54	-0.00499554	173.767	-0.00499554	173.524	-0.00499554
173.349	-0.00499554	173.332	-0.00499554	173.241	-0.00499554	173.228	-0.00999108	173.174	0	172.804	-0.00999108	173.218	0	173.001	0	173.479	-0.00499554	173.041	-0.00499554	173.501	-0.00499554	173.293	-0.00499554	173.173	-0.00499554	173.015	-0.00499554	173.272	-0.00999108	172.98	-0.00999108
172.842	-0.00499554	172.824	-0.00499554	172.72	-0.00499554	172.716	-0.00999108	172.685	0	172.256	-0.00999108	172.726	0	172.479	0	172.94	0	172.512	-0.00499554	173.042	0	172.764	0	172.638	-0.00999108	172.57	-0.00499554	172.724	-0.00999108	172.493	-0.00499554
172.332	-0.00499554	172.357	0	172.197	-0.00499554	172.193	-0.00999108	172.115	0	171.841	-0.00499554	172.147	-0.00499554	171.948	0	172.395	-0.00999108	172.031	-0.00499554	172.496	0	172.238	0	172.107	-0.00999108	172.028	0	172.18	-0.00499554	171.944	-0.00999108
171.847	-0.00499554	171.842	0	171.704	-0.00499554	171.666	-0.00999108	171.662	0	171.325	0	171.638	-0.00499554	171.425	0	171.888	-0.00499554	171.528	0	172.001	0	171.721	0	171.596	-0.00999108	171.496	-0.00499554	171.68	-0.00999108	171.457	-0.00999108
171.372	-0.00499554	171.375	0	171.122	0	171.199	-0.00499554	171.156	0	170.811	-0.00499554	171.124	-0.00499554	170.931	0	171.392	-0.00499554	171.041	-0.00499554	171.586	0	171.23	-0.00499554	171.127	-0.00499554	171.005	0	171.135	-0.00999108	170.945	-0.00499554
170.817	-0.00499554	170.784	-0.00499554	170.609	-0.00499554	170.696	-0.00499554	170.619	0	170.289	-0.00499554	170.629	-0.00499554	170.391	0	170.846	-0.00499554	170.521	-0.00499554	171.025	-0.00499554	170.696	-0.00499554	170.629	-0.00499554	170.473	-0.00499554	170.69	-0.00499554	170.447	-0.00999108
170.28	-0.00499554	170.29	-0.00499554	170.107	-0.00499554	170.132	-0.0149866	170.112	0	169.788	-0.00499554	170.181	-0.00499554	169.932	0	170.367	-0.00499554	170.008	-0.00499554	170.479	-0.00499554	170.202	-0.00499554	170.161	-0.00499554	169.966	0	170.127	-0.00999108	169.984	-0.00999108
169.76	-0.00499554	169.795	-0.00499554	169.606	0	169.678	-0.00999108	169.618	0	169.303	0	169.63	-0.00499554	169.44	0	169.804	-0.00499554	169.501	-0.00499554	169.954	-0.00999108	169.68	0	169.566	-0.00499554	169.421	-0.00499554	169.715	-0.00499554	169.485	-0.00499554
169.275	-0.00499554	169.253	-0.00499554	169.128	0	169.16	-0.00999108	169.069	-0.00499554	168.813	0	169.137	-0.00499554	168.917	0	169.288	-0.00499554	168.999	0	169.452	-0.00999108	169.183	0	169.044	-0.00499554	168.909	-0.00999108	169.196	0	168.922	-0.00999108
168.725	-0.00499554	168.79	0	168.544	0	168.66	-0.00999108	168.573	0	168.271	-0.00499554	168.568	-0.00999108	168.391	0	168.795	-0.00999108	168.461	0	168.914	-0.00999108	168.668	-0.00999108	168.546	-0.00999108	168.381	-0.00999108	168.68	-0.00499554	168.372	-0.00499554
168.173	-0.00499554	168.256	-0.00499554	168.063	0	168.069	-0.0149866	168.136	0	167.779	0	168.192	-0.00499554	167.914	0	168.295	0	167.91	-0.00499554	168.427	-0.00499554	168.17	-0.00499554	168.028	-0.00499554	167.944	-0.00999108	168.167	-0.00499554	167.923	-0.00499554
167.708	-0.00499554	167.699	-0.00499554	167.535	0	167.677	-0.00499554	167.553	0	167.282	0	167.605	-0.00499554	167.363	0	167.86	0	167.388	-0.00499554	167.874	-0.00499554	167.704	0	167.457	-0.00999108	167.333	-0.00999108	167.62	-0.00499554	167.401	-0.00499554
167.154	-0.00499554	167.169	-0.00499554	167.058	-0.00499554	167.172	-0.00499554	167.106	0	166.745	0	167.138	-0.00499554	166.914	0	167.288	-0.00499554	166.845	-0.00499554	167.443	0	167.117	-0.00499554	166.975	-0.00999108	166.88	-0.00499554	167.103	-0.00999108	166.924	-0.00499554
166.658	-0.00499554	166.647	-0.00499554	166.611	0	166.631	-0.00499554	166.555	0	166.247	0	166.622	0	166.364	0	166.851	0	166.366	-0.00499554	166.827	-0.00999108	166.654	0	166.499	-0.00499554	166.363	-0.00499554	166.518	-0.00499554	166.403	-0.00499554
166.172	-0.00499554	166.173	0	166.071	0	166.095	-0.00499554	166.024	0	165.733	0	166.05	-0.00499554	165.834	0	166.359	0	165.858	0	166.331	-0.00499554	166.123	0	165.974	-0.00499554	165.827	-0.00499554	166.018	-0.00499554	165.828	-0.00999108
165.594	-0.00499554	165.684	-0.00499554	165.558	-0.00999108	165.602	0	165.562	0	165.177	0	165.519	-0.00999108	165.371	0	165.801	0	165.353	0	165.746	-0.00999108	165.547	-0.00499554	165.389	-0.00999108	165.457	-0.00499554	165.476	-0.00999108	165.4	-0.00499554
165.165	-0.00499554	165.188	-0.00499554	165.013	-0.00499554	165.124	0	164.979	0	164.698	0	164.992	-0.00499554	164.811	0	165.315	0	164.801	0	165.313	-0.00499554	165.085	-0.00499554	164.919	-0.00999108	164.852	-0.00499554	164.969	-0.00999108	164.804	-0.00999108
164.623	-0.00499554	164.618	-0.00499554	164.445	-0.00999108	164.551	0	164.522	0	164.18	0	164.571	0	164.279	0	164.767	-0.00499554	164.279	-0.00499554	164.856	-0.00499554	164.548	0	164.398	-0.00999108	164.319	-0.00999108	164.468	-0.00499554	164.28	-0.00999108
164.105	-0.00499554	164.159	-0.00499554	164.013	0	164.021	-0.00499554	163.949	0	163.73	0	163.99	-0.00499554	163.748	-0.00499554	164.256	0	163.859	-0.00499554	164.287	-0.00999108	164.08	0	163.891	-0.00999108	163.837	-0.00499554	163.927	-0.00499554	163.782	-0.00499554
163.64	-0.00499554	163.641	-0.00499554	163.451	-0.00499554	163.526	-0.00499554	163.445	0	163.188	0	163.544	0	163.282	0	163.787	0	163.32	-0.00499554	163.867	0	163.493	-0.00499554	163.439	-0.00499554	163.33	-0.00499554	163.419	-0.00999108	163.344	-0.00499554
163.065	-0.00499554	163.108	-0.00499554	162.902	-0.00499554	163.089	0	162.965	0	162.695	-0.00499554	162.928	-0.00499554	162.78	0	163.237	0	162.808	-0.00499554	163.275	-0.00999108	163.016	0	162.901	-0.00499554	162.851	-0.00499554	162.885	-0.00999108	162.823	-0.00999108
162.573	-0.00499554	162.579	-0.00499554	162.388	-0.00499554	162.556	0	162.446	0	162.19	0	162.488	-0.00499554	162.357	0	162.724	0	162.268	-0.00499554	162.789	-0.00499554	162.475	-0.00499554	162.467	-0.00499554	162.28	-0.00499554	162.442	-0.00499554	162.278	-0.00999108
162.045	-0.00499554	162.089	-0.00499554	161.89	-0.00499554	162.071	0	161.973	0	161.623	-0.00499554	161.967	-0.00499554	161.796	0	162.188	0	161.783	0	162.307	-0.00499554	161.98	-0.00499554	161.915	-0.00499554	161.797	-0.00499554	161.955	-0.00499554	161.764	-0.00499554
161.524	-0.00499554	161.536	-0.00499554	161.377	-0.00499554	161.471	-0.00499554	161.468	0	161.106	0	161.479	0	161.324	0	161.698	0	161.272	0	161.727	-0.00999108	161.499	-0.00499554	161.399	0	161.24	-0.00499554	161.356	-0.00499554	161.231	-0.00999108
161.067	-0.00499554	161.022	-0.00499554	160.885	-0.00499554	160.971	0	160.944	0	160.601	0	160.97	-0.00499554	160.762	0	161.192	0	160.753	0	161.248	-0.00499554	160.971	-0.00499554	160.847	-0.00499554	160.767	-0.00499554	160.88	-0.00999108	160.679	-0.00499554
160.513	-0.00499554	160.505	-0.00499554	160.363	-0.00499554	160.517	0	160.438	0	160.081	-0.00499554	160.431	-0.00499554	160.232	0	160.684	0	160.23	0	160.731	-0.00499554	160.452	-0.00499554	160.333	-0.00499554	160.277	-0.00499554	160.429	-0.00499554	160.214	-0.00499554
160.009	-0.00499554	159.995	-0.00499554	159.795	-0.00999108	159.964	0	159.903	0	159.53	-0.00499554	159.903	-0.00499554	159.691	0	160.181	0	159.725	0	160.23	0	159.962	-0.00499554	159.839	-0.00499554	159.658	-0.00999108	159.882	-0.00499554	159.7	0
159.488	-0.00499554	159.462	-0.00499554	159.396	-0.00499554	159.448	0	159.387	0	159.02	-0.00499554	159.354	-0.00999108	159.165	0	159.636	0	159.163	0	159.718	0	159.404	-0.00999108	159.277	-0.00999108	159.23	0	159.338	-0.00499554	159.176	-0.00499554
158.946	-0.00499554	159	-0.00499554	158.842	-0.00499554	158.902	-0.00499554	158.867	0	158.494	-0.00999108	158.9	-0.00499554	158.673	-0.00499554	159.134	0	158.664	0	159.208	0	158.892	-0.00499554	158.801	-0.00499554	158.728	0	158.826	-0.00499554	158.626	-0.00999108
158.466	-0.00499554	158.469	-0.00499554	158.368	-0.00499554	158.373	0	158.321	-0.00499554	157.976	-0.00499554	158.336	-0.00499554	158.126	-0.00499554	158.577	-0.00499554	158.151	0	158.642	-0.00499554	158.376	-0.00999108	158.234	-0.00499554	158.211	-0.00499554	158.264	-0.00999108	158.137	-0.00499554
157.955	-0.00499554	158.007	-0.00499554	157.76	-0.00999108	157.85	-0.00499554	157.825	0	157.452	-0.00499554	157.846	0	157.616	0	158.133	0	157.588	-0.00499554	158.178	-0.00499554	157.854	-0.00499554	157.791	-0.00499554	157.69	-0.00499554	157.79	-0.00999108	157.601	-0.00999108
157.394	-0.00499554	157.451	-0.00499554	157.314	-0.00499554	157.34	0	157.301	0	156.97	-0.00499554	157.323	-0.00499554	157.083	-0.00499554	157.51	-0.00499554	157.083	-0.00499554	157.695	0	157.32	-0.00999108	157.253	-0.00499554	157.137	-0.00499554	157.289	0	157.1	-0.00499554
156.943	-0.00499554	156.971	-0.00499554	156.825	-0.00499554	156.872	0	156.75	-0.00499554	156.495	-0.00499554	156.797	0	156.557	-0.00499554	157.078	-0.00499554	156.636	-0.00499554	157.199	0	156.799	-0.00499554	156.799	-0.00499554	156.609	-0.00499554	156.766	-0.00499554	156.537	-0.00999108
156.425	-0.00499554	156.468	0	156.283	-0.00499554	156.281	-0.00499554	156.324	0	156.023	-0.00499554	156.366	0	156.116	0	156.55	-0.00499554	156.101	-0.00499554	156.728	0	156.292	-0.00499554	156.26	-0.00499554	156.135	0	156.243	-0.00499554	156.121	-0.00499554
155.911	-0.00499554	155.931	-0.00499554	155.798	0	155.806	-0.00499554	155.894	0	155.541	0	155.893	0	155.549	-0.00499554	156.013	0	155.567	-0.00999108	156.189	0	155.833	0	155.724	-0.00499554	155.617	0	155.743	-0.00499554	155.72	-0.00499554
155.489	-0.00499554	155.408	-0.00499554	155.275	0	155.313	-0.00499554	155.369	-0.00499554	155.003	0	155.409	0	155.069	0	155.483	-0.00499554	155.129	-0.00499554	155.653	0	155.287	-0.00499554	155.256	-0.00499554	155.083	0	155.305	-0.00499554	155.136	-0.00499554
154.879	-0.00499554	154.872	-0.00999108	154.801	-0.00499554	154.861	0	154.852	0	154.557	0	154.84	-0.00499554	154.55	0	155.028	-0.00499554	154.564	-0.00499554	155.108	0	154.772	-0.00499554	154.716	-0.00499554	154.574	0	154.796	-0.00499554	154.649	-0.00999108
154.41	-0.00499554	154.354	-0.00499554	154.207	0	154.347	-0.00499554	154.317	-0.00499554	153.995	0	154.389	0	154.063	0	154.547	0	154.078	-0.00499554	154.643	0	154.278	-0.00999108	154.257	-0.00499554	154.086	0	154.246	-0.00499554	154.094	-0.00499554
153.862	-0.00999108	153.784	-0.00499554	153.749	0	153.784	-0.00499554	153.833	-0.00499554	153.456	0	153.814	-0.00499554	153.524	0	154.109	0	153.603	0	154.092	0	153.733	-0.00499554	153.771	-0.00499554	153.559	0	153.762	-0.00499554	153.6	-0.00999108
153.373	-0.00999108	153.344	-0.00499554	153.197	0	153.34	0	153.243	-0.00499554	152.948	0	153.276	0	152.97	0	153.574	-0.00499554	153.036	-0.00499554	153.579	0	153.244	-0.00499554	153.221	-0.00999108	153.037	0	153.214	-0.00499554	153.058	-0.00499554
152.831	-0.00499554	152.771	-0.00499554	152.72	0	152.762	-0.00499554	152.836	0	152.441	0	152.789	-0.00499554	152.479	0	153.038	-0.00499554	152.453	-0.00999108	153.074	0	152.731	-0.00499554	152.722	0	152.537	0	152.693	-0.00499554	152.553	-0.00499554
152.344	-0.00999108	152.272	-0.00999108	152.191	-0.00499554	152.221	-0.00499554	152.252	-0.00499554	151.906	-0.00499554	152.243	-0.00499554	151.943	0	152.51	0	152.007	-0.00499554	152.529	0	152.279	0	152.184	-0.00499554	151.988	-0.00499554	152.22	0	152.031	-0.00499554
151.844	-0.00499554	151.705	-0.00999108	151.658	-0.00499554	151.719	0	151.692	-0.00499554	151.395	0	151.757	-0.00499554	151.47	0	152.012	0	151.442	-0.00499554	152.051	0	151.769	0	151.673	-0.00499554	151.506	-0.00499554	151.721	-0.00499554	151.539	-0.00499554
151.251	-0.00499554	151.247	-0.00499554	151.186	0	151.188	-0.00499554	151.209	-0.00499554	150.879	-0.00499554	151.206	-0.00499554	150.929	0	151.469	0	150.964	-0.00499554	151.486	0	151.214	-0.00499554	151.134	0	151.118	0	151.21	0	151.053	-0.00499554
150.802	-0.00499554	150.772	-0.00499554	150.632	-0.00499554	150.662	-0.00499554	150.651	-0.00499554	150.314	-0.00499554	150.741	0	150.405	0	150.991	-0.00499554	150.443	-0.00499554	150.988	0	150.725	-0.00499554	150.659	0	150.614	0	150.638	0	150.484	-0.00499554
150.278	-0.00499554	150.203	-0.00499554	150.129	-0.00999108	150.181	0	150.176	-0.00499554	149.86	0	150.221	0	149.9	0	150.484	0	149.942	0	150.548	0	150.189	0	150.108	0	149.997	0	150.117	-0.00499554	150.018	0
149.77	-0.00499554	149.733	-0.00499554	149.634	-0.00499554	149.66	-0.00499554	149.631	0	149.356	0	149.701	0	149.362	0	149.913	-0.00499554	149.429	-0.00499554	150.067	0	149.623	-0.00499554	149.611	-0.00499554	149.532	0	149.572	-0.00499554	149.473	-0.00499554
149.275	-0.00499554	149.174	-0.00499554	149.074	-0.00499554	149.128	0	149.147	0	148.812	0	149.224	0	148.88	0	149.419	-0.00499554	148.929	-0.00499554	149.602	0	149.155	0	149.104	-0.00499554	148.961	0	149.162	0	148.96	-0.00499554
148.743	-0.00499554	148.693	-0.00499554	148.609	0	148.649	0	148.643	0	148.336	-0.00499554	148.7	0	148.377	0	148.897	0	148.414	-0.00499554	149.071	0	148.59	0	148.606	-0.00499554	148.501	0	148.564	-0.00499554	148.462	-0.00499554
148.212	-0.00499554	148.205	0	148.057	0	148.167	0	148.096	-0.00499554	147.799	0	148.164	-0.00499554	147.885	0	148.417	-0.00499554	147.856	-0.00499554	148.59	0	148.148	0	148.079	-0.00999108	147.987	0	148.103	-0.00499554	148.009	0
147.749	-0.00499554	147.676	-0.00499554	147.542	-0.00499554	147.61	-0.00499554	147.595	-0.00499554	147.288	-0.00499554	147.702	0	147.352	0	147.835	-0.00499554	147.359	-0.00999108	148	0	147.647	0	147.551	-0.00499554	147.483	0	147.611	-0.00499554	147.444	-0.00499554
147.203	-0.00499554	147.166	-0.00499554	147.036	0	147.172	0	147.037	-0.00499554	146.8	0	147.201	0	146.802	0	147.392	0	146.861	-0.00499554	147.483	0	147.169	0	147.031	-0.00499554	146.949	0	147.082	-0.00499554	146.919	-0.00499554
146.632	-0.00499554	146.703	0	146.54	-0.00499554	146.597	-0.00499554	146.583	-0.00499554	146.252	-0.00499554	146.673	0	146.32	0	146.863	0	146.314	-0.00499554	146.95	0	146.626	0	146.455	-0.00499554	146.48	0	146.565	-0.00499554	146.431	-0.00499554
146.127	-0.00499554	146.132	0	145.984	-0.00499554	146.135	-0.00499554	146.04	-0.00499554	145.739	0	146.155	-0.00499554	145.84	0	146.326	-0.00499554	145.801	-0.00999108	146.393	-0.00499554	146.144	0	145.979	-0.00999108	145.9	0	146	-0.00499554	145.982	0
145.609	-0.00499554	145.611	-0.00499554	145.499	0	145.605	0	145.555	-0.00499554	145.236	0	145.682	0	145.345	0	145.772	-0.00499554	145.282	-0.00499554	145.942	0	145.602	0	145.453	-0.00499554	145.387	0	145.481	-0.00499554	145.44	0
145.105	-0.00499554	145.083	-0.00499554	145.101	0	145.106	0	145.041	-0.00499554	144.688	-0.00999108	145.121	0	144.845	0	145.335	0	144.767	-0.00499554	145.44	0	145.051	-0.00499554	144.961	0	144.899	0	144.958	-0.00499554	144.896	-0.00499554
144.576	0	144.547	-0.00499554	144.543	-0.00499554	144.58	0	144.497	-0.00499554	144.199	-0.00499554	144.562	-0.00999108	144.304	0	144.88	0	144.222	-0.00999108	144.914	0	144.47	-0.00499554	144.493	0	144.413	0	144.449	-0.00999108	144.37	0
144.041	-0.00499554	144.119	0	144.022	-0.00999108	144.025	0	143.949	-0.00499554	143.682	-0.00499554	144.076	-0.00499554	143.694	-0.00499554	144.322	0	143.708	-0.00499554	144.342	0	144.073	0	143.934	0	143.904	0	143.946	0	143.887	-0.00499554
143.558	-0.00499554	143.584	-0.00499554	143.514	-0.00999108	143.489	0	143.496	-0.00499554	143.151	-0.00499554	143.555	-0.00499554	143.273	0	143.85	0	143.205	-0.00499554	143.854	-0.00499554	143.485	-0.00499554	143.443	0	143.386	0	143.387	-0.00499554	143.377	0
143.155	0	143.102	0	142.96	-0.00999108	143.023	0	143.001	0	142.665	0	143.026	0	142.767	0	143.284	0	142.704	-0.00499554	143.398	-0.00499554	142.989	0	142.934	0	142.838	-0.00499554	142.929	-0.00499554	142.793	-0.00499554
142.659	-0.00499554	142.575	-0.00499554	142.475	-0.00499554	142.484	0	142.444	-0.00499554	142.143	-0.00499554	142.469	-0.00499554	142.21	-0.00499554	142.768	0	142.28	-0.00499554	142.82	-0.00499554	142.479	-0.00499554	142.492	-0.00499554	142.303	-0.00499554	142.365	-0.00499554	142.299	0
142.083	-0.00499554	142.066	0	141.944	0	141.947	0	141.938	0	141.588	-0.00999108	142.079	0	141.738	0	142.216	-0.00499554	141.808	0	142.326	-0.00499554	141.954	0	141.995	0	141.839	0	141.854	0	141.786	-0.00999108
141.612	-0.00499554	141.585	0	141.494	-0.00499554	141.457	-0.00499554	141.448	0	141.175	-0.00499554	141.557	0	141.196	0	141.729	0	141.242	-0.00999108	141.863	0	141.401	-0.00499554	141.433	-0.00499554	141.332	-0.00499554	141.375	0	141.294	-0.00499554
141.173	0	141.03	0	140.929	0	140.973	0	140.973	-0.00499554	140.619	-0.00999108	141.024	0	140.753	0	141.176	-0.00499554	140.729	-0.00499554	141.309	-0.00499554	140.917	0	140.957	-0.00499554	140.797	0	140.934	-0.00499554	140.729	-0.00999108
140.53	-0.00499554	140.5	0	140.416	0	140.486	-0.00499554	140.427	-0.00499554	140.097	-0.00499554	140.525	0	140.157	0	140.631	-0.00499554	140.24	-0.00499554	140.769	-0.00499554	140.497	0	140.382	-0.00499554	140.281	-0.00499554	140.487	0	140.207	-0.00999108
140.023	-0.00499554	139.961	-0.00499554	139.89	0	139.984	0	139.867	0	139.555	-0.00499554	139.961	-0.00499554	139.657	0	140.238	-0.00499554	139.686	-0.00499554	140.354	0	139.961	-0.00499554	139.905	-0.00999108	139.766	0	139.972	0	139.743	0
139.577	0	139.419	-0.00499554	139.375	-0.00499554	139.405	0	139.335	-0.00499554	139.026	-0.00499554	139.464	0	139.174	0	139.719	0	139.213	0	139.75	0	139.475	0	139.387	-0.00499554	139.288	-0.00499554	139.408	0	139.219	-0.00499554
139.042	-0.00499554	138.954	0	138.84	-0.00499554	138.91	0	138.885	0	138.485	-0.00499554	138.876	-0.00499554	138.64	0	139.205	-0.00499554	138.646	-0.00499554	139.299	0	138.938	-0.00499554	138.875	-0.00499554	138.708	-0.00499554	138.889	-0.00499554	138.719	0
138.486	-0.00499554	138.371	-0.00499554	138.334	-0.00499554	138.353	0	138.361	-0.00499554	137.902	-0.00999108	138.39	-0.00499554	138.122	0	138.63	-0.00499554	138.132	-0.00499554	138.766	0	138.374	-0.00499554	138.307	-0.00499554	138.247	0	138.382	0	138.179	-0.00499554
137.968	-0.00499554	137.88	-0.00499554	137.874	0	137.849	0	137.809	0	137.534	0	137.874	-0.00499554	137.592	0	138.158	-0.00499554	137.658	-0.00499554	138.239	0	137.908	0	137.781	-0.00499554	137.66	-0.00499554	137.858	0	137.644	-0.00499554
137.485	0	137.375	-0.00499554	137.384	-0.00499554	137.332	0	137.301	0	136.933	-0.00999108	137.373	-0.00499554	137.107	0	137.588	0	137.079	-0.00499554	137.743	0	137.351	-0.00499554	137.302	-0.00499554	137.206	-0.00499554	137.4	0	137.088	-0.00499554
136.955	0	136.919	-0.00499554	136.857	-0.00499554	136.797	0	136.795	0	136.521	0	136.884	-0.00499554	136.596	0	137.061	-0.00499554	136.6	-0.00499554	137.14	-0.00499554	136.855	0	136.783	-0.00499554	136.772	0	136.792	0	136.653	0
136.463	-0.00499554	136.46	-0.00499554	136.345	0	136.299	0	136.284	-0.00499554	135.972	-0.00499554	136.352	0	136.049	0	136.567	-0.00499554	136.036	-0.00499554	136.634	0	136.312	-0.00499554	136.247	-0.00499554	136.195	-0.00499554	136.314	0	136.112	0
135.929	-0.00499554	135.883	-0.00499554	135.827	-0.00499554	135.761	0	135.735	-0.00499554	135.436	-0.00499554	135.814	-0.00499554	135.503	0	136.017	-0.00499554	135.528	-0.00999108	136.119	-0.00499554	135.794	-0.00499554	135.701	-0.00999108	135.683	0	135.794	-0.00499554	135.597	0
135.485	0	135.395	-0.00499554	135.263	0	135.243	0	135.233	0	134.968	-0.00499554	135.299	-0.00499554	134.992	0	135.554	0	135.113	0	135.68	0	135.288	-0.00499554	135.205	-0.00499554	135.194	0	135.252	-0.00499554	135.049	-0.00499554
134.963	0	134.882	-0.00499554	134.761	0	134.764	0	134.776	0	134.413	-0.00499554	134.831	0	134.501	0	135.026	-0.00499554	134.558	-0.00499554	135.215	0	134.748	-0.00499554	134.812	0	134.618	0	134.711	0	134.575	-0.00499554
134.482	0	134.358	-0.00499554	134.233	-0.00499554	134.353	0	134.199	-0.00499554	133.985	0	134.353	0	134.059	0	134.468	-0.00499554	134.052	-0.00499554	134.609	-0.00499554	134.29	-0.00499554	134.181	-0.00499554	134.102	0	134.244	0	134.039	-0.00499554
133.92	0	133.84	-0.00499554	133.768	0	133.829	0	133.756	-0.00499554	133.422	-0.00499554	133.856	0	133.542	-0.00499554	134	-0.00499554	133.495	-0.00499554	134.138	0	133.711	-0.00499554	133.703	-0.00499554	133.574	-0.00499554	133.777	0	133.533	-0.00499554
133.386	-0.00499554	133.338	-0.00499554	133.198	0	133.333	0	133.205	-0.00499554	132.915	0	133.306	0	133.03	0	133.458	-0.00499554	133.062	0	133.529	-0.00499554	133.254	0	133.182	-0.00499554	133.052	0	133.248	0	133.022	-0.00499554
132.913	-0.00499554	132.789	-0.00499554	132.679	-0.00499554	132.791	0	132.663	-0.00499554	132.353	-0.00499554	132.805	0	132.548	0	133.028	-0.00499554	132.52	0	133.052	0	132.701	-0.00499554	132.71	-0.00999108	132.473	-0.00499554	132.688	-0.00499554	132.568	0
132.379	-0.00499554	132.271	-0.00499554	132.221	0	132.298	0	132.197	-0.00499554	131.854	0	132.251	-0.00499554	131.988	0	132.5	0	131.99	-0.00499554	132.516	0	132.268	-0.00499554	132.194	-0.00499554	132.117	0	132.188	-0.00499554	131.986	-0.00499554
131.87	-0.00499554	131.747	-0.00499554	131.678	0	131.761	0	131.608	-0.00499554	131.324	-0.00499554	131.754	0	131.525	0	131.998	0	131.535	0	132.004	0	131.721	-0.00499554	131.632	-0.00499554	131.48	-0.00499554	131.735	-0.00499554	131.475	-0.00499554
131.294	-0.00499554	131.252	-0.00499554	131.171	0	131.227	0	131.123	-0.00499554	130.769	-0.00499554	131.186	-0.00499554	130.947	0	131.475	-0.00499554	130.976	-0.00499554	131.495	0	131.14	-0.00499554	131.126	-0.00999108	131.03	-0.00499554	131.191	-0.00999108	131.004	0
130.818	-0.00499554	130.722	-0.00499554	130.672	0	130.718	0	130.591	-0.00499554	130.309	0	130.572	-0.0149866	130.419	0	130.897	-0.00999108	130.481	-0.00499554	131.025	0	130.688	-0.00499554	130.567	-0.00999108	130.508	-0.00499554	130.673	-0.00499554	130.456	0
130.285	-0.00499554	130.122	-0.00499554	130.176	-0.00499554	130.178	0	130.121	0	129.742	0	130.126	-0.00499554	129.965	0	130.419	0	129.922	-0.00499554	130.47	0	130.207	0	130.106	-0.00499554	130.018	0	130.13	-0.00499554	129.931	0
129.767	-0.00499554	129.707	0	129.666	0	129.658	0	129.546	-0.00499554	129.234	0	129.589	-0.00499554	129.42	0	129.875	-0.00499554	129.407	-0.00499554	129.988	0	129.682	0	129.555	-0.00499554	129.498	-0.00499554	129.634	-0.00499554	129.399	-0.00499554
129.255	-0.00499554	129.26	0	129.114	0	129.17	0	128.989	-0.00499554	128.76	0	129.099	0	128.916	0	129.31	-0.00999108	128.933	-0.00499554	129.475	0	129.164	-0.00499554	129.046	-0.00499554	128.973	0	129.109	-0.00499554	128.919	0
128.777	0	128.708	0	128.585	0	128.614	-0.00499554	128.515	0	128.224	0	128.606	0	128.333	0	128.817	-0.00499554	128.355	-0.00499554	128.967	0	128.688	0	128.484	-0.00999108	128.515	0	128.597	-0.00499554	128.422	0
128.26	-0.00499554	128.227	0	128.01	0	128.116	0	127.991	0	127.696	0	128.053	0	127.854	0	128.267	-0.00499554	127.906	-0.00499554	128.5	0	128.128	0	128.037	0	127.972	0	128.05	-0.00499554	127.854	0
127.728	-0.00499554	127.689	0	127.512	0	127.587	-0.00499554	127.444	-0.00499554	127.224	0	127.61	0	127.332	0	127.789	0	127.356	-0.00999108	127.978	0	127.622	0	127.569	0	127.385	-0.00499554	127.53	-0.00999108	127.398	0
127.228	-0.00499554	127.216	0	126.98	0	127.157	0	126.999	0	126.734	0	127.088	0	126.84	0	127.314	0	126.845	-0.00999108	127.411	-0.00499554	127.049	-0.00499554	127.021	0	126.866	0	127.047	0	126.876	0
126.752	0	126.656	0	126.553	0	126.626	0	126.532	0	126.161	0	126.649	0	126.337	0	126.754	0	126.422	0	126.955	0	126.542	-0.00499554	126.535	0	126.38	0	126.586	-0.00499554	126.336	0
126.134	0	126.145	-0.00499554	126.036	0	126.114	0	125.978	0	125.705	0	126.072	0	125.787	0	126.207	0	125.847	-0.00499554	126.341	-0.00499554	126.123	0	125.979	-0.00499554	125.845	0	126.027	-0.00499554	125.918	0
125.627	-0.00499554	125.593	-0.00499554	125.467	0	125.536	0	125.48	0	125.18	0	125.601	0	125.299	0	125.718	-0.00499554	125.272	-0.00499554	125.865	0	125.54	0	125.432	0	125.334	-0.00499554	125.552	-0.00499554	125.362	0.00499569
125.073	-0.00499554	125.054	0	125.008	0	125.048	0	124.949	0	124.71	0	125.026	-0.00499554	124.779	0	125.205	-0.00499554	124.799	0	125.334	0	125.077	0	124.897	-0.00499554	124.841	0	124.957	-0.00499554	124.881	0
124.648	-0.00499554	124.557	-0.00499554	124.476	0	124.591	0	124.444	0	124.15	0	124.539	0	124.285	0	124.744	0	124.214	-0.00499554	124.799	0	124.55	-0.00499554	124.422	-0.00499554	124.26	-0.00499554	124.453	-0.00999108	124.309	0
124.069	-0.00499554	124	-0.00499554	124.033	0.00499569	123.971	0	123.925	0	123.572	-0.00499554	124.028	-0.00499554	123.819	0	124.203	0	123.786	0	124.314	0	123.999	-0.00499554	123.889	0	123.779	-0.00499554	123.934	-0.00499554	123.828	0
123.601	-0.00499554	123.472	0	123.53	0.00499569	123.483	0	123.389	0	123.154	0	123.513	0	123.255	0	123.705	-0.00499554	123.228	-0.00499554	123.738	0	123.452	-0.00499554	123.379	0	123.197	-0.00499554	123.381	-0.00499554	123.294	0
123.016	-0.00499554	122.986	0	122.952	0	122.952	0	122.894	0	122.632	0	122.989	-0.00499554	122.743	0	123.169	-0.00499554	122.698	-0.00499554	123.293	0	122.933	0	122.909	0	122.744	-0.00499554	122.858	-0.00999108	122.79	0
122.533	-0.00499554	122.528	0	122.418	0	122.5	0	122.404	0	122.127	0	122.488	0	122.227	0	122.678	0	122.228	-0.00499554	122.704	0	122.43	0	122.386	0	122.288	-0.00499554	122.285	-0.00999108	122.308	0
122.004	-0.00499554	121.987	0	121.936	0	121.929	0	121.864	0	121.629	0	122.016	-0.00499554	121.651	-0.00499554	122.157	-0.00499554	121.672	-0.00499554	122.196	0	121.883	0	121.841	0	121.779	0	121.869	-0.00499554	121.76	-0.00499554
121.507	-0.00499554	121.463	-0.00499554	121.419	0.00499569	121.428	0	121.364	0	121.107	0	121.46	0	121.134	0	121.648	-0.00499554	121.16	-0.00499554	121.672	0	121.418	-0.00499554	121.328	0	121.199	-0.00499554	121.346	0	121.284	0
121.097	0	120.968	-0.00499554	120.846	0	120.898	0	120.85	0	120.615	0	120.996	0	120.631	-0.00499554	121.173	0	120.647	-0.00999108	121.183	0	120.93	0	120.841	0	120.647	-0.00499554	120.847	0	120.729	0
120.536	-0.00499554	120.437	0	120.338	0	120.382	0	120.358	0	120.038	-0.00499554	120.462	-0.00499554	120.174	0	120.698	0	120.167	-0.00499554	120.731	0	120.385	0	120.322	0	120.192	-0.00499554	120.36	0	120.263	0
120.031	0	119.897	-0.00499554	119.825	0	119.88	0	119.77	0	119.56	-0.00499554	119.89	-0.00499554	119.618	0	120.142	0	119.711	0	120.165	0	119.829	-0.00499554	119.822	0	119.669	-0.00499554	119.828	0	119.662	0
119.509	-0.00499554	119.429	0	119.304	0	119.415	0	119.325	0	119.049	0	119.444	0	119.128	0	119.602	0	119.154	0	119.656	0	119.348	0	119.33	0	119.171	0	119.347	0	119.146	0
118.974	0	118.845	-0.00499554	118.794	0	118.885	0	118.783	0	118.477	-0.00499554	118.882	0	118.577	0	119.074	0	118.641	0	119.153	0	118.926	0	118.795	0	118.662	-0.00499554	118.84	0	118.652	0
118.485	0	118.365	-0.00499554	118.265	0	118.337	0	118.251	0	118	-0.00499554	118.382	0	118.094	0	118.573	0	118.054	0	118.644	0	118.387	0	118.313	0	118.169	0	118.326	0	118.137	0
117.896	0	117.803	-0.00499554	117.741	0	117.804	0.00499569	117.757	0	117.498	0	117.882	-0.00499554	117.58	0	118.066	0	117.533	0	118.092	0	117.841	0	117.704	-0.00499554	117.676	0	117.799	0	117.6	0
117.377	0	117.362	-0.00499554	117.242	0	117.247	0	117.234	0	116.966	0	117.351	0	117.069	0	117.547	0	117.099	0	117.59	0	117.345	0	117.265	0	117.185	0	117.291	0	117.119	0
116.879	-0.00499554	116.806	-0.00499554	116.742	0	116.732	0	116.767	0	116.506	0	116.838	-0.00499554	116.518	0	116.96	-0.00499554	116.496	0	117.085	0	116.816	0	116.674	0	116.68	0	116.691	0	116.573	0
116.338	-0.00499554	116.267	-0.00499554	116.238	0	116.245	0	116.199	0	115.964	0	116.315	0	115.972	0	116.546	0	115.987	0	116.577	0	116.274	0	116.197	0	116.084	-0.00499554	116.179	0	116.072	0
115.814	-0.00499554	115.735	-0.00499554	115.754	0	115.683	0	115.718	0	115.417	-0.00499554	115.779	-0.00499554	115.496	0	116.05	0	115.536	0	116.109	0	115.734	0	115.66	0	115.624	-0.00499554	115.681	0	115.54	0
115.277	-0.00499554	115.3	-0.00499554	115.251	0	115.212	0	115.181	0	114.917	0	115.289	0	114.973	0	115.474	0	114.962	0	115.551	0	115.231	0	115.151	0	115.08	-0.00499554	115.153	0	115.012	0
114.828	0	114.802	-0.00499554	114.715	0	114.68	0	114.662	0	114.392	0	114.738	0	114.481	0	115.017	0	114.448	0	115.073	0	114.685	0	114.595	-0.00499554	114.564	0	114.614	-0.00499554	114.498	0
114.304	-0.00499554	114.299	-0.00499554	114.173	0	114.192	0	114.137	0	113.851	0	114.195	0	113.913	0	114.474	0	113.996	0	114.521	0	114.159	0	114.129	0	113.988	0	114.14	0	113.989	0
113.816	-0.00499554	113.766	-0.00499554	113.591	0	113.646	0	113.648	0	113.413	0	113.713	0	113.436	0	113.989	0	113.441	0	114.038	0	113.659	0	113.67	0	113.509	0	113.601	0	113.477	0
113.307	0	113.242	-0.00499554	113.177	0	113.155	0	113.105	0	112.885	0	113.231	0	112.911	0	113.432	0	112.967	0	113.454	0	113.184	0	113.094	0	113.029	-0.00499554	113.131	0	112.979	0
112.798	0	112.752	0	112.627	0	112.674	-0.00499554	112.618	0	112.397	0	112.745	0	112.426	0	112.898	0	112.446	0	112.971	0	112.611	-0.00499554	112.602	0	112.483	-0.00499554	112.582	0	112.472	0
112.311	0	112.182	0	112.142	0	112.16	0	112.097	0	111.824	0	112.25	0	111.915	0	112.415	0	111.925	0.00499569	112.471	0	112.104	0	112.095	0	112.003	0	112.095	0	111.96	0
111.794	-0.00499554	111.694	0	111.673	0	111.698	0	111.563	0	111.295	0	111.731	0	111.363	0	111.897	0	111.4	0	111.963	0	111.632	0	111.582	0	111.479	0	111.584	0	111.444	0
111.288	0	111.159	-0.00499554	111.104	0	111.138	-0.00499554	111.031	0	110.782	0	111.204	0	110.904	0	111.384	0	110.857	0	111.488	0	111.137	0	111.093	0	110.923	-0.00499554	111.083	0	110.96	0
110.745	0	110.614	-0.00499554	110.621	0	110.557	-0.00499554	110.572	0	110.306	0	110.698	0	110.329	0	110.848	0	110.433	0.00499569	110.894	0	110.608	0	110.564	0	110.356	-0.00499554	110.563	0	110.394	0
110.293	0	110.083	-0.00499554	110.125	0	110.041	-0.00499554	110.01	0	109.791	0	110.199	0	109.821	0	110.374	0	109.857	0	110.405	0	110.068	0	110.037	0	109.879	0	110.068	0	109.907	0
109.739	0	109.532	-0.00499554	109.611	0	109.532	0	109.486	0	109.213	0	109.66	0	109.268	0	109.854	0	109.338	0	109.868	0	109.575	0	109.537	0	109.363	0	109.517	0	109.379	0
109.288	0	109.014	-0.00499554	109.03	0	109.044	0	108.989	0	108.709	0	109.105	0	108.761	0	109.334	0	108.9	0	109.395	0	109.097	0	109.027	-0.00499554	108.846	0	109.01	-0.00499554	108.814	0
108.689	-0.00499554	108.549	0	108.549	0	108.506	0	108.488	0	108.266	0	108.625	0	108.264	0	108.792	0	108.353	0	108.792	0	108.546	0	108.545	0	108.419	0	108.544	0	108.411	0
108.192	0	108.089	0	108.095	0	107.976	0	107.992	0	107.735	0	108.084	0	107.723	0	108.323	0	107.908	0	108.345	0	108.05	0	108.016	0	107.851	0	108.01	0	107.883	0
107.695	0	107.573	0	107.515	0	107.455	0	107.469	0	107.209	0	107.627	0	107.223	0	107.753	0	107.381	0	107.848	0	107.478	0	107.48	0	107.328	0	107.534	0	107.334	0
107.139	0	107.007	0	107.002	0	106.909	-0.00499554	106.931	0	106.745	0	107.119	0	106.682	0	107.24	0	106.874	0	107.297	0	106.994	0	106.971	0	106.824	0	107.02	0	106.87	0
106.664	-0.00499554	106.507	-0.00499554	106.505	0	106.448	0	106.475	0	106.215	0	106.574	0	106.141	0	106.761	0	106.299	0	106.851	0	106.545	0	106.446	0	106.305	0	106.508	0	106.298	0
106.118	0	105.989	0	105.944	0	105.892	-0.00499554	105.917	0	105.687	0	106.049	0	105.64	0	106.231	0	105.842	0	106.37	0	106.024	0	105.943	0	105.819	0	105.998	0	105.816	0
105.606	0	105.55	0	105.419	0	105.464	-0.00499554	105.373	0	105.18	0	105.51	0	105.164	0	105.731	0	105.291	0	105.79	0	105.487	0	105.353	-0.00499554	105.257	0	105.467	0	105.269	0
105.098	0	105.009	0	104.988	0	104.887	-0.00499554	104.873	0	104.628	0	105.042	0	104.637	0	105.202	0	104.759	0	105.294	0	104.977	0	104.889	0	104.771	0	104.942	0	104.775	0.00499569
104.624	0	104.475	0	104.402	0	104.428	-0.00499554	104.324	0	104.113	0	104.513	0	104.146	0	104.702	0	104.241	0	104.698	0	104.511	0	104.369	0	104.189	0	104.406	0	104.232	0
104.12	0	103.927	0	103.856	0	103.863	-0.00499554	103.837	0	103.582	0	103.987	0	103.592	0	104.196	0	103.723	0	104.243	0	103.922	0	103.885	0	103.739	0	103.897	0	103.716	0
103.559	0	103.448	0	103.402	0	103.352	-0.00499554	103.329	0	103.095	0	103.432	-0.00499554	103.044	0	103.584	0	103.199	0	103.729	0	103.443	0	103.385	0	103.259	0	103.37	0	103.255	0.00499569
103.033	0	102.921	-0.00499554	102.857	0	102.855	-0.00499554	102.802	0	102.591	0	102.987	0	102.585	0	103.122	0	102.728	0.00499569	103.177	0	102.926	0	102.898	0	102.7	0	102.878	0	102.653	0
102.511	0	102.411	0	102.426	0	102.348	-0.00499554	102.317	0	102.056	0	102.448	0	102.101	0	102.572	0	102.173	0	102.671	0	102.364	0	102.314	0	102.202	0	102.377	0	102.183	0
102	0	101.923	0	101.868	0	101.794	-0.00499554	101.755	0	101.537	0	101.945	0	101.527	0	102.123	0	101.725	0.00499569	102.205	0	101.903	0	101.814	0	101.692	0	101.841	0	101.698	0.00499569
101.441	0	101.398	0	101.358	0	101.283	0	101.267	0	101.087	0	101.408	0	101.039	0	101.566	0	101.129	0	101.679	0	101.342	0	101.265	-0.00499554	101.188	0	101.356	0	101.176	0
100.943	0	100.866	0	100.809	0	100.848	0	100.712	0	100.597	0.00499569	100.91	0	100.556	0	101.05	0	100.643	0	101.153	0	100.834	0	100.757	0	100.634	0	100.789	0	100.709	0
100.435	0	100.356	0	100.311	0	100.338	0	100.241	0	100.045	0	100.409	0	100.029	0	100.576	0	100.059	0	100.68	0	100.284	0	100.217	0	100.116	0	100.319	0	100.207	0
99.9366	0	99.8528	0	99.8382	0	99.8252	0	99.7263	0	99.593	0.00499569	99.8621	0	99.511	0	100.023	0	99.6024	0	100.093	0	99.8258	0	99.7145	0	99.6459	0	99.7934	0	99.6339	0
99.4975	0	99.3061	0	99.2398	0	99.3237	0	99.1578	0	99.0025	0.00499569	99.4078	0	99.0392	0	99.57	0	99.0437	0	99.5812	0	99.2686	0	99.243	0	99.0893	0	99.2305	0	99.0942	0
98.9764	0	98.8281	0.00499569	98.7298	0	98.7644	0	98.658	0	98.4558	0.00499569	98.8381	0	98.4387	0	99.0334	0	98.539	0	99.0638	0	98.7269	0	98.7524	0	98.6293	0	98.7143	0	98.5669	0
98.359	0	98.3034	0	98.2	0	98.2958	0	98.1337	0	97.9304	0	98.3375	0	97.979	0	98.5354	0	98.0198	0	98.529	0	98.2212	0	98.27	0	98.0615	0	98.2034	0	98.0432	0
97.9142	0	97.7979	0	97.6353	-0.00499554	97.7167	0	97.6178	0	97.4249	0.00499569	97.8145	0	97.4291	0	97.9743	0	97.5011	0	98.0498	0	97.7072	0	97.6722	0	97.5516	0	97.7453	0	97.5446	0
97.3542	0	97.3049	0	97.1798	0	97.2299	0	97.1122	0	96.9032	0.00499569	97.3098	0	96.886	0	97.4302	0	96.9863	0	97.4905	0	97.2659	0	97.1847	0	97.0692	0	97.1692	0	96.973	0
96.8378	0	96.7514	0	96.7012	0	96.6951	0	96.5899	0	96.3991	0.00499569	96.793	0	96.397	0	96.8872	0	96.452	0	96.9971	0	96.7393	0	96.6706	0	96.5052	0	96.6795	0	96.5405	0.00499569
96.3509	0	96.2489	0	96.2295	0	96.1983	0	96.0757	0	95.9253	0.00499569	96.2913	0	95.8502	0	96.3873	0	95.9641	0	96.4185	0	96.2426	0	96.1321	0	96.0327	0	96.1077	0	95.9727	0
95.7773	0	95.7105	0	95.6839	0	95.6885	0	95.5689	0	95.3355	0.00499569	95.7516	0	95.4235	0	95.8664	0	95.4069	0	95.9854	0	95.6439	0	95.5971	0	95.5673	0	95.6416	0	95.4428	0
95.2951	0	95.15	0	95.1904	0	95.1331	0	95.0617	0	94.8945	0.00499569	95.2591	0	94.883	0	95.3214	0	94.9237	0	95.4152	0	95.1505	0	95.068	0	95.0294	0	95.0788	0	95.0173	0
94.817	0	94.6826	0	94.5906	-0.00499554	94.625	0	94.4912	0	94.3139	0	94.6931	0	94.3644	0	94.8642	0	94.406	0	94.952	0	94.6275	0	94.5955	0	94.4432	0	94.5939	0	94.4026	0
94.2866	0	94.1616	0	94.0976	0	94.049	0	94.0019	0	93.8918	0.00499569	94.2083	0	93.8865	0	94.3462	0	93.9561	0	94.4266	0	94.057	0	94.1276	0	93.9453	0	94.0509	0	94.005	0.00499569
93.7712	0	93.6829	0	93.5517	0	93.6461	0	93.5278	0	93.3837	0.00499569	93.6784	0	93.2948	0	93.8682	0	93.4249	0	93.9368	0	93.5904	0	93.6017	0	93.3842	0	93.5679	0	93.3703	0
93.2313	0	93.1337	0	93.0555	0	93.0449	0	93.034	0	92.8264	0.00499569	93.2055	0	92.8092	0	93.3028	0	92.9164	0	93.4224	0	92.9981	0	93.0237	0	92.8668	0	93.0686	0	92.9218	0
92.6972	0	92.654	0	92.4919	0	92.5295	0.00499569	92.4825	0	92.3172	0	92.6363	0	92.2671	0	92.7998	0	92.4146	0	92.8483	0	92.5831	0	92.5287	0	92.417	0	92.5527	0	92.4168	0
92.2161	0	92.1733	0.00499569	92.0135	0	92.0522	0	91.9665	0	91.8073	0.00999138	92.194	0	91.7753	0	92.3424	0	91.8567	0	92.3791	0	92.0902	0	92.0171	0	91.8298	0	92.0665	0	91.8508	0
91.6318	0	91.6504	0.00499569	91.5127	0	91.5236	0	91.4477	0	91.2768	0	91.6217	0	91.243	0	91.7919	0	91.3502	0	91.7979	0	91.5484	0	91.4753	0	91.3622	0	91.511	0	91.3796	0
91.1527	-0.00499554	91.1612	0.00499569	91.0005	0.00499569	91.0726	0	90.9054	0	90.7308	0	91.1241	0	90.7338	0	91.307	0	90.8545	0	91.3307	0	91.0531	0	90.9955	0	90.7919	0	91.065	0	90.821	0
90.7009	0	90.5633	0	90.5006	0	90.5376	0	90.4364	0	90.2271	0.00499569	90.5926	0	90.2008	0	90.721	0	90.3272	0	90.7966	0	90.5469	0	90.424	0	90.3201	0	90.5176	0	90.3288	0.00499569
90.1885	0	90.0679	0	89.9833	0	90.0509	0	89.872	0	89.7136	0.00499569	90.0322	0	89.6966	0	90.2081	0	89.805	0	90.2997	0	90.0983	0.00499569	89.9289	0	89.7504	0	89.991	0	89.8657	0.00999138
89.645	0	89.5535	0.00499569	89.4867	0.00499569	89.4956	0	89.3372	0	89.1638	0.00499569	89.5684	0	89.1563	0	89.7407	0	89.2855	0	89.8024	0.00499569	89.4717	0	89.4585	0	89.2725	0	89.553	0	89.244	0
89.1382	0	89.0718	0.00499569	88.9968	0.00499569	88.9681	0	88.8113	0	88.6138	0	88.9693	0	88.6237	0	89.194	0	88.7777	0	89.3176	0.00499569	88.9344	0	88.8994	0	88.8018	0	88.93	0	88.7824	0.00499569
88.5784	0	88.5259	0	88.4544	0.00499569	88.5083	0.00499569	88.2907	0	88.101	0.00499569	88.434	0	88.1196	0	88.6675	0	88.2796	0.00499569	88.8046	0.00499569	88.4226	0	88.4095	0	88.2039	0	88.444	0	88.2455	0.00999138
88.1093	0	88.0266	0	87.9267	0.00499569	87.9467	0.00499569	87.7734	0	87.5731	0.00499569	87.9596	0	87.5879	0	88.083	0	87.7342	0	88.2336	0	87.9353	0	87.899	0	87.7048	0	87.896	0	87.6845	0.00499569
87.6374	0	87.503	0	87.3484	0	87.4317	0.00499569	87.2792	0	87.0682	0.00499569	87.403	0	87.0979	0	87.5815	0	87.2832	0	87.7585	0	87.3679	0	87.4059	0	87.2423	0	87.4249	0	87.1685	0.00999138
87.1252	0	86.9264	0	86.8812	0	86.892	0	86.7593	0	86.546	0	86.9136	0	86.5451	0	86.9935	0	86.752	0	87.2838	0.00499569	86.8712	0	86.8425	0	86.7338	0.00499569	86.8764	0	86.6873	0.00499569
86.5935	0	86.4282	0.00499569	86.3239	0	86.3609	0	86.2227	0	86.1159	0.00499569	86.412	0	86.0547	0	86.5548	0	86.2272	0	86.747	0	86.3609	0	86.3321	0	86.1147	0	86.3996	0	86.232	0.00999138
85.9929	0	85.9004	0.00499569	85.8608	0	85.9016	0	85.7384	0	85.5562	0.00499569	85.9466	0	85.5897	0	86.0177	0	85.6725	0	86.2809	0.00499569	85.8759	0	85.8221	0	85.6084	0	85.8129	-0.00499554	85.6903	0.00499569
85.4695	0	85.4231	0	85.288	0	85.3776	0	85.1941	0	84.9939	0	85.3859	0	85.0038	0	85.5689	0	85.1937	0	85.6514	0	85.3499	0	85.2699	0	85.1699	0.00499569	85.3475	0	85.1485	0.00499569
84.9871	0.00499569	84.9026	0	84.8101	0.00499569	84.8463	0.00499569	84.6976	0.00499569	84.4945	0	84.8856	0	84.5163	0	85.0579	0	84.6303	0	85.1358	0	84.85	0	84.7513	0	84.5439	0	84.8375	-0.00499554	84.7212	0.00999138
84.484	0.00499569	84.3517	0	84.2813	0	84.3496	0	84.1719	0.00499569	83.9954	0.00499569	84.4065	0.00499569	84.0147	0	84.4825	0	84.1466	0	84.6078	0	84.3789	0	84.2196	0	84.0784	0	84.3522	0	84.1126	0.00499569
83.9601	0	83.8654	0	83.7773	0.00499569	83.8411	0	83.6559	0.00499569	83.4638	0.00499569	83.814	0	83.4849	0	84.0305	0	83.5644	0	84.1087	0	83.8765	0	83.7311	0	83.5255	0.00499569	83.7762	0	83.579	0.00499569
83.4025	0.00499569	83.3506	0.00499569	83.2656	0.00499569	83.2706	0	83.0874	0	82.8782	0.00499569	83.3024	0	82.9555	0	83.4296	0	83.0283	0	83.5719	0	83.3336	0	83.2125	0	83.0081	0	83.2449	0	83.038	0.00499569
82.9359	0.00499569	82.8128	0	82.7782	0.00499569	82.7864	0	82.5443	0	82.4279	0.00999138	82.7814	0.00499569	82.4415	0	82.958	0	82.5192	0	83.084	0	82.7493	0	82.7081	0	82.4808	0	82.7196	0	82.5368	0.00999138
82.3836	0	82.2996	0.00499569	82.254	0	82.2559	0	82.1083	0.00499569	81.8867	0.00999138	82.2682	0	81.9403	0	82.4124	0	82.0274	0	82.513	0	82.2327	0	82.2146	0	81.9998	0.00499569	82.2265	0	82.0257	0.00999138
81.8812	0	81.8243	0	81.8078	0.00499569	81.7266	0	81.511	0	81.3825	0	81.7479	0	81.4129	0	81.8808	0	81.5706	0	81.973	0.00499569	81.7172	0	81.6609	0	81.5186	0	81.7073	0	81.5253	0.00999138
81.3752	0	81.3517	0.00499569	81.2525	0.00499569	81.215	0	81.0505	0	80.8271	0	81.2773	0	80.9606	0.00499569	81.3816	0	80.9926	0	81.4482	0	81.1693	0	81.173	0	80.9751	0	81.197	0	80.9998	0.00499569
80.897	0.00499569	80.7625	0	80.7169	0	80.6764	0	80.4982	0	80.384	0.00499569	80.7719	0	80.392	0	80.8473	0	80.4897	0	81.0045	0.00499569	80.6746	0	80.6482	0	80.4622	0	80.6883	0	80.4794	0.00499569
80.4272	0.00999138	80.2098	0	80.2083	0	80.1741	0	80.0382	0.00499569	79.858	0	80.2197	0	79.909	0	80.3539	0.00499569	79.9931	0	80.5141	0	80.187	0	80.1864	0	79.9577	0	80.1559	0	79.9602	0.00499569
79.8425	0	79.7218	0	79.7192	0.00499569	79.6356	0	79.4879	0	79.3902	0.00499569	79.7465	0	79.3811	0	79.8295	0	79.5048	0	80.0043	0	79.6748	0	79.6291	0.00499569	79.415	0	79.6455	0	79.4747	0
79.2963	0	79.2132	0	79.1307	0.00499569	79.2592	0.00499569	78.9793	0	78.7965	0.00499569	79.2263	0.00499569	78.8769	0	79.2903	0	79.0208	0.00499569	79.4525	0	79.1237	0	79.113	0.00499569	78.8832	0	79.1212	0	78.9899	0.00499569
78.8202	0.00499569	78.6827	0.00499569	78.6444	0.00499569	78.6315	0	78.5036	0.00499569	78.3411	0.00499569	78.7195	0.00499569	78.4015	0	78.7818	0	78.4891	0.00499569	78.9796	0	78.6045	0	78.5894	0.00499569	78.3596	0	78.6152	0.00499569	78.4338	0
78.3261	0.00499569	78.2158	0.00499569	78.1073	0.00499569	78.2158	0.00499569	77.9146	0	77.7888	0.00499569	78.1621	0.00499569	77.8615	0	78.3411	0.00499569	77.9997	0.00499569	78.4024	0	78.1259	0	78.0834	0.00499569	77.8129	0	78.1791	0.00499569	77.9058	0.00499569
77.7806	0.00499569	77.6517	0.00499569	77.568	0.00499569	77.6792	0.00499569	77.4367	0.00499569	77.3139	0.00499569	77.6623	0	77.3342	0	77.8403	0.00499569	77.4251	0.00499569	77.8787	0	77.631	0	77.5766	0.00499569	77.3424	0.00499569	77.6849	0.00499569	77.4191	0.00499569
77.2451	0.00499569	77.1813	0.00499569	77.0449	0.00499569	77.0732	0	76.9485	0.00499569	76.7315	0	77.0932	0	76.7525	0	77.251	0	76.9208	0	77.3914	0	77.1306	0	77.0518	0.00499569	76.8444	0	77.1026	0	76.9198	0.00999138
76.7585	0.00499569	76.6463	0.00999138	76.4809	0	76.5753	0	76.4588	0.00499569	76.2186	0.00499569	76.5876	0	76.2539	0	76.771	0	76.3734	0	76.8709	0	76.5889	0	76.5146	0.00499569	76.3028	0	76.6188	0.00499569	76.3806	0.00999138
76.2292	0.00499569	76.1229	0.00499569	76.0209	0.00499569	76.0004	0	75.9238	0.00999138	75.7137	0.00499569	76.1297	0.00499569	75.7578	0	76.2489	0.00499569	75.838	0.00499569	76.2948	0	76.0889	0	76.0333	0.00499569	75.7585	0	76.0773	0	75.7978	0
75.7063	0.00499569	75.6917	0.00999138	75.4761	0.00499569	75.5281	0.00499569	75.3604	0.00499569	75.1771	0.00499569	75.5105	0	75.2213	0	75.7465	0.00499569	75.3325	0.00499569	75.8319	0	75.6017	0	75.4391	0.00499569	75.2725	0	75.5232	0	75.3102	0.00999138
75.1714	0.00499569	75.065	0.00499569	75.0033	0.00499569	74.9821	0	74.8781	0.00499569	74.669	0.00499569	75.0855	0	74.695	0	75.146	0	74.7433	0.00499569	75.254	0	75.0269	0	74.8638	0	74.7777	0	74.9788	0	74.7825	0.00499569
74.656	0.00999138	74.6315	0.00999138	74.4795	0.00499569	74.4882	0.00499569	74.3588	0.00499569	74.2111	0.00499569	74.5409	0	74.2034	0	74.6543	0	74.3036	0.00499569	74.732	0	74.5169	0	74.4039	0.00499569	74.2433	0	74.484	0	74.2506	0.00499569
74.1374	0.00999138	74.1072	0.00499569	73.9453	0.00499569	74.0048	0.00499569	73.8464	0.00499569	73.6743	0.00999138	74.0127	0	73.7379	0	74.1326	0	73.7049	0	74.2656	0	73.9484	0	73.8354	0	73.6924	0	73.9474	0	73.8314	0.00999138
73.5776	0.00499569	73.5605	0.00499569	73.4618	0.00499569	73.4711	0.00499569	73.3609	0.00499569	73.1975	0.00999138	73.5261	0	73.1441	0	73.6328	0	73.2132	0.00499569	73.7692	0	73.4611	0	73.3443	0	73.2106	0	73.3843	0	73.2904	0.00999138
73.0859	0	73.0583	0.00499569	72.8519	0.00499569	72.9488	0.00499569	72.8041	0.00499569	72.611	0.00499569	72.9657	0	72.6976	0	73.1661	0	72.7458	0.00499569	73.2402	0	72.855	0	72.873	0.00499569	72.6601	0	72.8639	0	72.7448	0.00499569
72.5829	0.00499569	72.524	0.00499569	72.4115	0.00499569	72.4097	0.00499569	72.3008	0	72.1085	0.00499569	72.4657	0.00499569	72.1159	0	72.6273	0	72.2323	0	72.6979	0	72.3909	0.00499569	72.3096	0.00499569	72.1617	0	72.3397	0	72.2351	0.00999138
72.0392	0.00499569	72.026	0.00499569	71.801	0	71.9347	0	71.7465	0.00499569	71.5469	0.00499569	71.9466	0.00499569	71.7041	0.00499569	72.1483	0	71.7337	0.00499569	72.1886	0	71.8391	0	71.8502	0.00499569	71.5848	0	71.8316	0	71.6547	0.00499569
71.4764	0	71.4725	0	71.2993	0.00499569	71.3925	0	71.2408	0.00999138	71.009	0	71.4005	0.00499569	71.1075	0	71.6091	0	71.2101	0.00499569	71.6538	0	71.2711	0	71.3181	0.00499569	71.1025	0	71.3987	0.00499569	71.2004	0.0149871
71.0202	0.00499569	70.9388	0	70.7777	0.00499569	70.9119	0.00499569	70.6694	0.00499569	70.5484	0.00999138	70.91	0.00499569	70.6449	0	71.0579	0	70.6895	0.00499569	71.1808	0	70.8214	0	70.7657	0.00499569	70.5921	0.00499569	70.835	0.00499569	70.7012	0.00999138
70.4559	0.00499569	70.4471	0.00499569	70.3027	0.00499569	70.4015	0.00499569	70.2064	0.00999138	69.9943	0.00499569	70.4097	0.00499569	70.094	0	70.6094	0.00499569	70.1274	0.00499569	70.6116	0	70.3551	0	70.2439	0.00499569	70.0546	0	70.3091	0	70.1183	0.00499569
69.9156	0	69.8848	0.00499569	69.7698	0.00499569	69.843	0.00499569	69.6834	0.00499569	69.4901	0.00499569	69.8235	0.00499569	69.54	0	70.0445	0	69.6187	0	70.0399	0	69.7917	0	69.7547	0.00999138	69.5999	0.00999138	69.8042	0	69.5284	0.00499569
69.4314	0	69.3855	0	69.235	0.00499569	69.3418	0.00499569	69.13	0	68.9319	0	69.3012	0.00499569	69.0455	0	69.4665	0	69.0752	0.00499569	69.5632	0	69.2705	0	69.2225	0.00499569	69.0949	0.00499569	69.3142	0.00499569	69.0955	0.00999138
68.9189	0.00499569	68.8471	0.00999138	68.755	0.00499569	68.8489	0	68.6467	0.00499569	68.4822	0.00499569	68.8214	0	68.4507	0	68.9686	0	68.6216	0.00499569	69.0433	0	68.7687	0	68.7108	0.00999138	68.5388	0.00499569	68.7582	0.00499569	68.5855	0.00999138
68.4449	0.00999138	68.3241	0.00499569	68.2597	0.00499569	68.2886	0	68.0752	0.00499569	67.8993	0	68.302	0.00499569	68.0135	0.00499569	68.4869	0.00499569	68.0154	0	68.5404	0	68.2547	0	68.2497	0.00999138	68.0109	0.00499569	68.2853	0.00499569	68.0501	0.00499569
67.8601	0	67.7604	0	67.7661	0.00499569	67.7242	0	67.5573	0	67.4125	0.00499569	67.7779	0.00499569	67.5153	0.00499569	67.9776	0	67.53	0	68.0648	0.00499569	67.7105	0.00499569	67.668	0.00999138	67.5429	0.00499569	67.7291	0	67.5653	0.00999138
67.387	0.00499569	67.3125	0.00499569	67.1856	0.00499569	67.2057	0	67.131	0.00499569	66.9677	0.00499569	67.3136	0.00499569	66.9044	0	67.4804	0	67.0632	0.00499569	67.5576	0	67.2449	0.00499569	67.14	0.00499569	67.0068	0.00499569	67.1882	0	67.0891	0.00999138
66.866	0	66.8382	0.00999138	66.7414	0.00999138	66.6747	0	66.6325	0.00499569	66.356	0	66.8419	0.00999138	66.3839	0	66.9572	0.00499569	66.4716	0	67.0521	0.00499569	66.6445	0	66.6451	0.00499569	66.509	0.00999138	66.6996	0	66.5462	0.00999138
66.3466	0.00499569	66.2665	0.00499569	66.1541	0.00499569	66.1453	0.00499569	66.127	0.00999138	65.8986	0.00499569	66.2698	0.00499569	65.8833	0	66.4007	0	66.0475	0.00499569	66.4897	0	66.1921	0.00499569	66.1633	0.00499569	65.949	0.00999138	66.1534	0	66.0301	0.00999138
65.86	0.00499569	65.7473	0.00999138	65.6448	0.00499569	65.7018	0	65.5583	0	65.2888	0.00499569	65.7716	0.00999138	65.3662	0	65.9752	0.00499569	65.5213	0.00499569	65.9319	0	65.6754	0.00499569	65.6053	0.00499569	65.3974	0.00499569	65.6568	0	65.5214	0.00999138
65.3383	0.00999138	65.1993	0.00499569	65.1032	0.00499569	65.1301	0.00499569	65.0666	0.00999138	64.8503	0.00499569	65.2349	0.00999138	64.9062	0.00499569	65.4122	0	64.9671	0	65.4515	0	65.17	0.00499569	65.0681	0.00499569	64.9413	0.00999138	65.1	0	65.0199	0.00499569
64.824	0.00499569	64.7097	0.00499569	64.542	0.00499569	64.6626	0.00499569	64.4768	0.00999138	64.2735	0.00499569	64.6614	0.00999138	64.3633	0	64.8944	0	64.4629	0	64.9165	0	64.6094	0	64.5875	0.00499569	64.3158	0	64.6709	0	64.3976	0.00499569
64.2824	0.00499569	64.1741	0.00999138	64.1059	0.00499569	64.1054	0.00499569	63.9901	0.00499569	63.7676	0.00499569	64.1696	0.00499569	63.886	0.00499569	64.368	0	63.9268	0	64.3987	0	64.1603	0.00999138	64.0415	0.00499569	63.866	0.00499569	64.1136	0	63.9732	0.00999138
63.7163	0.00499569	63.6804	0.00999138	63.5673	0.00499569	63.6522	0.00499569	63.4697	0.00999138	63.2544	0.00499569	63.6391	0.00999138	63.3148	0.00499569	63.8708	0.00499569	63.442	0	63.9174	0	63.6774	0.00499569	63.4967	0.00499569	63.3305	0.00499569	63.6417	0.00499569	63.3939	0.00999138
63.2409	0.00999138	63.1737	0.0149871	63.0643	0.00499569	63.1063	0.00499569	62.9185	0.00999138	62.6965	0.00499569	63.117	0.00499569	62.8556	0.00999138	63.3297	0.00499569	62.9027	0	63.4051	0	63.1381	0.00499569	62.9968	0.00499569	62.8412	0.00499569	63.0714	0	62.8673	0.00999138
62.676	0.00499569	62.6113	0.00999138	62.5497	0.00499569	62.6134	0.00499569	62.4212	0.00999138	62.2716	0.00999138	62.5664	0.00999138	62.2521	0.00499569	62.7479	0	62.4028	0.00499569	62.8535	0	62.6002	0	62.4695	0.00499569	62.3695	0.00499569	62.5895	0.00499569	62.395	0.0149871
62.2278	0.00499569	62.1184	0.00999138	62.0041	0.00499569	62.0728	0.00499569	61.894	0.00999138	61.6662	0.00499569	62.0809	0.00999138	61.8221	0.00999138	62.2601	0.00499569	61.84	0	62.331	0	62.0753	0.00499569	61.9086	0.00499569	61.8415	0.00499569	62.1108	0.00499569	61.8253	0.0149871
61.6668	0.00499569	61.623	0.00499569	61.4973	0.00499569	61.5248	0.00499569	61.3247	0.00999138	61.1963	0.00999138	61.5325	0.00499569	61.2268	0.00499569	61.7247	0.00499569	61.3182	0	61.7844	0	61.5811	0.00499569	61.4272	0.00499569	61.3562	0.00499569	61.5399	0	61.3478	0.0149871
61.2041	0.00999138	61.0262	0.00499569	60.9633	0.00499569	61.0388	0.00499569	60.8549	0.00999138	60.6839	0.00499569	60.9955	0.00499569	60.7707	0.00999138	61.1809	0	60.8313	0.00499569	61.3276	0	61.0332	0.00999138	60.9675	0.00499569	60.8582	0.00999138	61.0711	0.00499569	60.8493	0.0149871
60.699	0.00999138	60.6239	0.0149871	60.5263	0.00999138	60.4745	0.00499569	60.3718	0.00999138	60.2179	0.00999138	60.5503	0.00499569	60.2133	0.00499569	60.7069	0.00499569	60.3042	0.00499569	60.7952	0	60.5308	0.00999138	60.4564	0.00999138	60.2489	0.00499569	60.4995	0.00499569	60.3525	0.0149871
60.1273	0.00499569	60.114	0.00999138	59.9592	0.00499569	60.0129	0.00499569	59.9125	0.00999138	59.6982	0.00499569	60.0527	0.00999138	59.7473	0.00999138	60.1657	0.00499569	59.8061	0.00499569	60.3336	0.00499569	60.0327	0.00999138	59.949	0.00499569	59.7435	0.00999138	59.9868	0.00499569	59.8439	0.0149871
59.6113	0.00999138	59.5716	0.00999138	59.433	0.00999138	59.4504	0.00499569	59.3935	0.00999138	59.1319	0.00499569	59.596	0.00999138	59.181	0.00499569	59.6664	0.00499569	59.3257	0.00499569	59.8262	0.00499569	59.4729	0.00499569	59.3954	0.00499569	59.1919	0	59.5384	0.00499569	59.2973	0.0149871
59.0956	0.0149871	59.0519	0.00999138	58.9163	0.00499569	58.9506	0.00499569	58.8342	0.00999138	58.7027	0.0149871	59.0169	0.00499569	58.5943	0	59.1723	0.00499569	58.7683	0.00499569	59.2357	0	58.9749	0	58.8592	0.00499569	58.65	0	58.9808	0.00499569	58.8417	0.0149871
58.5754	0.00999138	58.514	0.00999138	58.3963	0.00999138	58.4503	0.00499569	58.3299	0.0149871	58.1253	0.00999138	58.4707	0.00499569	58.1265	0	58.7367	0.00499569	58.2147	0.00499569	58.699	0.00499569	58.4165	0.00499569	58.4027	0.00999138	58.1091	0	58.482	0.00499569	58.2437	0.00999138
58.035	0.00999138	57.9765	0.0149871	57.8742	0.00499569	57.9202	0.00499569	57.8295	0.0149871	57.6186	0.0149871	57.996	0.00499569	57.6772	0	58.1383	0.00499569	57.6837	0.00499569	58.1348	0	57.9342	0.00999138	57.8373	0.00999138	57.5874	0.00499569	57.9378	0.00999138	57.7515	0.00999138
57.5181	0.00999138	57.4562	0.00999138	57.3817	0.00999138	57.4511	0.00499569	57.2579	0.00999138	57.1033	0.00999138	57.4311	0.00499569	57.1042	0	57.6821	0.00499569	57.1582	0.00499569	57.6956	0	57.3986	0.00499569	57.3218	0.00999138	57.1016	0.00499569	57.4411	0.00999138	57.2597	0.0149871
56.9816	0.00999138	56.9256	0.00999138	56.8202	0.00499569	56.8632	0.00499569	56.8186	0.0149871	56.5626	0.00999138	56.9618	0.00499569	56.6137	0.00499569	57.1953	0.00999138	56.6295	0.00499569	57.1452	0.00499569	56.8932	0.00499569	56.7507	0.00499569	56.5764	0.00999138	56.9574	0.0149871	56.723	0.0149871
56.5172	0.00999138	56.4501	0.00999138	56.3601	0.00999138	56.3276	0.00499569	56.2094	0.0149871	56.0591	0.00999138	56.4327	0.00999138	56.0644	0	56.6306	0.00499569	56.1461	0.00499569	56.6434	0.00499569	56.2827	0	56.2422	0.00499569	56.0364	0.00499569	56.3845	0.0149871	56.1713	0.0149871
55.9237	0.00499569	55.9322	0.0149871	55.8547	0.00499569	55.7961	0.00499569	55.6726	0.00999138	55.56	0.00999138	55.8573	0.00499569	55.5422	0	56.1464	0.0149871	55.6154	0.00499569	56.1254	0.00499569	55.841	0.00499569	55.7321	0.00499569	55.5942	0.00499569	55.9072	0.0149871	55.6358	0.0149871
55.4265	0.00999138	55.4641	0.00999138	55.3736	0.00999138	55.3567	0.00499569	55.1354	0.00999138	55.0194	0.00999138	55.2998	0.00499569	55.0666	0.00499569	55.5883	0.00999138	55.1187	0.00499569	55.5239	0	55.3269	0.00499569	55.2824	0.00999138	55.0887	0.00499569	55.3441	0.0149871	55.0686	0.0149871
54.9371	0.00999138	54.9269	0.0149871	54.8243	0.00999138	54.7631	0.00499569	54.5699	0.00999138	54.3985	0.00499569	54.7889	0.00499569	54.5762	0.00499569	55.0368	0.00499569	54.6002	0.00499569	55.0139	0	54.8119	0.00499569	54.7393	0.00999138	54.5593	0.00499569	54.8887	0.0149871	54.5099	0.00999138
54.3954	0.00499569	54.3857	0.00999138	54.279	0.00499569	54.2809	0.00999138	54.1268	0.0149871	53.9529	0.00999138	54.287	0.00499569	53.9609	0	54.4744	0.00499569	54.094	0.00499569	54.5541	0.00499569	54.2965	0	54.1802	0.00499569	54.0847	0.00499569	54.3631	0.0149871	54.0293	0.0149871
53.9681	0.0149871	53.9046	0.00999138	53.7148	0.00999138	53.7047	0.00499569	53.5783	0.0149871	53.4068	0.0149871	53.7184	0	53.4783	0.00499569	53.9614	0.00499569	53.5937	0.00499569	54.0747	0.00499569	53.746	0	53.7292	0.00999138	53.5622	0.00499569	53.784	0.00999138	53.4797	0.0149871
53.3938	0.00999138	53.3523	0.0149871	53.2041	0.00499569	53.2386	0.00499569	53.0497	0.00999138	52.9151	0.00999138	53.2081	0.00499569	53.0081	0.00499569	53.4435	0.00499569	53.0562	0.00499569	53.5944	0.00499569	53.2386	0.00499569	53.2535	0.00999138	53.0305	0.00499569	53.2974	0.0149871	52.9997	0.00999138
52.8985	0.00999138	52.8182	0.00999138	52.697	0.00999138	52.7339	0.00499569	52.5842	0.00999138	52.4202	0.00999138	52.7405	0.00999138	52.4656	0	52.9241	0.00499569	52.6138	0.00999138	53.0172	0.00499569	52.7594	0.00999138	52.6744	0.00999138	52.4697	0	52.825	0.0149871	52.5243	0.0149871
52.3505	0.00999138	52.2533	0.00999138	52.1716	0.00499569	52.2432	0.00999138	52.1119	0.00999138	51.8872	0.0149871	52.1965	0.00499569	51.9789	0.00499569	52.3899	0.00999138	52.0279	0.00499569	52.5364	0.00999138	52.2483	0.00499569	52.1977	0.00999138	51.9158	0	52.2619	0.0149871	52.0139	0.0149871
51.8218	0.00999138	51.8035	0.00999138	51.6952	0.0149871	51.6704	0.00499569	51.5626	0.00999138	51.3868	0.0149871	51.6717	0.00499569	51.5066	0.00999138	51.9027	0.00999138	51.5154	0.00499569	51.9999	0.00499569	51.7072	0.00499569	51.7159	0.00999138	51.3817	0	51.7254	0.0149871	51.4695	0.0149871
51.3102	0.00999138	51.2467	0.00999138	51.1612	0.00999138	51.1468	0.00499569	50.9885	0.00499569	50.8244	0.00999138	51.1736	0.00499569	50.9249	0	51.422	0.00999138	50.9738	0.00499569	51.5005	0.00999138	51.2069	0.00499569	51.1349	0.00999138	50.91	0.00499569	51.2661	0.0149871	50.9816	0.0199828
50.7921	0.0149871	50.7025	0.00999138	50.6107	0.00999138	50.6581	0.00999138	50.4617	0.00999138	50.3128	0.00499569	50.6876	0.00999138	50.4025	0.00499569	50.8624	0.00999138	50.4709	0.00499569	50.9607	0.00499569	50.6843	0.00499569	50.5613	0.00999138	50.3207	0.00999138	50.7356	0.0149871	50.4325	0.0149871
50.2654	0.00999138	50.1921	0.00999138	50.1226	0.0149871	50.1303	0.00999138	50.015	0.0149871	49.8341	0.0149871	50.1477	0.00499569	49.897	0.00499569	50.35	0.00499569	49.9477	0.00499569	50.4097	0.00499569	50.2103	0.00499569	50.052	0.00999138	49.754	0	50.1614	0.00999138	49.9487	0.0199828
49.6619	0.00999138	49.6821	0.00999138	49.6111	0.00999138	49.536	0.00499569	49.4896	0.0149871	49.3205	0.00999138	49.6422	0.00999138	49.3591	0.00499569	49.8439	0.00499569	49.4337	0.00499569	49.8281	0	49.6011	0.00499569	49.4842	0.00999138	49.2818	0.00499569	49.6173	0.00999138	49.3953	0.0149871
49.2007	0.00999138	49.2042	0.00999138	49.0635	0.00999138	49.0623	0.00499569	48.9221	0.0149871	48.7995	0.00999138	49.0975	0.00499569	48.7837	0	49.3347	0.00499569	48.8783	0.00499569	49.3455	0.00499569	49.0574	0.00499569	49.023	0.00999138	48.7417	0.00499569	49.1723	0.0199828	48.8623	0.0149871
48.6578	0.00999138	48.6382	0.00999138	48.6219	0.00999138	48.5314	0.00499569	48.3899	0.00999138	48.1916	0.00499569	48.5938	0.00499569	48.282	0	48.8148	0.00999138	48.3533	0.00499569	48.8295	0.00999138	48.5419	0.00499569	48.5094	0.00999138	48.3159	0.00999138	48.6262	0.0149871	48.3073	0.0149871
48.1393	0.00999138	48.1414	0.00999138	48.0446	0.00999138	48.0676	0.00999138	47.8951	0.00999138	47.7404	0.00999138	48.0738	0.00999138	47.742	0.00499569	48.2899	0.00499569	47.8335	0.00499569	48.2752	0.00499569	48.034	0	47.9397	0.00999138	47.7752	0.00499569	48.0952	0.0149871	47.8388	0.0199828
47.6592	0.00499569	47.6049	0.00499569	47.5928	0.0149871	47.5554	0.00999138	47.3552	0.00999138	47.1481	0.00999138	47.5704	0.00999138	47.2847	0.00499569	47.8164	0.00999138	47.2899	0.00499569	47.7879	0.00999138	47.5016	0.00499569	47.3853	0.00499569	47.2778	0.00999138	47.5934	0.0149871	47.2883	0.0199828
47.189	0.00999138	47.1478	0.0149871	46.9937	0.00999138	47.0094	0.00499569	46.8254	0.00999138	46.659	0.00999138	47.0616	0.0149871	46.7248	0.00499569	47.2252	0.00999138	46.8056	0.00499569	47.2183	0.00499569	46.9913	0.00499569	46.9668	0.00999138	46.7263	0.00999138	46.9792	0.0149871	46.7759	0.0149871
46.707	0.00999138	46.6312	0.0149871	46.5487	0.0149871	46.4788	0.00499569	46.3423	0.00999138	46.1595	0.0149871	46.4938	0.00999138	46.26	0.00999138	46.6649	0.00499569	46.2915	0.00499569	46.79	0.00499569	46.4919	0.00999138	46.4719	0.00499569	46.207	0.00999138	46.5617	0.0199828	46.182	0.00999138
46.1392	0.00999138	46.0595	0.0149871	46.0176	0.0149871	45.954	0.00499569	45.8974	0.0149871	45.648	0.00999138	46.012	0.0149871	45.7083	0.00499569	46.175	0.00999138	45.8672	0.00499569	46.2247	0.00499569	45.9489	0.00999138	45.8996	0.00999138	45.7579	0.00999138	45.9452	0.00999138	45.7512	0.0149871
45.6462	0.00999138	45.5366	0.00999138	45.4342	0.00999138	45.5041	0.00999138	45.2928	0.00999138	45.148	0.0149871	45.514	0.0149871	45.199	0.00499569	45.6851	0.00999138	45.3349	0.00499569	45.723	0.00499569	45.4636	0.00999138	45.4105	0.00999138	45.2529	0.0149871	45.4534	0.00999138	45.2827	0.0199828
45.0676	0.00999138	44.9718	0.0149871	44.8956	0.0149871	44.9493	0.00499569	44.8365	0.00999138	44.5581	0.00999138	45.0293	0.0199828	44.7036	0.00499569	45.176	0.00999138	44.7594	0.00499569	45.2099	0.00499569	44.9254	0.00999138	44.9124	0.00999138	44.708	0.0149871	45.0156	0.00999138	44.7104	0.0149871
44.5584	0.00999138	44.4987	0.00999138	44.3856	0.0149871	44.5007	0.00999138	44.3442	0.0149871	44.1003	0.00999138	44.5255	0.0199828	44.1532	0.00999138	44.6323	0.00999138	44.2757	0.00499569	44.6896	0.00499569	44.4613	0.00999138	44.4056	0.0149871	44.1353	0.00999138	44.4794	0.00999138	44.2098	0.0149871
44.1111	0.0149871	43.9213	0.00999138	43.8509	0.00999138	43.9133	0.00499569	43.8182	0.0149871	43.5822	0.0199828	43.9757	0.0199828	43.6681	0.00499569	44.1343	0.00499569	43.751	0.00499569	44.1934	0.00999138	43.9121	0.00999138	43.8752	0.00999138	43.5858	0.00999138	43.9821	0.00999138	43.6539	0.0149871
43.52	0.0149871	43.4229	0.0149871	43.3584	0.0149871	43.3878	0.00499569	43.184	0.00999138	43.0024	0.00999138	43.4747	0.0199828	43.1554	0.00999138	43.6513	0.00999138	43.2237	0.00499569	43.6679	0.00999138	43.4665	0.00999138	43.3091	0.00999138	43.1297	0.0149871	43.4423	0.00999138	43.1333	0.0149871
42.9945	0.0149871	42.923	0.0149871	42.8186	0.0149871	42.8306	0.00499569	42.7253	0.0149871	42.5258	0.0149871	42.931	0.0199828	42.6099	0.00999138	43.1159	0.00999138	42.7032	0.00499569	43.2076	0.0149871	42.9155	0.00999138	42.7632	0.00999138	42.4982	0.00999138	42.9456	0.00999138	42.5898	0.0149871
42.446	0.0149871	42.2795	0.00999138	42.2527	0.00999138	42.2806	0.00499569	42.1624	0.00999138	42.0095	0.00999138	42.5137	0.0199828	42.0444	0.00499569	42.6067	0.0149871	42.1422	0.00499569	42.5726	0.00499569	42.3681	0.00999138	42.2627	0.00999138	42.0532	0.00999138	42.3807	0.00999138	42.1717	0.0249785
41.9958	0.0249785	41.9191	0.0199828	41.7495	0.00999138	41.8496	0.00999138	41.6375	0.00999138	41.4955	0.0149871	41.8857	0.0199828	41.5152	0.00999138	42.0782	0.0149871	41.644	0.00499569	42.0384	0.00499569	41.9388	0.0149871	41.7377	0.0149871	41.4771	0.00999138	41.8222	0.00999138	41.6211	0.0199828
41.4174	0.0199828	41.3327	0.0149871	41.281	0.0149871	41.2541	0.00499569	41.1846	0.00999138	41.0061	0.0149871	41.4308	0.0199828	41.0522	0.00999138	41.535	0.00999138	41.1286	0.00499569	41.5493	0.00499569	41.3191	0.00999138	41.186	0.0149871	41.0118	0.00999138	41.3123	0.00999138	41.1102	0.0199828
40.9101	0.0199828	40.9055	0.0149871	40.7348	0.00999138	40.756	0.00499569	40.6746	0.0149871	40.4818	0.0149871	40.8779	0.0199828	40.4735	0.00499569	40.9872	0.00999138	40.56	0.00999138	40.9637	0.00499569	40.8347	0.0149871	40.6537	0.0149871	40.5343	0.00999138	40.8167	0.0149871	40.5498	0.0149871
40.429	0.0199828	40.3913	0.0149871	40.2612	0.0149871	40.2608	0.00999138	40.121	0.0149871	39.9165	0.0149871	40.3999	0.0199828	40.0663	0.0199828	40.4923	0.0149871	40.0041	0.00499569	40.5008	0.00499569	40.26	0.00999138	40.1644	0.0149871	39.9932	0.00999138	40.2415	0.00499569	40.033	0.0149871
39.8773	0.0149871	39.8438	0.0149871	39.7577	0.0149871	39.7064	0.00999138	39.6058	0.00999138	39.4822	0.0149871	39.9019	0.0199828	39.4427	0.0149871	39.9599	0.00999138	39.5229	0.00499569	40.0098	0.00499569	39.7565	0.00999138	39.6004	0.00999138	39.4791	0.00999138	39.679	0.00999138	39.5277	0.0149871
39.3873	0.0149871	39.3135	0.0149871	39.2203	0.0149871	39.1665	0.00999138	39.0532	0.00999138	38.9218	0.0149871	39.3566	0.0199828	39.0134	0.0149871	39.4621	0.00999138	39.0099	0.00499569	39.4922	0.00499569	39.2341	0.00999138	39.1101	0.00499569	38.9561	0.00999138	39.1903	0.00999138	38.9971	0.0149871
38.8595	0.0149871	38.8467	0.0199828	38.6956	0.00999138	38.7381	0.0149871	38.6446	0.0149871	38.4126	0.0149871	38.8803	0.0149871	38.478	0.00999138	38.8734	0.00999138	38.4281	0.00499569	38.9225	0.00499569	38.7304	0.0149871	38.5693	0.00499569	38.3563	0	38.6361	0.00999138	38.4791	0.0149871
38.3491	0.0149871	38.3032	0.0199828	38.1363	0.00999138	38.2174	0.00999138	38.1098	0.0149871	37.9639	0.0199828	38.3206	0.0149871	37.9987	0.0149871	38.3911	0.00999138	38.0003	0.00499569	38.3996	0.00499569	38.1519	0.0149871	38.1045	0.00999138	37.8544	0.00499569	38.1718	0.0149871	37.9713	0.0149871
37.8391	0.0249785	37.7421	0.0149871	37.609	0.00999138	37.7545	0.0149871	37.5936	0.0149871	37.4423	0.0149871	37.8176	0.0149871	37.4552	0.00999138	37.8632	0.00999138	37.4835	0.00999138	37.9184	0.00499569	37.6939	0.0149871	37.5715	0.00999138	37.3321	0.00499569	37.6972	0.00999138	37.4425	0.0149871
37.275	0.0149871	37.2271	0.0149871	37.0492	0.00499569	37.1698	0.00999138	37.0889	0.0149871	36.8299	0.00999138	37.2852	0.0149871	36.9203	0.00999138	37.46	0.0149871	36.9173	0.00499569	37.3944	0.00499569	37.1291	0.0149871	37.0673	0.0149871	36.7948	0.00499569	37.1485	0.0149871	36.964	0.0149871
36.7732	0.0199828	36.7073	0.0199828	36.578	0.00999138	36.621	0.00999138	36.5628	0.00999138	36.3307	0.0149871	36.7686	0.0199828	36.4286	0.00999138	36.9839	0.0149871	36.4395	0.00499569	36.885	0.00499569	36.6561	0.0149871	36.5119	0.00999138	36.3129	0.00499569	36.6261	0.0149871	36.4335	0.0149871
36.2195	0.0199828	36.0969	0.0149871	36.0993	0.00999138	36.0988	0.00999138	35.9886	0.00999138	35.8672	0.0199828	36.2692	0.0199828	35.8857	0.00999138	36.3817	0.00999138	35.9145	0.00499569	36.322	0.00499569	36.1543	0.0149871	36.0169	0.0149871	35.857	0.00999138	36.1095	0.0149871	35.893	0.0149871
35.7017	0.0149871	35.5739	0.0149871	35.5384	0.00999138	35.6176	0.00999138	35.4862	0.0149871	35.344	0.0199828	35.7062	0.0149871	35.3858	0.00999138	35.8481	0.00999138	35.3878	0.00499569	35.8622	0.00999138	35.5853	0.00999138	35.5196	0.0149871	35.2471	0.00499569	35.6295	0.0199828	35.3332	0.0149871
35.1798	0.0199828	35.0709	0.0149871	35.0522	0.00999138	35.0203	0.00499569	35.0118	0.0149871	34.7712	0.0149871	35.1765	0.0149871	34.8685	0.0149871	35.3139	0.0149871	34.8824	0.00999138	35.3291	0.00499569	35.064	0.00999138	34.9479	0.00999138	34.7984	0.00999138	35.1009	0.0249785	34.8571	0.0149871
34.7107	0.0199828	34.5755	0.0199828	34.533	0.00999138	34.563	0.0149871	34.4765	0.0199828	34.2394	0.0149871	34.7371	0.0249785	34.3237	0.00999138	34.8432	0.0149871	34.3269	0.00499569	34.8314	0.00499569	34.6148	0.0149871	34.4648	0.0149871	34.2443	0.00999138	34.5311	0.0149871	34.3015	0.0149871
34.1253	0.0149871	34.0449	0.0149871	34.0088	0.00999138	34.0512	0.0149871	33.8629	0.0149871	33.7488	0.0149871	34.1081	0.0149871	33.7988	0.00999138	34.2935	0.00999138	33.8526	0.00999138	34.3412	0.00499569	34.1011	0.0149871	33.9114	0.0149871	33.8015	0.00999138	34.063	0.0199828	33.775	0.0149871
33.5847	0.0149871	33.5576	0.0149871	33.4958	0.00999138	33.5532	0.0199828	33.3961	0.0149871	33.2104	0.0149871	33.592	0.0149871	33.1858	0.00499569	33.7581	0.0149871	33.2942	0.00499569	33.7703	0.00499569	33.5494	0.0149871	33.4371	0.0149871	33.3121	0.00999138	33.4727	0.0149871	33.2319	0.0149871
33.095	0.0149871	33.0422	0.0149871	32.9142	0.00999138	32.931	0.0149871	32.8994	0.0199828	32.6468	0.00999138	33.1295	0.0199828	32.6867	0.00999138	33.2169	0.0149871	32.7323	0.00999138	33.2343	0.00499569	33.003	0.0149871	32.8567	0.0149871	32.7612	0.00999138	32.9597	0.0199828	32.7257	0.0199828
32.6018	0.0199828	32.5103	0.0149871	32.4306	0.00999138	32.4035	0.0149871	32.329	0.0149871	32.1675	0.0149871	32.551	0.0149871	32.0985	0.00499569	32.7171	0.0149871	32.2651	0.00999138	32.778	0.00999138	32.5397	0.0149871	32.4299	0.0199828	32.2117	0.00999138	32.4498	0.0149871	32.2353	0.0199828
32.1052	0.0149871	31.9907	0.0149871	31.9349	0.0149871	31.8875	0.0149871	31.8228	0.0149871	31.6328	0.0149871	32.0556	0.0149871	31.6714	0.00999138	32.2372	0.0199828	31.7488	0.00999138	32.2312	0.00999138	31.935	0.00999138	31.8762	0.0149871	31.6957	0.00999138	31.9106	0.0199828	31.676	0.0149871
31.6203	0.0199828	31.4939	0.0199828	31.4128	0.00999138	31.3796	0.00999138	31.3406	0.0149871	31.1384	0.0149871	31.5487	0.0199828	31.0552	0.00499569	31.6236	0.0149871	31.2453	0.00999138	31.7609	0.00999138	31.4508	0.0149871	31.3996	0.0199828	31.1946	0.00999138	31.4032	0.0199828	31.2426	0.0199828
31.0828	0.0199828	30.9916	0.0199828	30.8297	0.00999138	30.9757	0.0199828	30.8331	0.0199828	30.6536	0.0199828	31.0695	0.0149871	30.6483	0.0149871	31.1782	0.0199828	30.7885	0.0149871	31.2428	0.00999138	30.9602	0.0149871	30.8353	0.0149871	30.601	0.00499569	30.9146	0.0149871	30.6776	0.0199828
30.5213	0.0149871	30.441	0.0149871	30.406	0.0149871	30.3736	0.0149871	30.3458	0.0199828	30.0726	0.0149871	30.5115	0.0149871	30.0561	0.00499569	30.6633	0.0199828	30.2561	0.0149871	30.7005	0.00999138	30.3979	0.0149871	30.3185	0.0149871	30.073	0.00999138	30.3929	0.0199828	30.2034	0.0199828
30.0347	0.0199828	29.8618	0.00999138	29.8582	0.0149871	29.8768	0.0149871	29.8023	0.0149871	29.6045	0.0149871	30.0136	0.0199828	29.6337	0.0149871	30.0935	0.00999138	29.7463	0.0149871	30.2238	0.0149871	29.9899	0.0149871	29.7838	0.0149871	29.5787	0.00999138	29.8874	0.0199828	29.6436	0.0199828
29.5346	0.0199828	29.4002	0.0199828	29.3626	0.0149871	29.3119	0.0199828	29.2616	0.0149871	29.0479	0.0149871	29.5033	0.0149871	29.0908	0.00999138	29.6405	0.0149871	29.1691	0.0149871	29.6658	0.00999138	29.4182	0.0149871	29.2314	0.00999138	29.0414	0.00999138	29.442	0.0249785	29.1168	0.0149871
28.9743	0.0199828	28.8328	0.0199828	28.8316	0.00999138	28.8429	0.0149871	28.755	0.0149871	28.5498	0.00999138	28.9569	0.0149871	28.6064	0.0149871	29.1144	0.0199828	28.671	0.0149871	29.1066	0.00999138	28.8654	0.00999138	28.7116	0.0149871	28.5361	0.00999138	28.861	0.0249785	28.6545	0.0199828
28.4867	0.0149871	28.3197	0.0149871	28.2568	0.00999138	28.3409	0.0199828	28.2185	0.0149871	27.9974	0.00999138	28.4486	0.0149871	28.0834	0.0149871	28.6158	0.0199828	28.11	0.00999138	28.6098	0.00999138	28.3166	0.0149871	28.218	0.0149871	28.0006	0.00999138	28.3673	0.0249785	28.1334	0.0199828
27.9408	0.0199828	27.8314	0.0199828	27.7824	0.00999138	27.8067	0.0199828	27.696	0.0149871	27.4723	0.00999138	27.9054	0.0149871	27.5076	0.00999138	28.0628	0.0199828	27.6294	0.00999138	28.0719	0.00999138	27.8106	0.0149871	27.6726	0.0149871	27.4589	0.00999138	27.8312	0.0299742	27.471	0.00999138
27.4566	0.0199828	27.3081	0.0149871	27.2683	0.00999138	27.297	0.0149871	27.1268	0.00999138	26.9041	0.00999138	27.3494	0.0149871	26.9814	0.00999138	27.526	0.0149871	27.0771	0.00999138	27.5584	0.00999138	27.3025	0.0199828	27.204	0.0149871	26.9234	0.00999138	27.3188	0.0249785	27.0662	0.0199828
26.8661	0.0149871	26.8128	0.0199828	26.7927	0.0149871	26.7671	0.0199828	26.645	0.00999138	26.4492	0.0149871	26.8608	0.0199828	26.4565	0.00999138	27.0069	0.0199828	26.6092	0.0149871	27.0053	0.00999138	26.7615	0.0199828	26.6716	0.0149871	26.4373	0.00999138	26.7871	0.0249785	26.4851	0.0149871
26.3469	0.0149871	26.3204	0.0199828	26.2766	0.0199828	26.2323	0.0199828	26.1514	0.0199828	25.8739	0.00999138	26.3715	0.0199828	25.9161	0.00999138	26.4695	0.0149871	26.1168	0.0199828	26.4912	0.0149871	26.2709	0.0199828	26.1797	0.0149871	25.9525	0.00999138	26.2824	0.0249785	25.989	0.0199828
25.8752	0.0199828	25.8212	0.0199828	25.7381	0.0149871	25.6974	0.0199828	25.5879	0.00999138	25.3664	0.0149871	25.8366	0.0199828	25.3963	0.00999138	25.9235	0.00999138	25.5588	0.0149871	25.9519	0.00999138	25.7099	0.0149871	25.6139	0.00999138	25.3776	0.00999138	25.8285	0.0249785	25.423	0.0149871
25.4146	0.0199828	25.2745	0.0149871	25.1531	0.00999138	25.1632	0.0149871	25.0535	0.0149871	24.8654	0.0149871	25.2277	0.0149871	24.8226	0.00499569	25.4174	0.0149871	25.0616	0.0149871	25.4695	0.0149871	25.2138	0.0149871	25.137	0.0149871	24.9057	0.00999138	25.2695	0.0249785	24.9892	0.0199828
24.9149	0.0199828	24.7791	0.0199828	24.681	0.0149871	24.6565	0.0149871	24.5776	0.0149871	24.3299	0.00999138	24.7538	0.0149871	24.3122	0.00999138	24.9056	0.0149871	24.5784	0.0149871	24.9499	0.0149871	24.6971	0.0149871	24.6628	0.0149871	24.3736	0.00999138	24.7871	0.0249785	24.407	0.0149871
24.298	0.0149871	24.2348	0.0199828	24.1149	0.00999138	24.1459	0.0149871	24.1115	0.0199828	23.853	0.0149871	24.2653	0.0199828	23.8703	0.0149871	24.3901	0.0199828	23.9956	0.00999138	24.4255	0.0149871	24.1897	0.0199828	24.1442	0.0199828	23.8998	0.0149871	24.2002	0.0199828	23.9154	0.0149871
23.7794	0.0149871	23.6813	0.0149871	23.5793	0.00999138	23.7511	0.0199828	23.539	0.0149871	23.3714	0.0199828	23.7497	0.0199828	23.3306	0.00999138	23.8541	0.0199828	23.53	0.0149871	23.9432	0.0149871	23.6604	0.0199828	23.6449	0.0199828	23.3493	0.0149871	23.6975	0.0199828	23.4172	0.0149871
23.3103	0.0199828	23.0988	0.0149871	23.1083	0.0149871	23.0971	0.0149871	23.0574	0.0149871	22.792	0.0149871	23.2462	0.0199828	22.8644	0.0149871	23.3797	0.0199828	22.9946	0.0149871	23.4109	0.0149871	23.1419	0.0199828	23.077	0.0149871	22.8433	0.0149871	23.17	0.0249785	22.9356	0.0149871
22.7303	0.0149871	22.5958	0.0149871	22.5721	0.0149871	22.5645	0.0149871	22.5374	0.0199828	22.3497	0.0199828	22.6814	0.0199828	22.2789	0.0149871	22.9206	0.0199828	22.4698	0.0149871	22.8604	0.0149871	22.6303	0.0149871	22.579	0.0199828	22.2615	0.0149871	22.6508	0.0249785	22.3614	0.0149871
22.2219	0.0149871	22.0642	0.0149871	22.0354	0.00999138	22.0204	0.0149871	22.0332	0.0199828	21.7376	0.0149871	22.1659	0.0199828	21.7811	0.0149871	22.3489	0.0199828	21.9673	0.0149871	22.4137	0.0199828	22.0641	0.0149871	21.9886	0.0149871	21.7098	0.00999138	22.1454	0.0249785	21.854	0.0149871
21.6728	0.0149871	21.5692	0.0149871	21.5186	0.0149871	21.5018	0.00999138	21.4591	0.0149871	21.2419	0.0199828	21.6049	0.0199828	21.2404	0.0149871	21.8384	0.0199828	21.3945	0.00999138	21.8625	0.0199828	21.6155	0.0199828	21.4126	0.00999138	21.2275	0.00999138	21.5962	0.0249785	21.2779	0.00999138
21.1884	0.0199828	21.0725	0.0149871	20.9432	0.00999138	20.9913	0.0149871	20.944	0.0149871	20.7121	0.0199828	21.0789	0.0199828	20.7438	0.0149871	21.2674	0.0149871	20.8851	0.00999138	21.3532	0.0199828	21.1593	0.0249785	20.9626	0.0149871	20.6539	0.00999138	21.0938	0.0249785	20.8298	0.0149871
20.591	0.0199828	20.5378	0.0199828	20.499	0.0199828	20.4572	0.0149871	20.4087	0.0149871	20.1805	0.0149871	20.605	0.0249785	20.121	0.00999138	20.7486	0.0199828	20.3572	0.00999138	20.8336	0.0149871	20.5378	0.0149871	20.4458	0.0199828	20.1617	0.00999138	20.5784	0.0299742	20.2895	0.0149871
20.1075	0.0149871	20.0871	0.0249785	19.9523	0.0149871	19.931	0.0149871	19.8514	0.0149871	19.6217	0.0149871	20.044	0.0249785	19.6409	0.00999138	20.2344	0.0149871	19.8355	0.0149871	20.2892	0.0199828	20.0434	0.0149871	19.9529	0.0199828	19.6304	0.00999138	19.994	0.0199828	19.6715	0.00999138
19.5876	0.0149871	19.5432	0.0199828	19.4829	0.0199828	19.4961	0.0199828	19.3577	0.0199828	19.0833	0.0149871	19.5304	0.0199828	19.1324	0.0149871	19.6828	0.0199828	19.3038	0.00999138	19.7669	0.0149871	19.5373	0.0149871	19.3593	0.0199828	19.1218	0.00499569	19.5474	0.0249785	19.1359	0.00999138
19.0579	0.0199828	19.0629	0.0199828	18.9176	0.0149871	18.9238	0.00999138	18.7993	0.0149871	18.5859	0.0149871	19.0037	0.0199828	18.6313	0.0149871	19.174	0.0149871	18.7488	0.00999138	19.2139	0.0149871	18.9831	0.0199828	18.8314	0.0199828	18.6345	0.0149871	18.9812	0.0199828	18.6018	0.00999138
18.5866	0.0199828	18.5358	0.0249785	18.409	0.0149871	18.4627	0.0149871	18.3261	0.0199828	18.0266	0.0149871	18.4801	0.0199828	18.1345	0.0199828	18.6007	0.0149871	18.2154	0.00999138	18.6854	0.0149871	18.4671	0.0199828	18.3271	0.0149871	18.1182	0.0149871	18.4826	0.0249785	18.0733	0.00999138
18.0687	0.0199828	18.036	0.0199828	17.8903	0.0149871	17.8941	0.0149871	17.7832	0.0199828	17.4944	0.0149871	17.9602	0.0249785	17.6278	0.0199828	18.0501	0.0149871	17.7228	0.00999138	18.2343	0.0199828	17.976	0.0149871	17.7935	0.0149871	17.588	0.00999138	17.8785	0.0199828	17.5345	0.00999138
17.5776	0.0199828	17.5042	0.0249785	17.3455	0.0149871	17.3786	0.0149871	17.2936	0.0249785	17.0731	0.0249785	17.4267	0.0199828	17.0717	0.00999138	17.5496	0.0149871	17.2507	0.00999138	17.6943	0.0149871	17.35	0.00999138	17.3162	0.0149871	17.1362	0.0199828	17.4105	0.0249785	17.0623	0.00999138
16.9789	0.0149871	16.9464	0.0199828	16.8712	0.00999138	16.8213	0.00999138	16.8235	0.0199828	16.519	0.0149871	16.9569	0.0249785	16.555	0.0149871	17.0149	0.0149871	16.7158	0.00999138	17.222	0.0149871	16.9173	0.0149871	16.7593	0.0199828	16.585	0.0149871	16.8125	0.0199828	16.6654	0.0149871
16.5142	0.0149871	16.3928	0.0199828	16.3421	0.0149871	16.4164	0.0149871	16.2649	0.0199828	15.9767	0.0149871	16.4517	0.0249785	16.0957	0.0149871	16.4955	0.0149871	16.1901	0.0149871	16.626	0.0149871	16.352	0.0149871	16.2783	0.0199828	15.9597	0.00999138	16.3728	0.0199828	16.0712	0.0149871
15.9649	0.0149871	15.8008	0.0149871	15.8192	0.00999138	15.8584	0.0149871	15.745	0.0199828	15.4543	0.0149871	15.874	0.0199828	15.6133	0.0149871	15.9538	0.0199828	15.6437	0.00999138	16.1043	0.0149871	15.8528	0.0149871	15.6868	0.0149871	15.5334	0.00999138	15.8608	0.0199828	15.5573	0.0149871
15.4544	0.0199828	15.3093	0.0149871	15.2518	0.0149871	15.333	0.0149871	15.2026	0.0199828	14.9814	0.0199828	15.336	0.0249785	14.9868	0.00999138	15.4965	0.0149871	15.1511	0.00999138	15.6012	0.0149871	15.3391	0.0149871	15.2204	0.0149871	14.9462	0.00999138	15.3237	0.0249785	14.9845	0.00999138
14.9222	0.0149871	14.7932	0.0199828	14.7719	0.0199828	14.7956	0.0199828	14.6735	0.0199828	14.3789	0.0149871	14.8879	0.0249785	14.5255	0.0149871	14.9698	0.0149871	14.6539	0.0149871	15.057	0.0149871	14.8606	0.0199828	14.6583	0.0149871	14.4084	0.00999138	14.7987	0.0199828	14.473	0.00499569
14.3878	0.0149871	14.3064	0.0199828	14.2583	0.0149871	14.2313	0.0149871	14.0955	0.0199828	13.8678	0.0149871	14.2633	0.0199828	13.967	0.0149871	14.4549	0.0199828	14.1422	0.00999138	14.5521	0.0149871	14.3095	0.0149871	14.1497	0.0149871	13.8995	0.00999138	14.2501	0.0199828	13.9239	0.00999138
13.8524	0.0199828	13.7391	0.0199828	13.6809	0.0149871	13.7546	0.0199828	13.6281	0.0199828	13.333	0.0149871	13.6984	0.0149871	13.4722	0.0149871	13.902	0.0149871	13.5379	0.00499569	13.9935	0.00999138	13.7378	0.0149871	13.6316	0.0199828	13.3523	0.00999138	13.784	0.0199828	13.39	0.00999138
13.2614	0.0149871	13.2472	0.0199828	13.1918	0.0149871	13.2254	0.0149871	13.0097	0.0199828	12.8074	0.0149871	13.1953	0.0199828	12.9472	0.0149871	13.3496	0.0149871	13.0374	0.00499569	13.4727	0.0149871	13.2448	0.0149871	13.0906	0.0149871	12.8043	0.00499569	13.2379	0.0249785	12.8541	0.00499569
12.7877	0.0149871	12.6438	0.0149871	12.7674	0.0199828	12.6855	0.0149871	12.4873	0.0149871	12.2839	0.0149871	12.6605	0.0199828	12.3619	0.00999138	12.8523	0.0149871	12.5072	0.00999138	12.9606	0.0149871	12.7818	0.0149871	12.5738	0.00999138	12.33	0.00999138	12.7456	0.0199828	12.2868	0.00999138
12.2385	0.0149871	12.2325	0.0149871	12.1626	0.0149871	12.1327	0.0149871	12.0093	0.0149871	11.7434	0.0149871	12.1688	0.0199828	11.8945	0.0149871	12.3006	0.0149871	11.9421	0.00499569	12.3685	0.00999138	12.179	0.0149871	11.9896	0.00999138	11.856	0.00999138	12.2327	0.0249785	11.8	0.00999138
11.7126	0.0149871	11.7546	0.0199828	11.6479	0.0149871	11.6403	0.00999138	11.4558	0.0199828	11.2281	0.0149871	11.6058	0.0149871	11.2457	0.00499569	11.7689	0.00999138	11.4673	0.00999138	11.8755	0.0149871	11.7009	0.00999138	11.5017	0.00999138	11.2447	0.00499569	11.6657	0.0199828	11.2753	0.00999138
11.2256	0.00999138	11.1449	0.0149871	11.1447	0.0149871	11.0385	0.00999138	10.9127	0.0149871	10.6057	0.00999138	11.091	0.0199828	10.9904	0.0149871	11.2472	0.0149871	10.9268	0.0149871	11.373	0.00999138	11.1473	0.00999138	10.953	0.00999138	10.7798	0.00999138	11.0974	0.0149871	10.7522	0.00999138
10.7316	0.0149871	10.6617	0.0199828	10.5688	0.0149871	10.5427	0.00999138	10.3567	0.0149871	10.1553	0.00999138	10.5393	0.00999138	10.4305	0.00999138	10.7415	0.0149871	10.4376	0.00999138	10.8208	0.0149871	10.6632	0.0149871	10.5132	0.0149871	10.24	0.00499569	10.5999	0.0199828	10.2335	0.00999138
10.2316	0.0149871	10.1019	0.0149871	10.0682	0.0149871	10.0194	0.00999138	9.89752	0.0149871	9.62908	0.00999138	10.0502	0.0149871	9.96506	0.00999138	10.258	0.0149871	9.94143	0.00999138	10.3346	0.0149871	10.125	0.0149871	9.98767	0.00999138	9.73013	0.00499569	10.0401	0.0149871	9.68752	0.00499569
9.66165	0.00999138	9.59465	0.0149871	9.53519	0.00999138	9.54588	0.00499569	9.39502	0.0149871	9.16618	0.00999138	9.53391	0.0149871	9.43386	0.00999138	9.6633	0.0149871	9.43273	0.00999138	9.79415	0.0149871	9.73459	0.00999138	9.43289	0.0149871	9.14171	0	9.46608	0.00499569	9.19512	0.00499569
9.16065	0.00999138	9.10225	0.0149871	9.02619	0.00999138	9.2271	0.00999138	8.84472	0.0149871	8.61198	0.00999138	8.97219	0.00999138	8.94776	0.00999138	9.1507	0.0149871	8.86441	0.00499569	9.29685	0.0149871	9.22589	0.00999138	8.94115	0.00499569	8.56371	0	9.03413	0.0149871	8.6266	0
8.61953	0.00499569	8.65622	0.00999138	8.51989	0.00999138	8.65558	0.00499569	8.32098	0.00499569	8.05328	0.00999138	8.51921	0.0149871	8.36416	0.00999138	8.616	0.0149871	8.34623	0.00999138	8.73315	0.0149871	8.69229	0.00999138	8.36747	0.00999138	8.05361	0	8.51863	0.0149871	8.20232	0.00499569
8.02973	0.00499569	8.20565	0.0149871	7.87447	0.00499569	8.13318	0.00499569	7.79662	0.0149871	7.52546	0.00499569	7.90189	0.00999138	7.90556	0.00999138	8.1799	0.0149871	7.79281	0.00499569	8.17403	0.00999138	8.20619	0.00999138	7.87887	0.00999138	7.54591	0	7.95953	0.0149871	7.5538	0
7.62163	0.00499569	7.61272	0.00999138	7.39797	0.00499569	7.54948	0.00499569	7.24086	0	7.05984	0	7.42829	0.00999138	7.31144	0.00499569	7.60438	0.00999138	7.32361	0.00499569	7.68405	0.0149871	7.62827	0.00499569	7.31155	0.00499569	6.99041	0	7.5801	0.00999138	7.1677	0
7.18933	0.00499569	7.0573	0.00499569	6.83357	0.00499569	7.08908	0.00499569	6.91456	0	6.68764	0	6.96717	0.00499569	6.78284	0.00499569	7.05156	0.00499569	6.90661	0.00499569	7.08923	0.00999138	7.09415	0	6.86915	0.00499569	6.41291	0	7.0681	0.00999138	6.7327	0
6.60211	0	6.51608	0	6.42677	0.00499569	6.57556	0	6.38238	0.00499569	6.10814	0	6.50297	0.00499569	6.23602	0	6.55596	0.00499569	6.38949	0	6.51399	0	6.52165	0	6.44195	0.00499569	5.89749	-0.00499554	6.5791	0.00999138	6.13366	-0.00999108
6.08101	0	5.98328	0	5.99367	0.00499569	6.02376	0	5.79176	0	5.59282	-0.00499554	5.94067	0.00499569	5.72622	0	5.97936	0.00499569	5.83349	0	6.18881	0.00499569	5.98995	0	5.87195	0.00499569	5.48697	-0.00999108	5.94816	0	5.59264	-0.0149866
5.53861	0	5.47968	0	5.44337	0.00499569	5.43344	-0.00499554	5.28816	0	4.965	-0.00999108	5.41005	0	5.1534	-0.00499554	5.62244	0	5.26907	-0.00499554	5.68091	0.00499569	5.44524	0	5.33343	0	4.91733	-0.0199822	5.42906	0	5.02324	-0.0149866
5.00689	-0.00499554	4.97976	-0.00499554	4.92365	0	4.90653	-0.00999108	4.71464	-0.00499554	4.35374	-0.0249777	4.90095	0	4.6252	-0.00499554	5.09774	0	4.71625	-0.00999108	5.10679	0	4.91353	-0.00499554	4.80423	0	4.36067	-0.0349688	4.90154	-0.00499554	4.4597	-0.0249777
4.50509	-0.00499554	4.38813	-0.0149866	4.38683	-0.00499554	4.27317	-0.0249777	4.09228	-0.0199822	3.74599	-0.0399643	4.22321	-0.00999108	3.97492	-0.0249777	4.5217	-0.00999108	4.11581	-0.0199822	4.58989	0	4.31315	-0.0249777	4.28481	-0.00499554	1.51296	-0.399643	4.34383	-0.00999108	3.77753	-0.0449599
3.91353	-0.0199822	3.77829	-0.0249777	3.77519	-0.0149866	3.67901	-0.0399643	3.24667	-0.0749331	2.61792	-0.13488	3.76627	-0.0199822	2.93441	-0.104906	3.92736	-0.0199822	2.26478	-0.23479	4.05157	-0.00499554	2.44465	-0.229795	3.63913	-0.0249777	0	-0.569492	3.72897	-0.0249777	0.569739	-0.479572
2.30456	-0.194826	1.727	-0.27975	2.18827	-0.174844	1.26155	-0.339697	0	-0.504549	0	-0.474576	2.00453	-0.209813	0	-0.494558	2.6422	-0.139875	0.55742	-0.429616	3.44473	-0.0149866	0.659539	-0.439607	1.87855	-0.224799	-0.369703	-0.544514	1.20545	-0.339697	0	-0.489563
0.745316	-0.359679	0	-0.45959	0	-0.449599	0	-0.454594	-0.323203	-0.479572	-0.352222	-0.454594	0	-0.449599	-0.145068	-0.434612	0	-0.474576	0	-0.434612	2.25989	-0.129884	0	-0.449599	0	-0.444603	-0.54799	-0.489563	0	-0.454594	-0.463681	-0.484567
0	-0.389652	-0.415722	-0.439607	-0.171987	-0.394648	-0.199026	-0.409634	-0.459609	-0.429616	-0.815464	-0.439607	-0.328803	-0.424621	-0.454732	-0.399643	-0.323903	-0.449599	-0.217025	-0.389652	0	-0.409634	-0.395442	-0.434612	-0.351783	-0.41463	-0.829254	-0.454594	-0.429423	-0.434612	-0.573348	-0.424621
-0.149768	-0.329706	-0.54639	-0.379661	-0.57159	-0.36967	-0.441471	-0.36967	-1.12059	-0.449599	-0.908112	-0.374665	-0.850422	-0.429616	-0.849574	-0.384657	-0.568228	-0.404639	-0.295515	-0.309723	-0.413842	-0.394648	-0.650167	-0.389652	-0.507251	-0.354683	-1.02892	-0.394648	-0.455851	-0.364674	-0.852354	-0.374665
-0.768106	-0.339697	-0.954451	-0.36967	-0.732877	-0.314719	-0.821354	-0.339697	-1.08414	-0.359679	-1.50917	-0.389652	-0.883493	-0.344692	-1.03616	-0.329706	-1.19371	-0.424621	-0.760996	-0.304728	-0.796245	-0.36967	-1.13615	-0.384657	-1.07697	-0.359679	-1.13707	-0.329706	-0.913293	-0.349688	-0.987441	-0.319715
-1.39036	-0.354683	-1.06114	-0.289741	-1.40305	-0.334701	-0.998061	-0.289741	-1.50468	-0.344692	-1.70746	-0.334701	-1.41139	-0.344692	-1.48102	-0.319715	-1.57873	-0.404639	-1.27196	-0.294737	-1.18377	-0.349688	-1.31515	-0.334701	-1.56425	-0.354683	-1.3722	-0.284746	-1.12602	-0.304728	-1.38796	-0.299732
-1.29958	-0.254773	-1.49278	-0.274755	-1.75016	-0.309723	-1.40114	-0.259768	-1.66927	-0.289741	-1.83252	-0.274755	-1.50604	-0.27975	-1.59993	-0.244781	-1.57954	-0.329706	-1.48166	-0.244781	-1.57245	-0.319715	-1.70838	-0.314719	-1.87251	-0.319715	-1.68634	-0.244781	-1.34544	-0.259768	-1.49843	-0.239786
-1.84318	-0.254773	-1.93782	-0.259768	-1.8779	-0.244781	-1.67681	-0.224799	-2.17465	-0.284746	-2.09093	-0.224799	-1.74367	-0.23479	-1.87578	-0.204817	-1.88606	-0.284746	-1.76425	-0.214808	-1.92797	-0.299732	-1.93578	-0.264764	-2.17446	-0.27975	-2.04174	-0.219804	-1.81359	-0.244781	-1.71582	-0.184835
-1.84487	-0.174844	-2.12111	-0.204817	-2.25843	-0.224799	-1.96773	-0.179839	-2.40875	-0.23479	-2.48845	-0.204817	-1.97437	-0.184835	-1.9673	-0.13488	-2.08727	-0.23479	-2.29709	-0.199822	-2.06134	-0.239786	-2.03243	-0.199822	-2.36593	-0.219804	-2.58414	-0.219804	-2.15165	-0.209813	-1.86792	-0.13488
-2.22115	-0.144871	-2.34814	-0.159857	-2.47225	-0.179839	-2.11082	-0.124888	-2.64306	-0.184835	-2.85468	-0.184835	-2.27514	-0.149866	-2.23155	-0.0949153	-2.59415	-0.229795	-2.35514	-0.13488	-2.32657	-0.194826	-2.08144	-0.124888	-2.85463	-0.219804	-2.68869	-0.154862	-2.29628	-0.139875	-1.91349	-0.0499554
-2.71341	-0.13488	-2.53834	-0.109902	-3.02595	-0.179839	-2.33533	-0.0749331	-2.96812	-0.149866	-2.93757	-0.104906	-2.68386	-0.129884	-2.43394	-0.0399643	-2.88931	-0.194826	-2.71934	-0.109902	-2.41179	-0.124888	-2.36835	-0.0749331	-2.89482	-0.139875	-2.81706	-0.0949153	-2.71254	-0.129884	-2.42997	-0.0449599
-2.89242	-0.0849242	-2.76327	-0.064942	-3.22656	-0.129884	-2.60677	-0.0349688	-3.02235	-0.0799286	-3.31361	-0.0899197	-2.79399	-0.0599465	-2.58098	0.0249785	-3.24234	-0.174844	-2.90821	-0.0499554	-2.56394	-0.0599465	-2.69993	-0.0449599	-3.03946	-0.0749331	-2.97486	-0.0449599	-2.96327	-0.0849242	-2.72506	-0.0149866
-2.93643	-0.00999108	-2.7986	0.00499569	-3.37821	-0.064942	-2.72623	0.0249785	-3.31608	-0.0349688	-3.37072	-0.0149866	-3.20723	-0.0449599	-2.85332	0.064944	-3.49686	-0.129884	-3.20915	-0.00999108	-3.1593	-0.0749331	-2.92113	0.00499569	-3.31913	-0.0399643	-3.24041	-0.00499554	-3.21521	-0.0449599	-3.18198	0.00499569
-3.23401	0.0199828	-3.09631	0.0499569	-3.53771	-0.0149866	-2.98263	0.0749354	-3.3783	0.0349698	-3.71778	0.0199828	-3.38109	0.0149871	-3.20491	0.0899225	-3.58715	-0.0499554	-3.79939	-0.0199822	-3.35451	-0.0249777	-3.26191	0.0349698	-3.54355	0.00499569	-3.36827	0.0549526	-3.32423	0.0249785	-3.41632	0.0449612
-3.77771	0.0199828	-3.36007	0.0849268	-3.80345	0.0249785	-3.12541	0.129888	-3.52676	0.0949181	-3.76429	0.0899225	-3.64553	0.0549526	-3.34677	0.149871	-3.81976	0	-3.92399	0.0299742	-3.76447	-0.0149866	-3.45771	0.0849268	-4.02093	0.00999138	-3.63588	0.0999138	-3.68231	0.0549526	-3.53405	0.109905
-3.84602	0.0899225	-3.53983	0.144875	-4.34945	0.0249785	-3.42672	0.174849	-3.82473	0.124892	-4.00951	0.134884	-3.56987	0.144875	-3.48083	0.209819	-3.87827	0.0699397	-4.14425	0.0899225	-4.00015	0.0399655	-3.71209	0.139879	-3.99309	0.0949181	-3.85898	0.149871	-3.83067	0.114901	-3.67691	0.169853
-4.18528	0.124892	-3.85096	0.184841	-4.45619	0.0899225	-3.56892	0.224806	-4.22031	0.154866	-4.35261	0.159862	-3.87464	0.174849	-3.6484	0.264772	-4.18577	0.0949181	-4.64845	0.0899225	-4.2996	0.0749354	-3.81736	0.194832	-4.31995	0.129888	-4.04618	0.199828	-4.21577	0.139879	-3.80654	0.234797
-4.32316	0.179845	-3.9987	0.249785	-4.88603	0.10491	-3.73334	0.294746	-4.26575	0.21981	-4.51706	0.21981	-4.29026	0.194832	-3.65688	0.344703	-4.36513	0.154866	-4.54584	0.189836	-4.36492	0.144875	-3.92458	0.264772	-4.4621	0.189836	-4.40303	0.234797	-4.17674	0.21981	-4.06406	0.279759
-4.45087	0.249785	-4.19638	0.304737	-5.02298	0.164858	-3.84379	0.354694	-4.42208	0.284754	-4.71794	0.274763	-4.12911	0.304737	-3.79669	0.414642	-4.85787	0.169853	-4.73972	0.244789	-4.49888	0.204823	-4.23063	0.299741	-4.57866	0.249785	-4.47207	0.299741	-4.48174	0.269767	-4.16804	0.334711
-4.81087	0.274763	-4.40277	0.354694	-5.14652	0.229802	-4.01317	0.409647	-4.61046	0.339707	-4.76571	0.354694	-4.36037	0.364685	-4.03663	0.454608	-4.93214	0.224806	-4.92793	0.28975	-4.87397	0.229802	-4.26553	0.374677	-4.83119	0.28975	-4.64223	0.35969	-4.74572	0.299741	-4.32657	0.399655
-4.83132	0.35969	-4.72281	0.39466	-5.62578	0.239793	-4.30326	0.459604	-4.60521	0.424634	-5.00963	0.399655	-4.57799	0.409647	-4.0519	0.534539	-5.00274	0.299741	-5.45591	0.294746	-4.89605	0.309733	-4.62431	0.404651	-5.00333	0.354694	-4.9773	0.389664	-4.88527	0.35969	-4.44731	0.464599
-5.06886	0.399655	-4.80387	0.454608	-5.81703	0.299741	-4.27556	0.534539	-4.80909	0.479586	-5.04065	0.469595	-4.8076	0.454608	-4.29408	0.589492	-5.30328	0.339707	-5.52061	0.369681	-5.12063	0.364685	-4.73574	0.469595	-5.12226	0.419638	-5.15636	0.449612	-5.04801	0.424634	-4.66668	0.519552
-5.28766	0.449612	-4.9584	0.519552	-5.81763	0.374677	-4.51071	0.594487	-5.10855	0.514556	-5.14772	0.549526	-4.98898	0.50956	-4.32497	0.664427	-5.47153	0.399655	-5.84316	0.404651	-5.35376	0.404651	-4.95034	0.519552	-5.30624	0.474591	-5.24155	0.524548	-5.22862	0.469595	-4.89628	0.569509
-5.69963	0.479586	-5.10356	0.5795	-5.90708	0.434625	-4.67079	0.64944	-5.22194	0.589492	-5.35084	0.594487	-5.14372	0.574504	-4.59137	0.714384	-5.83419	0.434625	-6.1171	0.444616	-5.58024	0.459604	-4.99865	0.589492	-5.55944	0.524548	-5.26167	0.594487	-5.38452	0.54453	-5.01912	0.634453
-5.78727	0.54453	-5.09961	0.664427	-6.25974	0.469595	-4.83493	0.714384	-5.35832	0.644444	-5.54051	0.64944	-5.29317	0.634453	-4.57295	0.794315	-5.93074	0.494573	-6.24784	0.50956	-5.83858	0.499569	-5.11517	0.659431	-5.63607	0.589492	-5.41161	0.659431	-5.43867	0.604479	-5.16115	0.699397
-6.07311	0.584496	-5.20729	0.71938	-6.34866	0.539535	-5.03636	0.754349	-5.47301	0.71938	-5.73689	0.704392	-5.27173	0.71938	-4.7287	0.854263	-5.9871	0.5795	-6.46315	0.554522	-6.03045	0.554522	-5.27985	0.714384	-6.05407	0.61447	-5.37488	0.739362	-5.72609	0.64944	-5.19967	0.769336
-6.23581	0.634453	-5.38738	0.769336	-6.56935	0.589492	-5.24502	0.814298	-5.61199	0.774332	-5.88401	0.774332	-5.57426	0.759345	-4.92146	0.914211	-6.03501	0.64944	-6.64381	0.61447	-6.23315	0.604479	-5.282	0.799311	-6.16241	0.679414	-5.56754	0.799311	-5.93971	0.694401	-5.44604	0.824289
-6.15866	0.71938	-5.4989	0.839276	-6.69341	0.64944	-5.37118	0.874246	-5.89463	0.814298	-6.0548	0.824289	-5.6806	0.824289	-4.90751	0.999138	-6.29071	0.699397	-6.76335	0.679414	-6.3803	0.664427	-5.53832	0.844272	-6.26144	0.744358	-5.78035	0.844272	-6.05662	0.764341	-5.41562	0.90422
-6.52422	0.754349	-5.67476	0.899224	-6.76681	0.724375	-5.40453	0.959173	-6.05116	0.879242	-6.15006	0.884237	-5.72227	0.90422	-5.10387	1.05909	-6.44849	0.754349	-6.82818	0.744358	-6.53986	0.724375	-5.64173	0.914211	-6.43206	0.789319	-6.00093	0.899224	-6.16112	0.839276	-5.65982	0.954177
-6.48017	0.839276	-5.81493	0.954177	-6.98124	0.764341	-5.44672	1.03411	-5.98574	0.959173	-6.32419	0.949181	-5.85255	0.959173	-5.17605	1.11404	-6.49376	0.83428	-7.16674	0.779328	-6.52706	0.799311	-5.77899	0.97416	-6.45501	0.874246	-6.12798	0.959173	-6.20603	0.909216	-5.78607	1.01412
-6.72247	0.889233	-5.98077	1.01912	-7.1378	0.824289	-5.58628	1.09406	-6.09539	1.01912	-6.42287	1.00413	-5.96267	1.02911	-5.25624	1.18897	-6.72146	0.884237	-7.13659	0.864255	-6.80605	0.849268	-5.94914	1.03411	-6.74585	0.914211	-6.12664	1.0441	-6.51649	0.944186	-5.87319	1.08407
-6.75068	0.959173	-6.17672	1.07907	-7.35719	0.874246	-5.6552	1.164	-6.35179	1.06908	-6.58258	1.07407	-6.12124	1.08407	-5.23029	1.2739	-6.79669	0.949181	-7.18337	0.944186	-6.83563	0.929199	-5.94492	1.11404	-6.6967	0.999138	-6.35113	1.09406	-6.56371	1.01412	-6.03714	1.14401
-7.02638	1.00913	-6.27058	1.13902	-7.50383	0.93919	-5.81505	1.22394	-6.29282	1.159	-6.6398	1.14401	-6.30318	1.14901	-5.42695	1.33385	-6.91685	1.00913	-7.43581	0.984151	-6.95658	0.989147	-6.11961	1.164	-6.85066	1.05909	-6.27595	1.18897	-6.5998	1.08906	-6.03872	1.22394
-7.09371	1.07407	-6.17719	1.23394	-7.67521	0.994143	-5.88507	1.29388	-6.52612	1.20896	-6.78366	1.20396	-6.50447	1.19897	-5.53759	1.39879	-6.98826	1.07907	-7.4379	1.05909	-7.2092	1.03411	-6.30279	1.21895	-6.86356	1.13402	-6.54347	1.23394	-6.8622	1.13902	-6.20397	1.28389
-7.28937	1.13402	-6.61479	1.25891	-7.76724	1.05909	-6.08652	1.35383	-6.55581	1.28389	-6.90277	1.2739	-6.45693	1.28389	-5.50736	1.47872	-7.11862	1.13902	-7.61514	1.12403	-7.37488	1.08906	-6.43543	1.28389	-7.10483	1.18897	-6.66418	1.30387	-6.86937	1.21895	-6.33043	1.34384
-7.54771	1.17399	-6.61446	1.33885	-7.96268	1.12403	-6.1994	1.40878	-6.67421	1.35883	-6.82693	1.35883	-6.72684	1.32885	-5.56837	1.54866	-7.22332	1.21395	-7.70419	1.18398	-7.53581	1.154	-6.48842	1.35883	-7.28201	1.24393	-6.71226	1.38381	-6.98723	1.2789	-6.34218	1.42877
-7.53866	1.25891	-6.70608	1.40878	-8.16759	1.16899	-6.43308	1.46374	-6.81317	1.41878	-7.00026	1.42377	-6.7198	1.41378	-5.74047	1.6236	-7.27545	1.2789	-7.89811	1.25392	-7.64343	1.22394	-6.7254	1.41378	-7.41476	1.30387	-6.90605	1.43376	-7.1444	1.33385	-6.53276	1.48372
-7.80808	1.30387	-6.83442	1.47373	-8.20039	1.24393	-6.61837	1.5137	-6.99894	1.47373	-7.24408	1.46873	-6.65893	1.5037	-5.79948	1.69354	-7.55255	1.32885	-8.02938	1.30887	-7.7962	1.2789	-6.70319	1.48872	-7.60922	1.36382	-6.97655	1.5087	-7.4406	1.38381	-6.63869	1.54866
-7.87079	1.37382	-6.97699	1.52868	-8.51943	1.28389	-6.68617	1.58863	-7.1511	1.53368	-7.36249	1.53867	-7.00329	1.53867	-5.94222	1.75848	-7.56024	1.40379	-8.26846	1.36382	-7.92962	1.34884	-6.87735	1.54866	-7.71828	1.42377	-7.2596	1.54367	-7.40596	1.46873	-6.85777	1.60362
-8.09737	1.42877	-7.08115	1.58863	-8.60016	1.34884	-6.79947	1.66356	-7.16833	1.6236	-7.51013	1.60362	-6.9619	1.63359	-5.99121	1.83342	-7.7379	1.46374	-8.37554	1.41878	-7.99743	1.41878	-6.97736	1.6186	-7.89033	1.48372	-7.25488	1.6236	-7.58063	1.52369	-6.93239	1.67356
-8.05834	1.5087	-7.08831	1.67356	-8.70176	1.42377	-6.81186	1.7385	-7.3302	1.67855	-7.61245	1.67356	-7.3832	1.65857	-6.09103	1.90336	-7.83813	1.52868	-8.40441	1.49871	-8.06345	1.48872	-7.02077	1.68854	-7.98195	1.55366	-7.50138	1.67356	-7.74151	1.57864	-7.10804	1.73351
-8.25472	1.56365	-7.3615	1.72351	-8.84449	1.48872	-6.97264	1.79345	-7.35248	1.75848	-7.69144	1.74849	-7.26241	1.75349	-6.15362	1.97829	-8.03587	1.59363	-8.60551	1.54866	-8.04612	1.56865	-7.3042	1.73351	-7.99524	1.6286	-7.54167	1.74849	-7.86413	1.64858	-7.20166	1.80344
-8.30244	1.63359	-7.44436	1.78346	-8.92261	1.55866	-7.07283	1.86839	-7.52516	1.81344	-7.69366	1.81843	-7.37635	1.81843	-6.299	2.03325	-8.15863	1.65357	-8.76116	1.60861	-8.36806	1.60861	-7.43813	1.79845	-8.20781	1.68355	-7.5263	1.83841	-8.14182	1.69853	-7.21995	1.87838
-8.38603	1.70853	-7.59687	1.8534	-9.08996	1.6186	-7.18749	1.92834	-7.62491	1.87338	-7.89243	1.87338	-7.5065	1.87838	-6.32118	2.11318	-8.1514	1.73351	-8.78825	1.68355	-8.48397	1.67855	-7.63022	1.84841	-8.22829	1.76348	-7.74052	1.88338	-8.16584	1.76848	-7.40133	1.93333
-8.61847	1.74849	-7.76217	1.90336	-9.16578	1.68854	-7.21828	2.00327	-7.68369	1.95331	-8.02957	1.93833	-7.64494	1.94332	-6.42811	2.17812	-8.31864	1.79845	-8.88675	1.75848	-8.68235	1.73351	-7.70104	1.91835	-8.51963	1.80344	-7.86986	1.94832	-8.32979	1.82842	-7.38068	2.01826
-8.66122	1.83342	-7.79694	1.98329	-9.3827	1.73351	-7.24058	2.07821	-7.82914	2.01326	-8.1568	2.00327	-7.75508	2.00827	-6.48679	2.25805	-8.33513	1.87338	-9.07021	1.81843	-8.85915	1.78346	-7.68759	2.00327	-8.62614	1.87338	-7.95067	2.01826	-8.30649	1.90336	-7.51572	2.0832
-8.92782	1.88338	-7.87462	2.06322	-9.51693	1.79845	-7.46885	2.13316	-7.87894	2.0882	-8.22822	2.07321	-7.81655	2.0882	-6.52336	2.33798	-8.56705	1.91835	-9.15524	1.88338	-8.89412	1.86339	-7.92039	2.05323	-8.83132	1.92834	-7.98433	2.10319	-8.40038	1.97829	-7.44233	2.17812
-9.05728	1.94332	-7.97005	2.12817	-9.64017	1.86339	-7.51155	2.2081	-8.02881	2.14315	-8.28983	2.14315	-7.89518	2.15314	-6.50351	2.42291	-8.5763	2.00327	-9.32438	1.94832	-8.93974	1.93333	-7.93046	2.13316	-8.85913	1.99828	-8.15878	2.16314	-8.59808	2.02825	-7.49465	2.24806
-9.19499	2.01326	-8.12579	2.19311	-9.7679	1.92834	-7.56904	2.28303	-8.13039	2.22308	-8.33653	2.21809	-7.95718	2.22808	-6.61155	2.48785	-8.54908	2.0832	-9.45125	2.00327	-9.01273	2.00827	-8.22078	2.17812	-9.03355	2.06822	-8.432	2.2081	-8.79344	2.0882	-7.72914	2.29802
-9.29233	2.07821	-8.09046	2.27304	-9.79327	2.00827	-7.68218	2.34797	-8.24762	2.28803	-8.41042	2.29302	-8.17235	2.28303	-6.66477	2.55779	-8.65239	2.15314	-9.49991	2.0882	-9.12547	2.07321	-8.21726	2.25805	-9.12658	2.13316	-8.45447	2.28803	-9.02521	2.14315	-7.78564	2.37295
-9.37742	2.15314	-8.36944	2.32799	-9.80157	2.0832	-7.80739	2.41791	-8.29724	2.35797	-8.57118	2.35297	-8.2866	2.34797	-6.74886	2.63273	-8.76961	2.22308	-9.5471	2.16314	-9.0877	2.16314	-8.35369	2.323	-9.19808	2.2081	-8.67827	2.33798	-9.06063	2.21309	-8.00143	2.42291
-9.5495	2.2081	-8.41698	2.39294	-9.99632	2.14315	-7.90593	2.48286	-8.42133	2.4329	-8.69589	2.42291	-8.28736	2.42791	-6.86348	2.70267	-9.05532	2.26804	-9.73218	2.21809	-9.46776	2.1981	-8.41552	2.39294	-9.40008	2.25805	-8.68667	2.41292	-9.13972	2.28803	-8.19979	2.48286
-9.61425	2.29302	-8.45315	2.47287	-10.2894	2.18811	-7.9423	2.56279	-8.51297	2.49785	-8.70117	2.50284	-8.48624	2.48286	-6.90367	2.7776	-9.0537	2.34797	-9.83817	2.29302	-9.5517	2.26305	-8.59314	2.45788	-9.33999	2.35297	-8.79138	2.48286	-9.3317	2.34298	-8.23379	2.55779
-9.68509	2.35797	-8.55161	2.53282	-10.2998	2.26804	-7.93708	2.64272	-8.6774	2.56279	-8.8772	2.56778	-8.51679	2.56778	-6.93786	2.85254	-9.11551	2.41791	-9.93289	2.36296	-9.60087	2.34298	-8.69188	2.52282	-9.4431	2.42291	-8.83289	2.5528	-9.36827	2.42291	-8.24462	2.64772
-9.78607	2.41292	-8.5912	2.60775	-10.3601	2.33299	-8.01385	2.72265	-8.83338	2.61774	-8.9537	2.64272	-8.70367	2.62274	-7.14	2.91748	-9.37291	2.46787	-10.008	2.4329	-9.74845	2.39793	-8.80039	2.59276	-9.62218	2.47786	-8.97683	2.61774	-9.46109	2.49285	-8.44648	2.70766
-9.89738	2.48286	-8.60964	2.69767	-10.3385	2.41292	-8.11649	2.7876	-8.78552	2.70766	-9.09388	2.69767	-8.68103	2.70766	-7.12968	2.99742	-9.44821	2.54281	-10.2451	2.47786	-9.7413	2.48286	-8.85929	2.6677	-9.81236	2.53282	-8.99571	2.69767	-9.61624	2.5528	-8.37285	2.7876
-10.0271	2.5478	-8.75369	2.75762	-10.6549	2.46787	-8.21228	2.86253	-8.87833	2.7776	-9.07413	2.7826	-8.78004	2.7776	-7.20379	3.06736	-9.57234	2.60775	-10.2947	2.5478	-9.92096	2.54281	-8.83844	2.75263	-9.79875	2.60775	-9.03016	2.7826	-9.82402	2.60775	-8.49378	2.85254
-10.0243	2.62773	-8.89621	2.82756	-10.6773	2.53781	-8.35514	2.92248	-8.94797	2.84255	-9.18804	2.85254	-8.80838	2.84255	-7.21196	3.14729	-9.50386	2.70267	-10.385	2.62274	-9.85391	2.62773	-9.01708	2.81757	-9.91855	2.68269	-9.11512	2.84255	-9.8255	2.68768	-8.45366	2.93247
-10.28	2.68269	-8.89058	2.90749	-10.6737	2.62274	-8.4608	2.98243	-8.98436	2.91748	-9.12982	2.93247	-8.93359	2.91249	-7.37492	3.20723	-9.65359	2.76761	-10.4623	2.69268	-10.0153	2.69767	-9.09713	2.87752	-10.1281	2.73264	-9.27905	2.90749	-9.92143	2.75263	-8.56875	3.00741
-10.2375	2.76761	-9.04641	2.97244	-10.8502	2.67769	-8.63873	3.04737	-9.10237	2.98742	-9.34316	2.99742	-8.96397	2.99242			-9.61946	2.84754	-10.5249	2.76761	-10.0433	2.77261	-9.16183	2.95245	-10.0941	2.81257	-9.45963	2.96245	-10.023	2.81757	-8.74811	3.06736
-10.3757	2.82756	-9.26067	3.03239	-10.936	2.74263	-8.65338	3.1323	-9.18895	3.06736	-9.61385	3.04737	-9.10748	3.06236			-9.73858	2.91748	-10.4986	2.85254	-10.0752	2.84754	-9.19524	3.02239	-10.2318	2.88251	-9.456	3.04238	-10.0825	2.9025	-8.79934	3.1323
-10.436	2.9025	-9.25497	3.10732	-11.0674	2.81257	-8.63176	3.21223	-9.33027	3.13729	-9.63483	3.1273	-9.19759	3.1323			-9.72388	2.99242	-10.5563	2.92747	-10.2647	2.90749	-9.29372	3.10232	-10.3576	2.94246	-9.69486	3.10232	-10.2585	2.95245	-9.02248	3.19724
-10.5364	2.97743	-9.43012	3.16727	-11.2259	2.87252	-8.78648	3.28217	-9.39068	3.20723	-9.63882	3.20224	-9.28911	3.20224			-9.93763	3.05237	-10.7163	2.98742	-10.3534	2.97743	-9.49139	3.15728	-10.5229	3.00741	-9.68403	3.18226	-10.3468	3.02739	-9.21894	3.25719
-10.7601	3.02739	-9.56476	3.23221	-11.3223	2.93747			-9.46088	3.28217	-9.70221	3.27717	-9.46307	3.26219			-9.9801	3.1323	-10.7644	3.06736	-10.5178	3.03239	-9.49469	3.23221	-10.5593	3.07735	-9.69244	3.27717	-10.3939	3.10232
-10.9029	3.09733			-11.3746	3.0174											-10.1652	3.19724	-10.9775	3.12231	-10.6711	3.09233	-9.63822	3.30215	-10.7783	3.13729			-10.5137	3.16727
-10.9478	3.16727			-11.3999	3.09233											-10.2498	3.26219	-10.9435	3.20723	-10.8184	3.16227			-10.9007	3.19724			-10.5825	3.2422
-11.0696	3.23221			-11.6988	3.1323													-11.1407	3.26718	-10.8386	3.23721			-10.9669	3.27218
-11.1799	3.29716			-11.6349	3.21723															-10.9085	3.31214
				-11.8087	3.28217

## Sheet: Supp. Fig 5b
Curve_1		Curve_2		Curve_3		Curve_4		Curve_5		Curve_6		Curve_7		Curve_8		Curve_9		Curve_10		Curve_11		Curve_12		Curve_13		Curve_14		Curve_15		Curve_16
d (nm)	F (nN)	d (nm)	F (nN)	d (nm)	F (nN)	d (nm)	F (nN)	d (nm)	F (nN)	d (nm)	F (nN)	d (nm)	F (nN)	d (nm)	F (nN)	d (nm)	F (nN)	d (nm)	F (nN)	d (nm)	F (nN)	d (nm)	F (nN)	d (nm)	F (nN)	d (nm)	F (nN)	d (nm)	F (nN)	d (nm)	F (nN)
350.449	0	350.886	0.0047708	350.512	0	350.908	0	350.804	0	350.937	0	350.824	0	350.815	-0.00477066	350.62	0	350.438	0	350.682	0	350.49	0	350.635	0	350.617	0	350.595	0	350.59	0
349.862	0	350.253	0	349.928	0	350.306	0	350.186	0	350.353	0	350.209	0	350.294	0	349.98	0	349.905	0.0047708	350.06	0	349.933	0	350.011	0	350.064	0	350.033	0.0047708	349.998	0
349.253	0	349.682	0.0047708	349.329	0	349.667	0	349.601	0	349.732	0	349.651	0	349.696	0	349.412	0	349.255	0	349.48	0	349.321	0	349.415	0.0047708	349.465	0	349.435	0	349.352	0
348.604	0	349.088	0	348.698	0	349.107	0.0047708	349.016	0	349.11	0	349.026	0	349.103	0	348.826	0	348.685	0	348.882	0	348.689	0	348.825	0	348.84	0	348.892	0.0047708	348.775	0
348.012	0	348.444	0	348.111	0	348.541	0	348.419	0	348.542	0	348.463	0.0047708	348.42	0	348.214	0.0047708	348.103	0	348.311	0	348.143	0.0047708	348.275	0	348.234	0	348.292	0	348.17	0
347.456	0	347.859	0	347.487	0	347.882	0	347.813	0	347.929	0	347.841	0	347.872	0	347.645	0	347.505	0	347.74	0	347.503	0	347.713	0	347.647	0	347.699	0	347.609	0
346.877	0	347.291	0	346.932	0	347.317	0	347.171	0	347.337	0	347.291	0.0047708	347.255	0	347.045	0	346.92	0	347.1	0	346.884	0	347.086	0	347.042	0	347.084	0	346.978	0
346.302	0	346.804	0.0047708	346.314	0	346.702	0	346.617	0	346.764	0	346.697	0	346.67	0	346.504	0	346.392	0.0047708	346.516	0	346.319	0	346.478	0	346.513	0	346.501	0	346.391	0
345.668	0	346.199	0.0047708	345.75	0	346.145	0.0047708	345.984	0	346.16	0	346.115	0	346.117	0	345.849	0	345.757	0	345.959	0	345.781	0	345.877	0	345.853	0	345.904	0	345.785	0
345.117	0	345.565	0	345.081	0	345.55	0.0047708	345.432	0	345.617	0	345.465	0	345.463	-0.00477066	345.282	0	345.1	-0.00477066	345.343	0	345.208	0	345.326	0	345.248	0	345.267	0	345.19	0
344.501	0	344.962	0	344.528	0	344.986	0.0047708	344.81	0	345.007	-0.00477066	344.887	0	344.859	0	344.654	0	344.551	0	344.738	0	344.555	0	344.673	0	344.677	0	344.672	0	344.596	0
343.934	0	344.346	0	343.949	0	344.387	0	344.292	0	344.407	-0.00477066	344.324	0	344.231	-0.00477066	344.065	0	343.916	0	344.093	0	344.005	0	344.133	0.0047708	344.123	0	344.065	0	343.996	0
343.294	0	343.802	0.0047708	343.366	0	343.8	0.0047708	343.623	0	343.841	0	343.76	0	343.687	-0.00477066	343.5	0	343.293	-0.00477066	343.526	0	343.355	-0.00477066	343.494	0	343.528	0	343.498	0	343.443	0
342.729	0	343.171	0	342.76	0	343.162	0	343.09	0	343.2	-0.00477066	343.115	0	343.088	-0.00477066	342.87	0	342.722	0	342.947	0	342.76	0	342.876	0	342.932	0	342.852	0	342.847	0
342.126	0	342.611	0	342.127	0	342.615	0	342.49	0	342.641	0	342.552	0	342.543	0	342.309	0	342.113	0	342.394	0.0047708	342.172	0	342.295	0.0047708	342.319	0	342.259	0	342.201	0
341.537	0	341.977	0	341.588	0	342.007	0	341.883	0	342.072	0	341.951	0	341.925	0	341.739	0.0047708	341.495	0	341.795	0	341.569	0	341.771	0.0047708	341.721	0	341.729	0	341.673	0
340.92	0	341.354	0	340.993	0	341.392	0	341.26	-0.00477066	341.461	0	341.357	0	341.349	0	341.083	0	340.911	0	341.194	0	341.022	0	341.205	0.00954161	341.127	0	341.166	0	341.045	0
340.362	0	340.762	-0.00477066	340.372	0	340.779	0	340.722	0	340.855	0	340.773	0	340.763	0	340.527	0	340.366	0	340.641	0	340.37	0	340.548	0	340.562	0	340.491	-0.00477066	340.49	0
339.719	0	340.197	0	339.834	0	340.218	0	340.151	0	340.299	0	340.197	0	340.177	0	339.925	0	339.802	0	340.028	0	339.787	0	340.003	0	339.978	0	339.928	-0.00477066	339.87	0
339.15	0	339.674	0	339.205	0	339.634	0	339.51	0	339.673	0	339.607	0	339.557	0	339.298	0	339.14	0	339.41	-0.00477066	339.224	0	339.393	0	339.348	0	339.335	-0.00477066	339.235	0
338.566	0	339.042	0	338.606	0	338.975	0	338.895	-0.00477066	339.165	0	339.082	0.0047708	338.957	0	338.751	0	338.569	0	338.821	0	338.641	0	338.807	0	338.731	0	338.769	0	338.675	0
337.959	0	338.412	-0.00477066	337.978	-0.00477066	338.447	0	338.302	0	338.492	0	338.412	0	338.369	0	338.185	0	338.016	0	338.237	0	338.064	0	338.211	0	338.138	0	338.181	0	338.082	0
337.35	0	337.864	0	337.397	0	337.846	0	337.756	0	337.93	0	337.841	0.0047708	337.763	0	337.559	0	337.409	0	337.661	0	337.442	0	337.598	0	337.581	0	337.546	-0.00477066	337.446	0
336.768	0	337.278	0	336.849	0	337.255	0	337.144	0	337.304	0	337.296	0.0047708	337.146	0	336.97	0	336.782	0	337.041	0	336.845	0	336.989	0	337	0	336.947	-0.00477066	336.908	0
336.193	0	336.639	0	336.259	0	336.696	0	336.562	0	336.685	-0.00477066	336.695	0.0047708	336.606	0	336.326	0	336.266	0.0047708	336.419	0	336.303	0	336.407	0	336.413	0	336.35	-0.00477066	336.297	0
335.603	0	336.066	0	335.593	-0.00477066	336.072	0	335.966	-0.00477066	336.165	0	336.06	0.0047708	336.034	0	335.823	0	335.606	0	335.835	0	335.676	-0.00477066	335.789	0	335.804	0	335.776	-0.00477066	335.708	0
334.991	0	335.462	0	335.023	-0.00477066	335.486	0	335.434	0	335.512	0	335.432	0	335.382	0	335.208	0	335.024	0.0047708	335.273	0	335.091	0	335.198	0	335.26	0	335.188	-0.00477066	335.139	0
334.385	0	334.85	0	334.389	-0.00954132	334.889	0	334.782	0	334.91	0	334.85	0	334.772	0	334.568	0	334.402	0	334.664	-0.00477066	334.506	0	334.557	0	334.63	0	334.593	-0.00477066	334.556	0
333.779	-0.00477066	334.26	0	333.911	0	334.297	0	334.179	-0.00477066	334.34	0	334.249	0	334.252	0	333.997	0	333.8	0.0047708	334.081	0	333.883	0	334.024	0	334.038	0	333.934	-0.00954132	333.948	0
333.139	-0.00477066	333.657	0	333.295	0	333.682	0.0047708	333.619	0	333.722	0	333.674	0	333.64	0	333.372	0	333.275	0	333.475	0	333.277	0	333.437	0	333.413	0	333.369	-0.00477066	333.37	0
332.559	0	333.083	0	332.722	0	333.064	0	333.019	0	333.126	0	333.028	0	333.044	0	332.815	0	332.668	0	332.897	0	332.694	0	332.85	0	332.797	0	332.796	-0.00477066	332.749	0
332.036	0	332.45	-0.00477066	332.124	0	332.48	0.0047708	332.42	0	332.549	0.0047708	332.465	0	332.462	0.0047708	332.201	0	332.082	0.0047708	332.278	0	332.087	0	332.227	0	332.236	0	332.257	0	332.16	0
331.468	0	331.912	0	331.512	0	331.881	0.0047708	331.778	0	331.957	0	331.877	0	331.85	0	331.629	0	331.532	0.0047708	331.69	0	331.541	0	331.628	-0.00477066	331.612	0	331.655	0	331.566	0
330.86	0	331.317	0	330.929	0	331.279	0	331.209	0	331.408	0	331.265	0	331.242	0	331.007	0	330.861	0	331.077	0	330.963	0.0047708	331.093	0	331.055	0	331.065	0	330.997	0
330.249	0	330.757	0	330.309	-0.00477066	330.681	0	330.606	-0.00477066	330.791	0	330.687	0	330.649	0	330.451	0	330.273	0	330.489	0	330.422	0.0047708	330.444	-0.00477066	330.489	0	330.499	0	330.407	0
329.569	-0.00477066	330.05	-0.00477066	329.763	0	330.133	0	330.06	-0.00477066	330.173	0	330.075	0	330.043	0	329.865	0	329.685	0	329.857	0	329.749	0	329.83	0	329.93	0.0047708	329.847	0	329.795	0
328.999	-0.00477066	329.452	0	329.182	0	329.529	0	329.439	0	329.6	0	329.451	0	329.489	0	329.261	0	329.096	0	329.27	0	329.158	0	329.242	0	329.331	0.0047708	329.266	0	329.221	0
328.393	-0.00477066	328.892	0.0047708	328.566	0	328.943	0	328.86	0	328.926	0	328.841	0	328.906	0	328.6	0	328.519	0	328.717	0	328.56	0	328.652	0	328.772	0.0047708	328.711	0.0047708	328.638	0
327.831	0	328.277	0	327.992	0	328.319	0.0047708	328.249	0	328.342	0	328.233	0	328.288	0	328.051	0	327.935	0	328.151	0	327.934	0	328.064	0	328.135	0.0047708	328.076	0	328.054	0
327.208	-0.00477066	327.674	0	327.369	0	327.74	0	327.667	0	327.746	0	327.59	0	327.661	0	327.423	-0.00477066	327.282	0	327.57	0	327.323	0	327.477	0	327.525	0.0047708	327.494	0	327.427	0
326.609	0	327.056	0.0047708	326.757	0	327.104	0	327.048	0	327.194	0.0047708	327.033	0	327.111	0	326.876	0	326.706	0	326.969	0	326.676	0	326.923	0	326.893	0	326.905	0	326.815	0
326.021	0	326.423	0	326.126	-0.00477066	326.465	0	326.494	0	326.587	0.0047708	326.426	0	326.43	0	326.232	0	326.169	0.0047708	326.349	0	326.135	0	326.318	0.0047708	326.274	0	326.301	0	326.218	0
325.433	0	325.882	0	325.531	-0.00477066	325.879	0	325.881	0	325.926	0	325.838	0.0047708	325.829	0	325.643	0	325.528	0	325.762	0	325.509	0.0047708	325.72	0	325.681	0	325.694	0	325.614	0
324.875	0	325.34	0	324.946	-0.00477066	325.289	0	325.215	0	325.371	0	325.262	0	325.263	0	325.102	0	324.925	0	325.17	0.0047708	324.901	0	325.108	0	325.055	0	325.079	0	325.041	0
324.288	0	324.752	0	324.317	0	324.759	0.0047708	324.684	0	324.817	0	324.694	0.0047708	324.636	-0.00477066	324.544	0.0047708	324.339	0	324.543	0	324.339	0	324.547	0	324.452	0	324.516	0	324.391	0
323.678	0	324.149	0	323.73	0	324.101	0	324.068	0	324.19	0	324.046	0	324.038	-0.00477066	323.954	0.0047708	323.783	0.0047708	323.976	0	323.809	0	323.904	0	323.874	0	323.875	0	323.771	0
323.067	0	323.549	0.0047708	323.124	-0.00477066	323.562	0.0047708	323.481	0	323.607	0	323.433	0	323.425	-0.00477066	323.324	0.0047708	323.165	0	323.331	0	323.208	0	323.273	0	323.323	0	323.308	0	323.21	0
322.491	0	322.909	0	322.569	-0.00477066	322.972	0	322.906	0	323.014	0	322.84	-0.00477066	322.849	0	322.68	0	322.534	0	322.784	0	322.575	0	322.702	0	322.747	0	322.684	0	322.622	0
321.841	0	322.317	0	321.962	-0.00477066	322.352	0	322.284	0	322.384	0	322.284	0	322.335	0	322.059	0	321.936	0	322.127	0	322.013	0	322.078	0	322.167	0	322.078	0	322.052	0
321.249	0	321.697	0	321.401	0	321.794	0.0047708	321.727	0	321.804	0	321.671	0	321.748	0	321.453	0	321.366	0	321.551	0	321.373	0	321.483	-0.00477066	321.56	0	321.485	0	321.424	0
320.612	0	321.109	0	320.706	-0.00477066	321.173	0	321.132	0	321.219	0	321.036	0	321.101	0	320.906	0.0047708	320.731	0	320.961	0	320.76	-0.00477066	320.88	0	320.919	0	320.903	0	320.854	0
320.031	0	320.495	0.0047708	320.102	-0.00477066	320.549	0	320.503	0	320.561	-0.00477066	320.428	0	320.54	0	320.295	0.0047708	320.124	0	320.371	0	320.123	-0.00477066	320.267	0	320.34	0	320.363	0	320.259	0
319.411	0	319.908	0	319.485	-0.00954132	319.978	0	319.863	0	320.005	0	319.861	0	319.896	0	319.657	0	319.501	0	319.799	0	319.562	0	319.715	0	319.665	-0.00477066	319.729	0	319.624	0
318.839	0	319.292	0	318.978	0	319.349	0.0047708	319.332	0	319.414	0	319.205	0	319.279	0	319.091	0	318.93	0	319.198	0	318.988	0	319.115	0	319.116	0	319.113	0	319.012	0
318.261	0.0047708	318.745	0	318.358	0	318.722	0	318.691	0	318.824	0.0047708	318.675	0	318.674	0	318.494	0	318.361	0	318.562	0	318.353	0	318.569	0	318.533	0	318.554	0	318.415	0
317.661	0	318.165	0	317.771	0	318.127	0	318.117	0	318.18	0	318.116	0.0047708	318.088	0	317.831	0	317.774	0	317.993	0	317.761	0	317.957	0	317.874	-0.00477066	317.971	0	317.803	0
317.103	0	317.596	0	317.172	0	317.501	0	317.487	0	317.61	0	317.456	0	317.462	0	317.326	0	317.138	0	317.42	0	317.202	0	317.384	0	317.347	0	317.358	0	317.231	0
316.477	0	316.988	0	316.584	0	316.929	0	316.868	0	317.048	0	316.946	0.0047708	316.991	0.0047708	316.703	0	316.612	0	316.796	0	316.576	0	316.78	0	316.75	0.0047708	316.71	0	316.644	0.0047708
315.906	0	316.36	0	315.978	0	316.365	0	316.283	0	316.5	0.0047708	316.27	0	316.289	0	316.124	0	315.942	0	316.176	-0.00477066	315.984	0	316.171	0	316.194	0	316.141	0	316.059	0.0047708
315.307	-0.00477066	315.786	0	315.379	0	315.755	0	315.724	0	315.855	0	315.697	0	315.685	0	315.5	0	315.297	0	315.614	0	315.363	0	315.541	0	315.568	0	315.552	0	315.459	0.0047708
314.721	0	315.169	0	314.791	0	315.213	0	315.099	0	315.257	0	315.076	0	315.106	0.0047708	314.909	0	314.74	0	315.023	0	314.811	0	314.952	0	314.981	0	314.92	0	314.946	0.0047708
314.122	0	314.565	0	314.206	0	314.594	0	314.524	-0.00477066	314.632	0	314.51	0	314.582	0.0047708	314.277	0	314.125	0	314.367	0	314.225	0	314.317	0	314.378	0	314.362	0	314.301	0.0047708
313.51	0	313.971	0	313.585	0	314.044	0	313.882	-0.00477066	314.061	0.0047708	313.916	0	313.938	0.0047708	313.73	0	313.551	0	313.859	0.0047708	313.598	0	313.695	0	313.804	0	313.771	0.0047708	313.684	0.0047708
312.916	0	313.376	0	313.016	0	313.437	0	313.329	0	313.445	0	313.303	0	313.353	0.0047708	313.129	0	312.965	0.0047708	313.239	0	313.039	0	313.163	0.0047708	313.185	0	313.175	0	313.126	0.0047708
312.362	0	312.746	0	312.401	0	312.769	0	312.741	0	312.836	0	312.698	0	312.743	0	312.492	0	312.335	0.0047708	312.655	0	312.415	0	312.607	0.0047708	312.605	0	312.557	0	312.559	0.0047708
311.748	0	312.168	0	311.805	0	312.221	0	312.176	0	312.268	0.0047708	312.099	0	312.142	0	311.895	0	311.736	0	312.014	0	311.776	0	312.017	0.0047708	311.992	0	311.96	0	311.989	0.0047708
311.142	0	311.541	0	311.231	0	311.567	0	311.547	0	311.646	0	311.516	0	311.618	0.00954161	311.302	0.0047708	311.209	0.0047708	311.455	0	311.211	0	311.379	0	311.336	0	311.342	0	311.342	0.0047708
310.54	0	311.006	0	310.632	0	310.956	0	310.959	0	311.061	0	310.978	0.0047708	311.013	0.00954161	310.72	0	310.67	0.00954161	310.901	0.0047708	310.648	0	310.794	0.0047708	310.726	-0.00477066	310.867	0.0047708	310.75	0.0047708
309.983	0	310.427	0	310.004	0	310.391	0	310.346	0	310.518	0	310.325	0.0047708	310.453	0.0047708	310.154	0	309.976	0	310.295	0	310.014	0	310.223	0.0047708	310.171	0	310.187	0	310.171	0.0047708
309.383	0	309.816	0	309.398	-0.00477066	309.781	0	309.743	0	309.898	0	309.719	0	309.729	0	309.55	0	309.391	0	309.665	0	309.465	0	309.642	0	309.615	0	309.578	0	309.576	0.0047708
308.789	0	309.2	0	308.831	0	309.218	0	309.154	0	309.309	0	309.115	0	309.176	0.0047708	308.956	0	308.812	0	309.075	0	308.915	0	308.991	0.0047708	309.05	0	308.966	0	308.951	0.0047708
308.182	0	308.6	0	308.277	0	308.654	0	308.567	0	308.701	0	308.513	0	308.599	0	308.362	0	308.19	0	308.519	0.0047708	308.298	0	308.431	0.0047708	308.473	0	308.397	0	308.337	0
307.597	0	307.97	0	307.648	0	308.103	0.0047708	307.966	0	308.121	0	307.9	0	308.068	0.00954161	307.754	0	307.602	0	307.853	0	307.645	-0.00477066	307.764	0	307.871	0	307.793	0	307.745	0
306.957	0	307.347	0	307.085	0	307.422	0	307.402	0	307.46	0	307.327	0.0047708	307.497	0.0047708	307.224	0.0047708	307.002	0	307.248	0	307.075	0	307.221	0.00954161	307.237	0	307.177	0	307.153	0
306.396	0	306.751	0	306.494	0	306.842	0	306.76	0	306.88	0	306.761	0.0047708	306.844	0	306.6	0	306.45	0.0047708	306.639	0	306.408	0	306.571	0	306.576	0	306.549	0	306.614	0.0047708
305.788	0	306.151	0	305.843	0	306.237	0	306.208	0	306.304	0	306.126	0.0047708	306.231	0.0047708	305.958	0	305.802	0	306.125	0	305.897	0	305.939	0	306.064	0.0047708	306.015	0	305.915	0
305.107	0	305.572	0	305.288	0	305.594	0	305.547	0	305.724	0	305.593	0.00954161	305.627	0.0047708	305.347	0	305.225	0	305.463	0	305.243	0	305.47	0.0047708	305.482	0.0047708	305.389	0	305.362	0.0047708
304.542	0	304.939	0	304.641	0	305.014	0	304.99	0	305.027	-0.00477066	304.898	0.0047708	304.987	0	304.755	0	304.627	0	304.944	0.0047708	304.638	0	304.819	0	304.809	0	304.809	0	304.736	0
303.928	0	304.375	0	304.065	0	304.415	0	304.348	0	304.516	0	304.362	0.0047708	304.346	0	304.187	0.0047708	304.081	0	304.273	0	303.975	0	304.206	0	304.255	0.0047708	304.211	0.0047708	304.181	0.0047708
303.396	-0.00477066	303.814	0	303.437	0	303.875	0.0047708	303.723	0	303.872	0	303.819	0	303.805	0	303.603	0.0047708	303.433	0	303.63	0	303.444	0	303.63	0.0047708	303.573	0	303.616	0	303.532	0
302.887	0	303.342	0	302.88	0	303.216	0	303.129	0	303.367	0	303.224	0.0047708	303.185	0	303.058	0.0047708	302.926	0.0047708	303.128	0	302.947	0.0047708	303.035	0	302.983	0	303.007	0	302.957	0.0047708
302.335	0	302.692	0	302.239	0	302.638	0	302.551	0	302.796	0	302.635	0	302.584	0	302.457	0.0047708	302.295	0	302.458	0	302.424	0.0047708	302.447	0	302.45	0	302.423	0.0047708	302.369	0.0047708
301.671	-0.00477066	302.063	0	301.678	0	302.119	0	302.01	0	302.215	0	302.017	0.0047708	301.991	0	301.827	0.0047708	301.651	0	301.919	0	301.833	0.0047708	301.823	0	301.857	0	301.836	0.0047708	301.704	0
301.088	0	301.454	0	301.112	-0.00477066	301.567	0	301.412	0	301.659	0	301.37	0.0047708	301.426	0	301.219	0.0047708	301.084	0.0047708	301.23	0	301.167	0	301.23	0	301.316	0	301.232	0.0047708	301.178	0
300.492	0	300.876	0	300.552	0	300.959	0	300.894	0.0047708	300.997	0	300.762	0	300.885	0.00954161	300.585	0	300.424	0	300.7	0	300.569	0	300.58	0	300.775	0.0047708	300.652	0.0047708	300.633	0
299.882	0	300.264	0	299.956	0	300.372	0	300.275	0	300.399	0	300.154	0	300.372	0.0047708	299.977	0	299.862	0	300.088	0	299.969	0	299.99	0	300.152	0	299.996	0	300.081	0
299.26	0	299.624	0	299.356	0	299.761	0	299.696	0.0047708	299.757	0	299.558	0	299.677	0	299.417	0.0047708	299.22	0	299.558	0	299.333	0	299.396	0	299.538	0	299.432	0	299.461	0.0047708
298.616	0	299.033	0	298.724	0	299.146	0	299.049	0.0047708	299.168	0	298.969	0	299.131	0.0047708	298.828	0.0047708	298.672	0	299.022	0	298.792	0	298.828	0	298.901	0.0047708	298.884	0	298.876	0.0047708
298.011	0	298.456	0	298.099	0	298.511	0	298.469	0.0047708	298.589	0	298.38	0	298.531	0.00954161	298.202	0.0047708	298.027	0	298.392	0	298.179	0.0047708	298.26	0	298.299	0	298.384	0.0047708	298.247	0.0047708
297.421	0	297.818	0	297.538	0	297.903	0	297.868	0	297.951	-0.00477066	297.787	0	297.898	0	297.659	0.0047708	297.466	0	297.801	0	297.497	0	297.708	0	297.723	0	297.732	0.0047708	297.649	0.0047708
296.86	0	297.218	0	296.915	0	297.339	0	297.261	0	297.332	0	297.142	0	297.294	0	296.991	0	296.951	0	297.184	0	296.928	0	297.102	0	297.073	0	297.185	0.0047708	297.057	0.0047708
296.26	0	296.635	0	296.321	0	296.71	0	296.614	0	296.783	0	296.61	0	296.609	0	296.409	0	296.388	0	296.531	0	296.381	0.0047708	296.492	0	296.5	0	296.53	0.0047708	296.431	0.00954161
295.664	0	296.071	-0.00477066	295.717	0	296.131	0	296.095	0.0047708	296.192	0	295.975	0	296.049	0	295.873	0	295.758	0	296.004	0	295.706	0	295.905	0	295.866	0	295.936	0.0047708	295.825	0.00954161
295.084	0	295.479	0	295.079	0	295.47	0	295.398	0	295.649	0	295.388	0	295.433	0	295.318	0	295.092	0	295.357	0	295.12	-0.00477066	295.343	0	295.276	0	295.34	0.0047708	295.224	0.00954161
294.504	0	294.874	-0.00477066	294.545	0	294.942	0	294.887	0	295.018	0	294.795	0	294.896	0	294.706	0	294.506	-0.00477066	294.809	0	294.577	0	294.673	0	294.711	0	294.692	0.0047708	294.644	0.00954161
293.861	0	294.242	-0.00477066	293.912	0	294.363	0	294.232	0	294.387	0	294.226	0	294.277	0.0047708	294.124	0	293.945	0	294.179	0	293.998	0.0047708	294.098	0	294.102	0	294.089	0	293.993	0.0047708
293.304	0.0047708	293.705	0	293.323	-0.00477066	293.771	0	293.648	0	293.833	0	293.621	0	293.667	0	293.496	0	293.343	0.0047708	293.579	0	293.374	0	293.487	0	293.504	0	293.494	0	293.461	0.00954161
292.67	0	293.031	-0.00954132	292.762	0	293.165	0	293.033	0	293.244	0	293.033	0	293.133	0.0047708	292.864	0	292.718	0.0047708	292.969	0	292.775	0	292.877	0	293	0.0047708	292.906	0	292.908	0.00954161
292.085	0	292.428	-0.00477066	292.137	0	292.572	0	292.432	0	292.603	0	292.397	0	292.483	0.0047708	292.289	0	292.151	0.0047708	292.411	0	292.15	0	292.27	0	292.357	0	292.311	0.0047708	292.266	0.00954161
291.457	0	291.864	0	291.554	0	291.96	0	291.87	0	292.044	0.0047708	291.773	0	291.925	0.0047708	291.703	0	291.54	0.0047708	291.797	0	291.589	0.0047708	291.691	0	291.739	0	291.671	0	291.666	0.0047708
290.88	0	291.263	0	291.001	0	291.389	0	291.279	0	291.399	0	291.196	0	291.288	0.0047708	291.096	0	290.913	0.0047708	291.212	0	290.973	0.0047708	291.086	0	291.144	0	291.139	0	291.073	0.0047708
290.257	0	290.623	0	290.391	0	290.761	0	290.623	0	290.783	0	290.571	0	290.714	0.0047708	290.463	0	290.295	0	290.578	0	290.376	0	290.464	0	290.505	0.0047708	290.596	0.00954161	290.488	0.0047708
289.643	0	290.023	-0.00477066	289.764	0	290.105	0	290.045	0	290.158	0	290.005	0	290.089	0	289.834	-0.00477066	289.77	0.0047708	290.042	0	289.751	0	289.874	0	289.931	0	290.013	0.0047708	289.915	0.0047708
289.135	0.0047708	289.449	0	289.156	0	289.531	0	289.45	0	289.587	0	289.44	0	289.511	0	289.287	0	289.14	0.0047708	289.42	0	289.166	0	289.323	0.0047708	289.31	0	289.321	0	289.283	0.0047708
288.485	0	288.897	0	288.561	0	288.937	0	288.814	0	288.985	0	288.793	0	288.857	0	288.72	0	288.579	0.00954161	288.854	0	288.572	0	288.683	0	288.711	0	288.771	0	288.688	0.0047708
287.916	0	288.329	0	287.966	0	288.338	0	288.248	0	288.435	0	288.227	0	288.331	0.0047708	288.087	0	288.003	0.00954161	288.204	0	288.03	0	288.143	0.0047708	288.142	0	288.103	0	288.102	0.0047708
287.32	0	287.697	0	287.343	0	287.731	-0.00477066	287.672	0	287.768	0	287.613	0	287.664	0	287.486	0	287.381	0.0047708	287.585	0	287.418	0	287.562	0.0047708	287.579	0.0047708	287.557	0.0047708	287.45	0.0047708
286.657	0	287.111	0.0047708	286.778	-0.00477066	287.17	0	287.043	0	287.2	0	286.964	0	287.07	0	286.881	0	286.802	0.0047708	286.993	0	286.85	0.0047708	286.965	0.00954161	286.97	0.0047708	286.94	0.0047708	286.822	0
286.073	0	286.41	0	286.226	0	286.557	-0.00477066	286.456	0	286.582	0	286.349	0	286.515	0	286.344	0	286.18	0.00954161	286.391	0	286.247	0.0047708	286.309	0.0047708	286.367	0	286.272	0	286.3	0.0047708
285.45	0	285.839	0	285.553	-0.00477066	285.999	0	285.855	0	286.005	0.0047708	285.752	0	285.928	0	285.724	0	285.585	0.0047708	285.837	0.0047708	285.59	0.0047708	285.677	0	285.774	0	285.745	0.0047708	285.719	0.0047708
284.846	0	285.239	0	285.012	0	285.338	0	285.251	0	285.324	0	285.121	0	285.368	0.0047708	285.12	0	284.933	0	285.219	0	284.989	0	285.09	0	285.119	0	285.132	0.0047708	285.127	0.0047708
284.279	0	284.662	0	284.357	0	284.655	-0.00477066	284.62	0	284.746	0	284.574	0	284.712	0	284.519	0	284.377	0	284.661	0	284.382	0	284.509	0	284.541	0	284.527	0	284.433	0.0047708
283.688	0	284.051	-0.00477066	283.736	0	284.064	-0.00477066	284.01	0	284.162	0	283.952	0	284.09	0	283.907	0	283.746	0.0047708	284.02	0	283.847	0.0047708	283.904	0	283.914	0	283.94	0	283.908	0.0047708
283.044	0	283.426	0	283.151	0	283.447	-0.00477066	283.419	0	283.585	0	283.334	0	283.521	0.0047708	283.262	0	283.109	0	283.464	0.0047708	283.23	0.0047708	283.358	0	283.292	0	283.39	0.0047708	283.249	0.0047708
282.435	0	282.846	0	282.535	0	282.915	-0.00477066	282.857	0	282.992	0	282.751	0	282.884	0.0047708	282.704	-0.00477066	282.568	0.0047708	282.817	0.0047708	282.616	0.0047708	282.725	0	282.756	0	282.767	0.0047708	282.615	0
281.858	0	282.246	-0.00477066	282.017	0	282.343	0	282.253	0	282.371	0	282.2	0	282.305	0	282.063	-0.00477066	281.968	0	282.159	0	282.032	0.0047708	282.16	0.0047708	282.139	0	282.119	0	282.01	0
281.296	0	281.699	0	281.389	0	281.736	0	281.681	0	281.798	0	281.605	0	281.761	0.0047708	281.549	0	281.451	0.0047708	281.585	0	281.455	0.0047708	281.505	0	281.569	0.0047708	281.529	0	281.417	0
280.669	0	281.071	0	280.79	0	281.148	0	281.081	0	281.24	0	280.988	0	281.147	0.0047708	280.963	0	280.745	0	281.023	0.0047708	280.857	0.0047708	280.916	0.0047708	280.939	0	280.886	0	280.837	0
280.101	0	280.475	0	280.165	0	280.565	-0.00477066	280.433	0	280.622	0	280.418	0	280.521	0.0047708	280.355	0.0047708	280.15	0	280.401	0	280.228	0	280.32	0.0047708	280.39	0.0047708	280.318	0.0047708	280.249	0
279.519	0	279.907	0	279.608	0	280.009	0	279.909	0	280.045	0	279.718	0	279.928	0.0047708	279.715	0	279.536	0.0047708	279.811	0	279.697	0.00954161	279.719	0.0047708	279.826	0.0047708	279.754	0.0047708	279.616	0
278.801	-0.00477066	279.286	0	279.018	0	279.427	0	279.285	0	279.403	0	279.142	0	279.335	0.0047708	279.121	0.0047708	278.952	0.0047708	279.247	0	279.073	0	279.129	0.0047708	279.206	0	279.11	0	279.1	0
278.255	0	278.614	0	278.387	0	278.796	0	278.685	0	278.767	0	278.567	0	278.801	0.00954161	278.547	0.0047708	278.391	0.0047708	278.603	0	278.387	0	278.477	0	278.596	0	278.505	0	278.511	0.0047708
277.638	0	278.057	0	277.766	-0.00477066	278.181	-0.00477066	278.058	0	278.178	0	277.915	0	278.15	0.0047708	277.939	0.0047708	277.697	0	278.063	0	277.838	0.0047708	277.89	0	277.95	0	277.931	0	277.874	0.0047708
277.027	0	277.418	0	277.189	0	277.605	0	277.444	0	277.579	0	277.391	0	277.543	0.0047708	277.337	0.0047708	277.165	0	277.449	0	277.216	0.0047708	277.316	0	277.358	0.0047708	277.364	0	277.263	0
276.349	-0.00477066	276.812	0	276.576	0	276.934	0	276.838	0	276.958	0	276.756	0	276.964	0.00954161	276.738	0	276.531	0	276.851	0	276.622	0.0047708	276.714	0	276.755	0.0047708	276.789	0	276.617	0
275.815	0	276.219	0	275.954	-0.00477066	276.354	0	276.261	0	276.377	0	276.121	0	276.288	0.0047708	276.165	0.0047708	275.943	0	276.279	0	275.981	0	276.122	0	276.158	0.0047708	276.215	0.0047708	276.048	0
275.19	0	275.608	0	275.316	0	275.762	0	275.609	0	275.774	0	275.591	0.0047708	275.672	0.0047708	275.559	0	275.386	0	275.618	0	275.359	0	275.522	0	275.5	0	275.559	0	275.45	0.00954161
274.612	0	275.061	0	274.799	0	275.104	0	275.013	0	275.156	0	275.04	0	275.088	0.00954161	274.992	0.0047708	274.776	0	275.024	0	274.769	0	274.905	0	274.913	0	274.948	0	274.924	0.00954161
274.023	0	274.452	-0.00477066	274.136	0	274.517	0	274.467	0	274.539	0	274.368	0	274.466	0.0047708	274.413	0.0047708	274.15	0	274.431	0	274.146	0	274.33	0	274.289	0	274.313	0	274.258	0.0047708
273.396	-0.00477066	273.85	-0.00477066	273.545	-0.00477066	273.943	0	273.797	0	273.991	0	273.816	0.0047708	273.83	0.0047708	273.792	0	273.626	0.0047708	273.802	0	273.574	0	273.707	0	273.663	0	273.733	0	273.67	0.0047708
272.841	0	273.214	-0.00477066	272.914	0	273.371	0	273.217	0	273.411	0	273.156	0	273.293	0.00954161	273.197	0	272.971	0.0047708	273.223	0	273.007	0	273.11	0	273.091	0	273.117	0	273.065	0.0047708
272.212	-0.00477066	272.682	-0.00477066	272.358	0	272.758	-0.00477066	272.629	0	272.76	0	272.587	0	272.694	0.00954161	272.606	0.0047708	272.364	0.0047708	272.635	0	272.367	0	272.526	0.0047708	272.573	0.0047708	272.534	0.0047708	272.46	0.00954161
271.542	-0.00954132	272.042	0	271.77	0	272.181	0	272.034	0	272.141	0	271.984	0	272.08	0.0047708	271.996	0.0047708	271.763	0.0047708	271.978	0	271.797	0	271.879	0.0047708	271.943	0.0047708	271.929	0	271.866	0.0047708
270.977	-0.00954132	271.46	-0.00477066	271.166	0	271.572	0	271.415	0	271.596	0	271.341	-0.00477066	271.502	0.00954161	271.34	0	271.187	0.0047708	271.397	0	271.224	0	271.29	0	271.331	0.0047708	271.292	0	271.283	0.00954161
270.417	-0.00477066	270.801	-0.00477066	270.564	0	270.95	0	270.833	0	270.973	0	270.783	0	270.917	0.00954161	270.756	0.0047708	270.536	0.00954161	270.794	0	270.611	0	270.662	0.0047708	270.788	0.00954161	270.712	0	270.676	0.00954161
269.845	-0.00477066	270.193	-0.00954132	269.965	0	270.342	-0.00477066	270.222	0	270.328	0	270.197	-0.00954132	270.317	0.00954161	270.183	0.0047708	269.99	0.0143124	270.234	0.0047708	269.959	-0.00477066	270.133	0.0047708	270.142	0.0047708	270.14	0	270.065	0.0047708
269.261	-0.00477066	269.612	-0.00954132	269.351	0	269.699	-0.00954132	269.628	0	269.778	0	269.616	0	269.713	0.00954161	269.543	0.0047708	269.385	0.00954161	269.623	0.0047708	269.357	-0.00477066	269.539	0.0047708	269.509	0	269.538	0	269.521	0.00954161
268.623	-0.00477066	269.044	-0.00954132	268.662	-0.00954132	269.115	-0.00954132	269.02	0	269.218	0	269.008	-0.00477066	269.044	0	268.927	0.0047708	268.745	0.00954161	268.987	0	268.835	0	268.919	0.0047708	268.976	0	268.991	0.0047708	268.852	0
268.008	-0.00954132	268.448	-0.00477066	268.136	-0.00477066	268.475	-0.00954132	268.431	0	268.587	0	268.379	-0.00477066	268.474	0	268.32	0	268.199	0.0047708	268.359	0	268.203	0	268.34	0.0047708	268.336	0	268.339	0.0047708	268.336	0.00954161
267.415	-0.00954132	267.877	0	267.558	-0.00477066	267.931	-0.00954132	267.892	0	267.965	0	267.804	0	267.84	0	267.71	0	267.632	0.00954161	267.84	0	267.606	0	267.697	0.0047708	267.785	0	267.743	0.0047708	267.606	0
266.83	0	267.257	0	266.954	-0.00477066	267.364	-0.00477066	267.297	0	267.364	0	267.206	0	267.276	0	267.14	0	266.983	0.00954161	267.241	0	266.981	0	267.094	0.0047708	267.149	0	267.136	0	267.119	0.0047708
266.247	-0.00477066	266.627	0	266.418	-0.00477066	266.783	-0.00477066	266.722	0	266.798	0	266.562	-0.00477066	266.72	0	266.519	0.0047708	266.363	0.00954161	266.597	0	266.355	-0.00477066	266.484	0	266.541	0	266.518	0	266.533	0.0047708
265.588	-0.00954132	266.027	0	265.777	-0.00477066	266.124	-0.00477066	266.044	0	266.216	0	265.999	0	266.153	0	265.952	0	265.785	0.00954161	266.034	0	265.787	-0.00477066	265.911	0	265.911	0	265.915	0	265.885	0
264.978	-0.00954132	265.458	0	265.154	-0.00477066	265.521	-0.00477066	265.437	-0.00477066	265.556	0	265.4	0	265.522	0	265.301	0	265.18	0.0047708	265.392	-0.00477066	265.169	-0.00477066	265.274	0	265.32	0	265.38	0	265.265	0
264.376	-0.00954132	264.856	0	264.565	-0.00477066	264.894	-0.00954132	264.827	0	264.974	-0.00477066	264.788	0	264.862	-0.00477066	264.732	0	264.601	0.0047708	264.824	0	264.611	-0.00477066	264.759	0	264.729	0	264.764	0	264.714	0.0047708
263.846	-0.00477066	264.246	0	263.973	-0.00477066	264.296	-0.00954132	264.256	0	264.391	0	264.187	0	264.313	0	264.104	0	263.945	0.0047708	264.179	0	263.969	-0.00477066	264.116	0	264.12	-0.00477066	264.157	0	264.048	0
263.237	-0.00477066	263.662	0	263.388	0	263.715	-0.00954132	263.681	0	263.785	0	263.577	0	263.715	0	263.521	0	263.382	0.0047708	263.552	-0.00477066	263.446	0	263.539	0	263.52	-0.00477066	263.571	0	263.427	0
262.588	-0.00477066	263.02	0	262.746	-0.00477066	263.169	-0.00477066	263.084	0	263.151	-0.00477066	263.009	0	263.057	-0.00477066	262.986	0	262.829	0.0047708	262.995	-0.00477066	262.812	-0.00477066	262.886	-0.00477066	262.935	-0.00477066	262.93	0	262.855	0.0047708
262.017	-0.00477066	262.434	0	262.184	-0.00954132	262.516	-0.00477066	262.434	0	262.546	-0.00477066	262.377	0	262.501	0	262.394	0	262.185	0	262.404	0	262.143	-0.00477066	262.28	0	262.355	-0.00477066	262.343	0	262.242	0
261.369	-0.00477066	261.85	0	261.577	-0.00954132	261.905	-0.00477066	261.864	-0.00477066	261.978	-0.00477066	261.796	0	261.964	0	261.806	0	261.559	0.0047708	261.779	0	261.601	0	261.647	0	261.768	0	261.721	0	261.628	0
260.788	-0.00477066	261.223	0	260.98	-0.00477066	261.27	-0.00954132	261.329	0	261.316	-0.00477066	261.187	0	261.28	0	261.203	0	260.949	0	261.18	0	260.995	-0.00477066	261.055	-0.00477066	261.131	-0.00477066	261.095	0	261.05	0
260.236	-0.00477066	260.681	0	260.341	-0.00477066	260.735	-0.00477066	260.661	0	260.717	-0.00477066	260.574	-0.00477066	260.73	0	260.529	-0.00477066	260.393	0	260.589	0	260.394	-0.00477066	260.488	0	260.515	-0.00477066	260.51	0	260.458	0
259.625	-0.00477066	260.063	-0.00477066	259.762	0	260.121	0	260.067	0	260.207	0	260.043	0	260.141	0	259.962	0	259.762	0	259.972	-0.00477066	259.841	0	259.85	-0.00477066	259.921	-0.00477066	259.963	0	259.83	0
259.112	-0.00477066	259.401	-0.00477066	259.132	-0.00477066	259.531	0	259.461	0	259.577	0	259.332	-0.00477066	259.531	0	259.33	0	259.154	0	259.391	0	259.242	0	259.281	-0.00477066	259.282	-0.00954132	259.356	0	259.253	0
258.455	-0.00477066	258.817	-0.00477066	258.54	0	258.991	0	258.861	0	258.963	-0.00477066	258.751	-0.00477066	258.944	0	258.754	0.0047708	258.597	0	258.845	0	258.639	0	258.637	-0.00954132	258.728	-0.00477066	258.682	0	258.632	0
257.871	-0.00477066	258.262	-0.00477066	257.986	0	258.377	0	258.314	0	258.387	0	258.18	0	258.272	-0.00477066	258.11	0	258.014	0	258.19	-0.00477066	258.047	0	258.109	-0.00477066	258.176	-0.00477066	258.125	0	258.046	0
257.233	-0.00477066	257.626	-0.00477066	257.4	0	257.775	-0.00477066	257.675	-0.00477066	257.821	0	257.604	0	257.742	0	257.508	0	257.36	0	257.587	-0.00477066	257.463	-0.00477066	257.454	-0.00477066	257.584	-0.00477066	257.558	0	257.472	-0.00477066
256.63	-0.00477066	256.968	-0.00954132	256.786	0	257.163	-0.00477066	257.095	0	257.122	-0.00477066	256.952	0	257.139	0	257.012	0.0047708	256.78	0	257.014	-0.00477066	256.812	0	256.807	-0.00954132	256.962	0	256.907	0	256.817	-0.00477066
256.001	-0.00477066	256.433	0	256.173	0	256.608	0	256.468	0	256.499	-0.00954132	256.396	0	256.552	0	256.318	0	256.148	0	256.409	-0.00477066	256.219	0	256.228	-0.00477066	256.368	0	256.353	0	256.253	0
255.43	-0.00477066	255.847	0	255.556	0	255.96	0	255.834	-0.00477066	255.911	-0.00477066	255.871	0.0047708	255.965	0	255.735	0	255.529	0	255.824	0	255.587	-0.00477066	255.657	-0.00477066	255.808	0	255.747	0	255.62	0
254.847	0	255.298	0	254.934	-0.00477066	255.32	-0.00477066	255.298	0	255.385	-0.00477066	255.298	0.0047708	255.334	0	255.183	0	254.93	-0.00477066	255.225	-0.00477066	254.988	-0.00954132	255.088	-0.00477066	255.146	0	255.157	0	255.008	0
254.265	0	254.639	-0.00477066	254.373	0	254.738	0	254.604	-0.00477066	254.822	0	254.677	0.0047708	254.738	0	254.604	0.0047708	254.365	0	254.589	-0.00477066	254.448	0	254.499	-0.00477066	254.554	-0.00477066	254.558	0	254.395	-0.00477066
253.671	0	253.984	-0.00954132	253.77	0	254.147	-0.00477066	254.112	0	254.208	0	254.028	0.0047708	254.095	0	253.919	0	253.751	0	254.053	0	253.786	0	253.899	-0.00477066	253.998	0	253.943	0	253.796	-0.00477066
253.002	-0.00477066	253.417	-0.00477066	253.17	0	253.583	0	253.492	0	253.656	0	253.444	0.0047708	253.511	0	253.368	0	253.151	0	253.441	0	253.172	-0.00477066	253.288	-0.00477066	253.37	0	253.37	0	253.179	0
252.411	0	252.838	-0.00477066	252.571	0	253.022	0.0047708	252.918	0	253.039	0	252.838	0.0047708	252.909	0	252.805	0	252.567	0	252.777	-0.00477066	252.629	0	252.658	-0.00477066	252.781	0	252.718	0	252.649	0
251.773	-0.00477066	252.19	-0.00954132	252.009	0	252.403	0	252.327	0	252.423	0	252.232	0.0047708	252.352	0.0047708	252.202	0	251.929	0	252.198	0	252.048	0	252.093	-0.00477066	252.181	0	252.114	0	252.069	0.0047708
251.182	-0.00477066	251.599	-0.00477066	251.397	0	251.765	0	251.677	0	251.758	-0.00477066	251.629	0.0047708	251.715	0.0047708	251.566	0	251.3	-0.00477066	251.639	0	251.396	0	251.47	-0.00477066	251.529	0	251.546	0	251.474	0.0047708
250.585	-0.00477066	250.97	-0.00477066	250.785	0	251.177	0	251.066	0	251.176	0	250.988	0	251.188	0.0047708	250.959	0	250.7	-0.00477066	251.022	0	250.775	0	250.86	-0.00954132	250.987	0.0047708	250.914	-0.00477066	250.861	0
250.012	0	250.424	-0.00477066	250.138	0	250.539	-0.00477066	250.481	0	250.576	0	250.425	0.0047708	250.53	0.0047708	250.399	0	250.117	-0.00477066	250.461	0	250.184	0	250.284	-0.00477066	250.425	0.0047708	250.367	0	250.268	0.0047708
249.342	-0.00477066	249.79	-0.00477066	249.537	0	249.951	0	249.89	0.0047708	250.028	0.0047708	249.775	0	249.902	0	249.701	0	249.548	0	249.817	-0.00477066	249.618	-0.00477066	249.754	0	249.764	0.0047708	249.791	0	249.691	0.0047708
248.785	0	249.116	-0.00954132	248.956	0	249.349	0	249.286	0.0047708	249.363	0	249.152	0	249.312	0	249.129	0	248.953	0	249.267	0	248.993	0	249.157	0	249.201	0.00954161	249.142	0	249.049	0.0047708
248.183	-0.00477066	248.625	-0.00954132	248.371	0.0047708	248.755	0	248.624	0	248.774	0	248.624	0	248.726	0.0047708	248.54	-0.00477066	248.425	0.0047708	248.619	0	248.391	0	248.517	0.0047708	248.553	0.0047708	248.535	0.0047708	248.445	0.00954161
247.559	-0.00477066	247.984	-0.00954132	247.759	0	248.183	0	248.057	0.0047708	248.203	0	248.014	0	248.079	0	248.007	0	247.753	0.0047708	248.029	0	247.8	0	247.876	0	247.903	0	247.96	0.0047708	247.878	0.00954161
246.991	-0.00477066	247.338	-0.00954132	247.162	0	247.551	0	247.446	0.0047708	247.649	0	247.414	0	247.5	0.0047708	247.381	0	247.126	0.0047708	247.432	0	247.199	-0.00477066	247.266	0	247.354	0.0047708	247.316	0	247.225	0.0047708
246.407	-0.00477066	246.79	-0.00477066	246.557	0	246.92	-0.00477066	246.891	0.0047708	247.026	0	246.762	0	246.901	0.0047708	246.818	0	246.597	0.00954161	246.774	0	246.614	0	246.703	0	246.727	0	246.761	0	246.602	0
245.741	-0.00477066	246.174	0	245.997	0	246.371	0	246.316	0.0047708	246.373	0	246.192	0	246.34	0	246.169	0	245.97	0.0047708	246.211	0.0047708	246.013	0	246.086	0	246.121	0	246.083	0	246.078	0.0047708
245.17	-0.00477066	245.587	-0.00477066	245.402	0	245.748	0	245.674	0.0047708	245.77	0	245.566	0	245.671	0	245.591	0	245.34	0.0047708	245.604	0	245.382	0	245.503	0	245.539	0	245.495	0	245.448	0
244.555	-0.00477066	244.957	-0.00477066	244.751	0	245.158	0	245.088	0.0047708	245.216	0	244.992	0	245.179	0.0047708	244.94	0	244.688	0.0047708	244.947	0	244.733	-0.00477066	244.862	0	244.886	0	244.911	0	244.89	0.0047708
243.96	-0.00477066	244.368	-0.00477066	244.193	0	244.532	0	244.447	0	244.589	0	244.373	0	244.527	0	244.375	0	244.182	0.00954161	244.443	0	244.143	-0.00477066	244.285	-0.00477066	244.335	0	244.322	0	244.245	0
243.348	-0.00477066	243.767	-0.00477066	243.559	0	243.902	0	243.812	0	243.945	0	243.8	0	243.959	0	243.766	0	243.531	0.0047708	243.796	0	243.548	-0.00477066	243.651	-0.00477066	243.703	0	243.714	0	243.6	0
242.757	-0.00954132	243.141	-0.00477066	242.971	0	243.335	0	243.228	0	243.379	0	243.176	0	243.302	0	243.158	0	242.928	0.0047708	243.222	0.0047708	242.965	0	243.101	0	243.167	0.0047708	243.16	0	243.008	0
242.203	-0.00477066	242.537	-0.00477066	242.362	0	242.71	0	242.642	0	242.815	0	242.493	0	242.74	0	242.527	0	242.35	0.0047708	242.629	0.0047708	242.375	-0.00477066	242.554	0	242.521	0	242.572	0.0047708	242.39	0
241.534	-0.00477066	241.987	0	241.74	-0.00477066	242.109	-0.00477066	242	0	242.172	0	241.94	0	242.066	0	241.933	0	241.752	0.0047708	241.986	0	241.759	0	241.938	0.0047708	241.941	0	241.922	0	241.783	0
240.961	-0.00477066	241.363	-0.00477066	241.101	-0.00477066	241.55	0	241.436	0	241.571	0	241.36	0	241.48	0	241.359	0	241.15	0	241.366	0	241.151	0	241.255	0	241.421	0.00954161	241.292	0	241.196	0
240.385	-0.00477066	240.738	-0.00477066	240.488	-0.00954132	240.946	0	240.807	0	240.994	0	240.682	-0.00477066	240.887	0	240.749	0	240.557	0	240.769	0	240.524	-0.00477066	240.66	0	240.776	0.0047708	240.727	0	240.614	0
239.781	-0.00477066	240.144	-0.00477066	239.908	-0.00477066	240.284	0	240.212	0	240.395	0	240.133	-0.00477066	240.288	0	240.139	0	239.913	0	240.162	0	240.013	0	240.053	0	240.169	0.0047708	240.115	0	240.021	0
239.147	-0.00477066	239.569	-0.00477066	239.301	-0.00477066	239.717	0	239.603	0	239.835	0	239.529	0	239.694	0	239.578	0	239.301	0.0047708	239.566	0	239.371	-0.00477066	239.449	0	239.563	0	239.482	0	239.432	0
238.546	-0.00477066	238.961	-0.00477066	238.762	0	239.22	0.0047708	239.015	-0.00477066	239.176	0	238.912	-0.00477066	239.068	0	238.902	-0.00477066	238.717	0	238.99	0	238.791	-0.00477066	238.837	0	238.997	0	238.901	0	238.814	0
237.916	-0.00477066	238.335	-0.00477066	238.132	0	238.551	0	238.448	0	238.603	0	238.279	-0.00477066	238.482	0	238.326	0	238.086	0	238.386	0	238.187	-0.00477066	238.229	0	238.404	0	238.326	0.0047708	238.211	0
237.306	-0.00477066	237.771	0	237.55	-0.00477066	237.979	0.0047708	237.833	0	238	0	237.667	-0.00477066	237.928	0	237.754	0	237.471	0	237.771	0.0047708	237.547	-0.00477066	237.664	0	237.747	0	237.715	0	237.616	0
236.731	-0.00477066	237.126	0	236.942	0	237.344	0.0047708	237.237	-0.00477066	237.366	-0.00477066	237.095	0	237.299	0	237.07	-0.00477066	236.923	0	237.186	0	236.958	-0.00477066	237.05	0	237.185	0	237.064	0	237.032	0
236.091	-0.00477066	236.507	-0.00477066	236.329	-0.00477066	236.698	0	236.623	0	236.743	-0.00477066	236.454	0	236.693	0	236.52	0	236.28	0	236.592	0	236.363	0	236.459	0	236.525	0	236.496	0	236.373	0
235.488	-0.00477066	235.854	-0.00477066	235.736	-0.00477066	236.112	0	236.026	0	236.098	-0.00477066	235.843	0	236.133	0.0047708	235.967	0	235.668	0	236.058	0	235.716	0	235.9	0	235.901	0	235.942	0	235.823	0
234.858	-0.00477066	235.258	-0.00477066	235.112	0	235.539	0	235.412	0	235.489	-0.00477066	235.219	-0.00477066	235.512	0.0047708	235.357	0	235.084	0	235.375	0	235.152	0	235.317	0	235.335	0	235.298	0	235.166	0
234.226	-0.00477066	234.716	0	234.487	0	234.837	0	234.764	0	234.932	0	234.634	0	234.851	0	234.738	0	234.513	0	234.837	0	234.49	0	234.699	0	234.671	0	234.719	0	234.597	0
233.668	-0.00477066	234.069	-0.00477066	233.898	0	234.199	0	234.172	0	234.253	-0.00477066	234.102	0	234.246	0	234.142	0	233.918	0	234.202	0	233.909	0	234.073	-0.00477066	234.041	0	234.131	0	233.953	0
233.037	-0.00477066	233.494	-0.00477066	233.231	0	233.63	0	233.578	0	233.752	0	233.455	0	233.634	0	233.568	0	233.316	-0.00477066	233.577	0	233.269	-0.00477066	233.448	-0.00477066	233.443	0	233.496	0	233.332	0
232.49	-0.00477066	232.88	-0.00477066	232.598	-0.00477066	232.974	0	232.923	0	233.118	-0.00477066	232.853	0	233.011	0	232.987	0	232.675	-0.00477066	232.95	0	232.717	0	232.838	-0.00477066	232.816	0	232.906	0	232.705	0.0047708
231.914	0	232.264	-0.00477066	232.046	0	232.456	0	232.302	-0.00477066	232.515	-0.00954132	232.266	0	232.379	0	232.335	0	232.038	-0.00477066	232.329	0	232.088	0	232.235	-0.00477066	232.274	0	232.299	0	232.095	0.0047708
231.277	0	231.639	-0.00477066	231.418	0	231.86	0	231.755	0	231.908	-0.00477066	231.689	0	231.821	0	231.717	0	231.514	0	231.713	0	231.537	0	231.633	0	231.677	0	231.663	0	231.535	0.0047708
230.616	0	231.089	-0.00477066	230.863	0	231.273	0	231.144	-0.00477066	231.303	-0.00477066	231.008	-0.00477066	231.199	0	231.141	0	230.823	-0.00477066	231.109	0	230.893	0	230.987	0	231.072	0	231.015	0	230.995	0.0047708
230.057	0	230.445	-0.00477066	230.288	0	230.601	0	230.537	-0.00477066	230.683	-0.00477066	230.391	-0.00477066	230.6	0	230.51	-0.00477066	230.235	0	230.502	0	230.249	0	230.359	-0.00477066	230.476	0.0047708	230.434	0	230.337	0.0047708
229.426	0	229.824	-0.00477066	229.616	0	229.964	-0.00477066	229.965	0	230.069	-0.00954132	229.853	-0.00477066	230.025	0.0047708	229.898	0	229.586	0	229.917	0	229.682	0	229.802	0	229.868	0.0047708	229.818	0	229.793	0.00954161
228.871	0	229.225	-0.00954132	228.992	0	229.424	0	229.339	-0.00477066	229.479	-0.00477066	229.282	0	229.388	0	229.3	0	228.922	-0.00477066	229.352	0	229.082	0	229.156	-0.00477066	229.195	0	229.297	0	229.13	0.0047708
228.242	0	228.609	-0.00954132	228.369	0	228.826	-0.00477066	228.687	-0.00477066	228.889	-0.00954132	228.669	0	228.734	0	228.652	0	228.312	-0.00477066	228.711	-0.00477066	228.423	-0.00477066	228.634	0	228.571	0	228.688	0	228.546	0.00954161
227.65	0	228.027	-0.00954132	227.805	0	228.198	-0.00477066	228.104	-0.00477066	228.274	-0.00477066	228.073	0	228.186	0	228.026	-0.00477066	227.749	-0.00477066	228.135	0	227.884	0	228.015	0	227.971	0	228.093	0	227.896	0.0047708
227.041	0	227.452	-0.00954132	227.234	0	227.56	-0.00477066	227.482	-0.00477066	227.669	-0.00477066	227.479	0	227.565	0	227.444	0	227.236	0	227.52	0	227.269	0	227.395	-0.00477066	227.446	0.0047708	227.478	0	227.343	0.00954161
226.457	0	226.906	-0.00477066	226.575	0	227.008	-0.00477066	226.873	-0.00477066	227.08	-0.00954132	226.862	0	226.962	0	226.854	0	226.642	0	226.889	0	226.657	-0.00477066	226.759	-0.00477066	226.822	0	226.861	0	226.736	0.00954161
225.844	0	226.281	-0.00477066	225.977	0	226.371	-0.00477066	226.259	0	226.515	0	226.21	0	226.367	0	226.286	0	226.025	0	226.255	0	226.065	0	226.185	0	226.223	0	226.211	0	226.119	0.0047708
225.202	0	225.641	-0.00477066	225.371	0	225.816	-0.00477066	225.667	0	225.902	-0.00477066	225.661	0	225.762	0	225.684	0	225.405	0	225.681	0	225.489	0	225.558	-0.00477066	225.65	0	225.632	-0.00477066	225.532	0.00954161
224.621	0	225.029	0	224.817	0	225.177	-0.00477066	225.099	0	225.298	0	225.045	0	225.127	0	225.05	-0.00477066	224.802	0	225.103	0	224.849	0	224.918	-0.00477066	225.046	0	225.017	0	224.915	0.0047708
224.039	0	224.403	-0.00954132	224.265	0	224.628	0	224.526	0	224.689	0	224.458	0	224.555	0	224.497	0	224.189	0	224.452	-0.00477066	224.264	0	224.319	-0.00477066	224.443	0	224.347	-0.00477066	224.325	0.0047708
223.398	0	223.842	-0.00477066	223.584	-0.00477066	223.98	0	223.907	0	224.103	0	223.864	0	223.989	0	223.858	0	223.598	0	223.878	0	223.574	-0.00477066	223.723	0	223.821	0	223.832	0	223.78	0.0047708
222.831	0	223.233	-0.00477066	223.03	0	223.373	0	223.342	0	223.463	0	223.184	0	223.395	0	223.215	-0.00477066	223.019	0	223.283	0	223.003	-0.00477066	223.141	0	223.207	0	223.205	0	223.122	0.0047708
222.193	0	222.643	-0.00477066	222.453	0	222.781	-0.00477066	222.695	0	222.895	0	222.621	0	222.788	0	222.617	-0.00477066	222.389	0	222.671	0	222.343	-0.00477066	222.57	0	222.536	0	222.643	0	222.498	0
221.671	0	222.05	0	221.799	0	222.151	-0.00477066	222.061	0	222.26	0	222.042	0	222.16	0	222.009	0	221.747	0	222.117	0	221.761	-0.00477066	221.974	0	221.958	0	222.043	0	221.88	0
221.048	0	221.403	-0.00477066	221.189	0	221.552	0	221.495	0.0047708	221.719	0	221.388	-0.00477066	221.542	0	221.436	0	221.151	0	221.512	0	221.219	-0.00477066	221.348	0	221.373	0	221.42	0	221.288	0.0047708
220.425	0	220.824	-0.00477066	220.576	0	220.943	0	220.847	0	221.096	-0.00477066	220.837	0	220.943	0	220.813	0	220.595	0	220.921	0	220.616	-0.00477066	220.77	0	220.736	0	220.779	0	220.659	0
219.815	0	220.206	-0.00477066	219.975	0	220.402	0	220.225	0	220.552	0	220.21	0	220.353	0	220.181	-0.00477066	219.97	0	220.3	0	220.042	0	220.17	0	220.175	0	220.196	0.0047708	220.084	0
219.208	0	219.579	-0.00477066	219.427	0	219.814	0	219.642	0	219.896	0	219.614	0	219.736	0	219.62	0	219.381	0	219.646	0	219.415	-0.00477066	219.565	0	219.562	0	219.613	0	219.467	0
218.595	0	218.951	-0.00477066	218.811	0	219.135	-0.00477066	219.072	0	219.276	0	218.989	0	219.181	0	218.982	-0.00477066	218.782	0	219.02	0	218.777	-0.00477066	218.92	0	218.965	0	219.055	0	218.905	0
217.974	0	218.377	-0.00477066	218.179	0	218.544	0	218.495	0	218.68	0	218.443	0	218.544	-0.00477066	218.373	-0.00477066	218.137	0	218.424	0	218.093	-0.00954132	218.291	0	218.377	0	218.359	0	218.276	0
217.373	0	217.772	-0.00477066	217.626	0.0047708	217.912	0	217.834	0	218.075	0	217.771	0	217.956	-0.00477066	217.826	0	217.507	0	217.854	0	217.52	-0.00477066	217.685	0	217.746	0	217.781	0	217.695	0
216.796	0	217.12	-0.00477066	216.953	0	217.325	0	217.233	0	217.426	0	217.178	-0.00477066	217.364	0	217.144	-0.00477066	216.925	0	217.306	0.0047708	216.951	-0.00477066	217.074	0	217.152	0	217.25	0.0047708	217.083	0
216.191	0	216.495	-0.00954132	216.377	0	216.729	0	216.625	0	216.849	0	216.587	0	216.749	0	216.588	0	216.287	0	216.697	0	216.354	-0.00477066	216.562	0	216.517	0	216.652	0.0047708	216.428	0
215.554	0	215.962	-0.00954132	215.777	0.0047708	216.122	0	216.016	0	216.25	0	215.951	-0.00477066	216.153	0	215.945	0	215.727	0	216.032	0	215.681	-0.00954132	215.927	0	215.933	0	216.001	0	215.821	0
214.959	0	215.327	-0.00954132	215.15	0	215.546	0	215.397	0	215.622	-0.00477066	215.374	-0.00477066	215.459	-0.00477066	215.295	-0.00477066	215.152	0	215.454	0	215.11	-0.00954132	215.357	0	215.378	0	215.389	0.0047708	215.215	0
214.398	0	214.74	-0.00477066	214.572	0	214.909	0	214.821	0	215.094	0	214.786	-0.00477066	214.905	0	214.746	-0.00477066	214.522	0	214.851	0	214.547	0	214.71	0	214.72	0	214.815	0.0047708	214.663	0
213.781	-0.00477066	214.159	-0.00477066	213.964	0	214.343	0	214.211	0	214.514	0	214.143	-0.00954132	214.33	0	214.11	-0.00477066	213.951	0	214.231	0	213.922	-0.00954132	214.065	-0.00477066	214.09	0	214.174	0	214.039	0
213.19	0	213.512	-0.00954132	213.329	0	213.689	0	213.59	-0.00477066	213.902	0	213.566	-0.00477066	213.745	0	213.55	-0.00477066	213.311	0	213.588	0	213.317	-0.00954132	213.459	-0.00477066	213.487	0	213.55	0	213.391	0
212.534	-0.00477066	212.898	-0.014312	212.751	0	213.174	0	212.984	-0.00477066	213.279	-0.00477066	212.962	-0.00477066	213.102	0	212.963	0	212.676	0	213.066	0	212.752	-0.00954132	212.869	-0.00477066	212.962	0	212.989	0	212.8	0
211.862	-0.00477066	212.302	-0.00477066	212.132	-0.00477066	212.572	0	212.401	-0.00477066	212.681	0	212.308	-0.00954132	212.499	0	212.353	0	212.099	0	212.452	0	212.131	-0.00954132	212.261	0	212.358	0	212.402	0.0047708	212.198	-0.00477066
211.255	-0.00954132	211.682	-0.00954132	211.524	-0.00477066	211.956	0	211.761	-0.00477066	212.055	0	211.704	-0.00954132	211.933	0	211.728	0	211.511	0	211.813	0	211.509	-0.00477066	211.642	-0.00477066	211.714	-0.00477066	211.794	0	211.624	-0.00477066
210.669	-0.00477066	211.119	-0.00477066	210.92	-0.00477066	211.307	0	211.14	-0.00477066	211.446	0	211.147	-0.00477066	211.378	0	211.152	0.0047708	210.892	-0.00477066	211.265	0	210.932	0	211.066	0	211.11	-0.00477066	211.157	0	211.016	-0.00477066
210.09	-0.00477066	210.492	-0.00477066	210.341	0	210.721	0	210.562	-0.00477066	210.797	0	210.438	-0.00954132	210.694	0	210.512	0	210.322	0	210.626	0	210.318	-0.00477066	210.476	0	210.404	-0.00477066	210.56	0	210.434	0
209.438	-0.00477066	209.825	-0.00954132	209.708	0	210.074	0	209.928	-0.00477066	210.132	-0.00477066	209.918	-0.00477066	210.123	0	209.938	0	209.683	0	210.058	0	209.671	-0.00477066	209.845	0	209.832	-0.00477066	209.956	0	209.791	0
208.848	0	209.253	-0.00477066	209.136	0	209.464	0	209.332	-0.00477066	209.522	-0.00477066	209.249	-0.00954132	209.49	0	209.341	0	209.087	0	209.429	0	209.006	-0.00477066	209.295	0	209.222	-0.00477066	209.388	-0.00477066	209.182	0
208.238	0	208.638	-0.00954132	208.527	0	208.837	0	208.715	-0.00477066	208.939	-0.00477066	208.669	-0.00477066	208.855	-0.00477066	208.74	0	208.503	0	208.836	0	208.396	-0.00477066	208.699	0	208.632	0	208.772	0	208.545	0
207.685	0	208.079	-0.00954132	207.876	0	208.254	0	208.144	-0.00477066	208.364	0	208.125	-0.00477066	208.278	0	208.158	0	207.941	0	208.236	0	207.804	-0.00477066	208.089	-0.00477066	208.032	0	208.157	0	207.905	0
207.098	-0.00477066	207.523	-0.00954132	207.252	0	207.6	0	207.435	-0.00954132	207.801	0	207.615	0	207.65	0	207.547	0	207.314	0	207.588	0	207.222	-0.00477066	207.433	-0.00477066	207.417	0	207.504	-0.00477066	207.37	0
206.532	0	206.892	-0.00477066	206.663	0	207.036	-0.00477066	206.839	-0.00954132	207.266	0	206.923	-0.00954132	207.031	-0.00477066	206.925	0	206.677	0	206.986	0	206.71	-0.00477066	206.826	-0.00954132	206.813	0	206.881	-0.00477066	206.735	-0.00477066
205.848	-0.00954132	206.321	-0.00477066	206.019	0	206.413	-0.00477066	206.279	-0.00477066	206.624	-0.00477066	206.342	-0.00477066	206.379	-0.00477066	206.31	-0.00477066	206.05	0	206.372	0	206.093	-0.00477066	206.201	-0.00477066	206.26	0	206.315	-0.00477066	206.09	-0.00477066
205.311	0	205.7	-0.00477066	205.482	0	205.899	-0.00477066	205.763	-0.00477066	205.98	-0.00477066	205.732	-0.00954132	205.778	-0.00477066	205.742	0	205.433	0	205.736	0	205.477	-0.00477066	205.606	-0.00477066	205.655	-0.00477066	205.674	0	205.516	0
204.629	-0.00954132	205.054	-0.00477066	204.922	0	205.267	-0.00477066	205.116	-0.00477066	205.358	-0.00954132	205.049	-0.00954132	205.225	-0.00477066	205.095	0	204.787	0	205.165	0	204.87	-0.00477066	204.962	-0.00477066	205.096	-0.00477066	205.069	-0.00477066	205.001	0
204.046	-0.00477066	204.4	-0.00477066	204.317	0	204.734	-0.00477066	204.48	-0.00954132	204.736	-0.00954132	204.469	-0.00954132	204.659	0	204.464	0	204.207	0	204.562	0	204.281	-0.00477066	204.365	-0.00477066	204.432	-0.00477066	204.436	-0.00477066	204.398	0
203.452	-0.00477066	203.815	-0.00477066	203.685	-0.00477066	204.033	-0.00477066	203.885	-0.00477066	204.128	-0.00954132	203.88	-0.00954132	204.103	-0.00477066	203.855	0	203.568	0	203.966	0	203.654	-0.00477066	203.726	-0.00477066	203.803	-0.00954132	203.869	0	203.75	-0.00477066
202.797	-0.00477066	203.213	0	203.049	-0.00477066	203.379	-0.00954132	203.242	-0.00954132	203.498	-0.00954132	203.287	-0.00477066	203.443	-0.00477066	203.205	-0.00477066	202.975	0	203.4	0	203.074	-0.00477066	203.131	-0.00477066	203.264	-0.00477066	203.281	0	203.117	-0.00477066
202.151	-0.00477066	202.582	0	202.466	-0.00477066	202.836	-0.00477066	202.63	-0.00954132	202.906	-0.00477066	202.659	-0.00477066	202.809	-0.00477066	202.647	0	202.367	0	202.799	0	202.481	0	202.562	-0.00477066	202.636	-0.00477066	202.744	0	202.571	0
201.558	-0.00477066	201.97	0	201.842	-0.00477066	202.203	-0.00954132	202.062	-0.00954132	202.255	-0.00477066	201.953	-0.00954132	202.205	-0.00477066	202.001	0	201.763	0	202.185	0	201.803	-0.00477066	202.018	-0.00477066	201.944	-0.00477066	202.112	0	201.935	0
200.91	-0.00954132	201.39	0	201.264	-0.00477066	201.553	-0.00477066	201.442	-0.00954132	201.661	-0.00477066	201.514	0	201.567	-0.00954132	201.402	0	201.234	0	201.554	0	201.138	-0.00477066	201.341	-0.00954132	201.364	-0.00477066	201.472	-0.00477066	201.347	0
200.339	-0.00954132	200.804	0	200.574	-0.00477066	200.951	-0.00477066	200.789	-0.00954132	201.035	-0.00477066	200.906	0	200.992	-0.00477066	200.814	0	200.6	-0.00477066	200.921	0	200.567	-0.00477066	200.76	-0.00954132	200.694	-0.00477066	200.936	0	200.806	0
199.796	-0.00477066	200.258	0	199.951	-0.00954132	200.339	-0.00477066	200.162	-0.00954132	200.427	0	200.322	0	200.332	-0.00954132	200.286	0	200.029	0	200.383	0	199.95	-0.00477066	200.158	-0.00477066	200.123	-0.00477066	200.294	0	200.079	0
199.145	-0.00477066	199.622	0	199.369	-0.00477066	199.755	-0.00477066	199.559	-0.00954132	199.838	-0.00477066	199.676	-0.00477066	199.729	-0.00954132	199.67	0	199.383	0	199.701	-0.00477066	199.415	-0.00477066	199.598	0	199.535	-0.00477066	199.628	-0.00477066	199.454	-0.00477066
198.59	0	198.993	0	198.728	-0.00477066	199.11	-0.00954132	198.985	-0.00954132	199.25	-0.00477066	199.009	-0.00477066	199.191	0	199.034	-0.00477066	198.771	-0.00477066	199.127	0	198.837	-0.00477066	198.957	-0.00477066	198.909	0	199.074	-0.00477066	198.857	0
197.969	-0.00477066	198.362	0	198.155	-0.00477066	198.517	-0.00954132	198.4	-0.00954132	198.658	-0.00477066	198.421	-0.00477066	198.548	-0.00477066	198.425	0	198.185	0	198.523	0	198.202	-0.00477066	198.348	-0.00477066	198.33	-0.00477066	198.441	-0.00954132	198.238	-0.00477066
197.402	0	197.78	0	197.572	-0.00477066	198.005	-0.00477066	197.777	-0.00954132	197.968	-0.00954132	197.825	-0.00477066	197.927	-0.00477066	197.833	0	197.543	-0.00477066	197.873	0	197.628	-0.00477066	197.738	0	197.718	-0.00477066	197.729	-0.00954132	197.647	-0.00477066
196.767	-0.00477066	197.155	0	196.957	-0.00477066	197.368	-0.00477066	197.201	-0.00477066	197.382	-0.00954132	197.178	-0.00954132	197.298	-0.00954132	197.206	0	196.879	-0.00954132	197.178	-0.00477066	196.995	-0.00477066	197.033	-0.00477066	197.121	-0.00477066	197.202	0	196.979	-0.00954132
196.119	-0.00477066	196.544	0	196.382	0	196.762	-0.00477066	196.629	-0.00477066	196.84	-0.00477066	196.619	-0.00477066	196.737	-0.00954132	196.601	-0.00477066	196.338	-0.00477066	196.665	-0.00477066	196.384	-0.00954132	196.443	-0.00477066	196.526	-0.00477066	196.584	0	196.405	-0.00477066
195.61	0	195.926	0	195.793	-0.00477066	196.13	-0.00477066	195.999	-0.00477066	196.188	-0.00477066	195.983	-0.00477066	196.095	-0.00954132	196.039	0	195.667	-0.00477066	196.043	0	195.732	-0.00954132	195.897	0	195.976	0	196.003	0	195.828	-0.00477066
194.915	0	195.304	0	195.145	-0.00477066	195.582	0	195.429	0	195.601	-0.00477066	195.421	0	195.536	-0.00477066	195.337	0	195.09	-0.00477066	195.485	0	195.103	-0.00954132	195.26	-0.00477066	195.289	-0.00477066	195.412	0	195.175	-0.00954132
194.344	-0.00477066	194.715	0	194.528	-0.00954132	194.967	0	194.775	-0.00477066	194.968	-0.00477066	194.802	0	194.957	0	194.726	0	194.487	-0.00477066	194.907	0	194.576	-0.00477066	194.721	0	194.702	-0.00477066	194.807	0	194.598	-0.00477066
193.692	-0.00477066	194.115	0	193.984	-0.00477066	194.329	0	194.146	-0.00477066	194.397	-0.00477066	194.199	-0.00477066	194.303	-0.00954132	194.115	0	193.814	-0.014312	194.258	0	193.935	-0.00954132	194.086	0	194.108	-0.00477066	194.201	0	193.972	-0.00954132
193.153	-0.00477066	193.519	0	193.312	-0.00477066	193.705	0	193.572	-0.00477066	193.782	0	193.598	-0.00477066	193.776	-0.00477066	193.557	0	193.32	-0.00477066	193.67	0	193.298	-0.00954132	193.51	0	193.468	-0.00477066	193.628	0	193.412	-0.00477066
192.553	-0.00477066	192.931	0	192.693	-0.00954132	193.147	0	193.001	-0.00477066	193.181	-0.00477066	193	0	193.093	-0.00954132	192.949	0	192.699	-0.00477066	193.076	0	192.728	-0.00954132	192.91	-0.00477066	192.837	-0.00477066	193.007	0	192.768	-0.00477066
191.921	-0.00477066	192.343	0	192.146	-0.00477066	192.507	0	192.368	-0.00477066	192.594	-0.00477066	192.376	-0.00477066	192.44	-0.014312	192.321	0	192.087	-0.00954132	192.443	0	192.171	-0.00477066	192.303	-0.00477066	192.256	-0.00477066	192.384	0	192.208	-0.00477066
191.289	-0.00477066	191.677	-0.00477066	191.478	-0.00954132	191.938	0	191.801	-0.00477066	192.003	-0.00477066	191.758	-0.00477066	191.891	-0.00954132	191.737	0	191.485	-0.00477066	191.848	0	191.532	-0.00954132	191.618	-0.00954132	191.629	-0.00954132	191.744	-0.00477066	191.543	-0.00477066
190.696	0	191.061	-0.00477066	190.85	-0.00954132	191.37	0	191.199	0	191.399	-0.00477066	191.094	-0.00954132	191.22	-0.00954132	191.088	-0.00477066	190.873	-0.00954132	191.289	0	190.937	-0.00477066	191.052	-0.00477066	191.117	-0.00477066	191.181	0	190.93	-0.00954132
190.067	-0.00477066	190.48	0	190.29	-0.00954132	190.73	0	190.586	-0.00477066	190.751	-0.00954132	190.554	0	190.719	-0.00477066	190.483	-0.00477066	190.283	-0.00477066	190.653	0	190.328	-0.00954132	190.421	-0.00954132	190.497	-0.00477066	190.523	-0.00954132	190.399	0
189.488	0	189.859	-0.00477066	189.677	-0.00954132	190.17	0	189.976	-0.00477066	190.121	-0.00954132	189.946	0	190.123	-0.00477066	189.939	0	189.686	-0.00954132	190.033	0	189.688	-0.00954132	189.807	-0.00954132	189.88	-0.00477066	189.928	-0.00477066	189.778	-0.00477066
188.884	0	189.251	0	189.043	-0.00954132	189.492	-0.00477066	189.313	-0.00954132	189.525	-0.00477066	189.355	0	189.484	-0.00954132	189.262	0	189.017	-0.00954132	189.442	0	189.123	-0.00477066	189.218	-0.00477066	189.245	-0.00477066	189.336	-0.00477066	189.148	-0.00477066
188.308	0	188.673	0	188.458	-0.00954132	188.901	-0.00477066	188.741	-0.00477066	188.933	-0.00477066	188.771	0	188.839	-0.00477066	188.688	0	188.413	-0.00954132	188.839	0	188.475	-0.00477066	188.561	-0.00954132	188.661	0	188.693	-0.00954132	188.563	0
187.715	0	188.079	0	187.889	-0.00477066	188.305	0	188.204	0	188.347	-0.00477066	188.155	-0.00477066	188.259	-0.00477066	188.062	0	187.784	-0.014312	188.208	-0.00477066	187.95	0	188.048	-0.00477066	187.976	-0.00477066	188.126	-0.00954132	187.909	0
187.098	0	187.51	0	187.281	0	187.696	0	187.521	0	187.728	-0.00954132	187.57	0	187.651	-0.00477066	187.436	0	187.23	-0.00477066	187.67	0	187.345	0	187.475	-0.00477066	187.444	0	187.522	-0.00477066	187.335	0
186.515	0	186.876	0	186.651	0	187.121	0	186.957	0	187.148	-0.00954132	186.986	0	187.064	0	186.873	0	186.691	-0.00477066	187.036	0	186.746	0	186.809	-0.00954132	186.858	0	186.928	-0.00477066	186.707	0
185.94	0	186.305	0	186.079	0	186.572	0	186.397	0	186.562	-0.00477066	186.392	0	186.449	0	186.277	0	186.058	-0.00477066	186.406	0	186.157	0	186.195	-0.00954132	186.266	0	186.323	-0.00477066	186.12	0
185.302	0	185.724	0	185.509	0	185.91	-0.00477066	185.752	0	185.923	-0.00954132	185.824	0	185.898	0	185.68	0	185.398	-0.00954132	185.828	0	185.552	0	185.6	-0.00954132	185.639	0	185.688	-0.00477066	185.571	0
184.707	0	185.123	0	184.879	0	185.261	-0.00477066	185.155	0	185.41	-0.00477066	185.197	0	185.293	0	185.074	0	184.799	-0.00954132	185.185	0	184.989	0	184.985	-0.00477066	184.983	0	185.068	0	184.969	0
184.098	0	184.448	-0.00477066	184.272	0	184.67	-0.00477066	184.585	0	184.812	-0.00477066	184.622	0	184.69	0	184.461	0	184.207	-0.00954132	184.611	0	184.379	0	184.443	0	184.426	0	184.529	0	184.292	0
183.459	0	183.86	0	183.71	0	184.097	-0.00477066	184.022	0	184.247	0	183.984	0	184.059	0	183.843	0	183.567	-0.00477066	184.034	0	183.78	0	183.836	0	183.899	0.0047708	183.935	0	183.729	0
182.878	0	183.227	0	183.079	0	183.517	-0.00477066	183.304	-0.00477066	183.546	-0.00477066	183.342	0	183.461	0	183.229	0	182.993	0	183.405	0	183.094	0	183.233	0	183.257	0	183.343	0	183.2	0
182.216	0	182.619	0	182.513	0	182.901	0	182.755	0	182.99	0	182.667	-0.00954132	182.921	0	182.612	0	182.413	0	182.812	0.0047708	182.573	0	182.642	0	182.611	0	182.746	0	182.601	0.0047708
181.62	0	181.948	-0.00477066	181.859	0	182.272	-0.00477066	182.162	0	182.301	-0.00477066	182.057	-0.00954132	182.284	0	181.972	0	181.866	0	182.188	0	181.925	0	182.05	0	182.036	0	182.077	0	181.938	0
181.015	0	181.339	-0.00477066	181.253	0	181.687	0	181.519	0	181.654	-0.00477066	181.518	-0.00477066	181.681	0	181.429	0	181.257	0	181.639	0	181.289	0	181.43	0	181.38	0	181.511	0	181.329	0
180.395	0	180.732	-0.00477066	180.627	0	181.014	-0.00477066	180.875	-0.00477066	181.036	-0.00954132	180.851	-0.00954132	181.051	0	180.814	0	180.655	0	180.958	0	180.715	0	180.831	0	180.791	0	180.937	0	180.736	0
179.802	0	180.133	-0.00477066	180.034	0	180.43	-0.00477066	180.28	-0.00477066	180.449	-0.00477066	180.259	-0.00954132	180.401	0	180.266	0	180.015	0	180.352	0	180.056	0	180.247	0	180.158	0	180.256	-0.00477066	180.121	0
179.196	0	179.558	0	179.452	-0.00477066	179.806	-0.00477066	179.673	-0.00477066	179.836	-0.00477066	179.647	-0.00954132	179.822	-0.00477066	179.64	0	179.389	0	179.735	0	179.456	0	179.593	0	179.517	0	179.736	0	179.503	0
178.595	0	178.967	0	178.821	0	179.186	-0.00477066	179.062	-0.00477066	179.24	0	179.087	-0.00477066	179.211	-0.00477066	179.02	0	178.826	0	179.135	0	178.864	0	179.001	0	178.883	-0.00477066	179.112	0	178.916	0
178.048	0	178.329	-0.00477066	178.171	0	178.523	-0.00954132	178.429	-0.00477066	178.695	0	178.458	-0.00954132	178.641	0	178.44	0	178.207	0	178.503	0	178.247	0	178.407	0	178.336	0	178.429	-0.00477066	178.29	0
177.412	-0.00477066	177.784	0	177.599	0	177.915	-0.00954132	177.806	-0.00954132	178.088	-0.00477066	177.824	-0.00954132	178.017	0	177.865	0	177.545	-0.00477066	177.895	0	177.685	0	177.741	0	177.712	0	177.806	-0.00477066	177.636	-0.00477066
176.799	0	177.134	-0.00477066	176.968	-0.00477066	177.369	-0.00954132	177.198	-0.00477066	177.475	0	177.279	-0.00477066	177.36	-0.00477066	177.214	0	177.002	0	177.323	0	177.032	-0.00477066	177.124	-0.00477066	177.156	0	177.251	0	177.032	-0.00477066
176.191	-0.00477066	176.567	0	176.407	0	176.791	-0.00954132	176.668	-0.00477066	176.887	0	176.628	-0.00954132	176.751	-0.00477066	176.612	0	176.336	-0.00477066	176.684	0	176.455	0	176.514	-0.00477066	176.557	0	176.605	-0.00477066	176.434	-0.00477066
175.526	-0.00954132	175.949	0	175.778	-0.00477066	176.156	-0.00954132	176.081	-0.00477066	176.272	-0.00477066	176.052	-0.00477066	176.12	-0.00954132	175.985	0	175.756	0	176.108	0	175.89	0	175.865	-0.00477066	175.926	0	176.006	-0.00477066	175.865	0
174.992	-0.00477066	175.317	0	175.225	0	175.588	-0.00477066	175.42	-0.00477066	175.68	0	175.455	-0.00477066	175.615	-0.00477066	175.355	0	175.118	-0.00477066	175.444	0	175.275	0	175.269	-0.00477066	175.34	0	175.316	-0.00954132	175.271	0
174.352	-0.00477066	174.71	0	174.584	0	174.944	-0.00954132	174.844	-0.00477066	175.023	0	174.824	-0.00954132	175.009	-0.00477066	174.758	0	174.538	0	174.827	-0.00477066	174.628	-0.00477066	174.735	0	174.806	0	174.791	-0.00477066	174.611	-0.00477066
173.707	-0.00954132	174.036	-0.00477066	174.016	0	174.374	-0.00477066	174.25	-0.00477066	174.428	0	174.205	-0.00477066	174.32	-0.00954132	174.141	0	173.935	0	174.29	0	173.989	-0.00477066	174.077	-0.00477066	174.192	0.0047708	174.189	-0.00477066	174.057	0
173.096	-0.00954132	173.441	0	173.398	0	173.762	-0.00477066	173.676	0	173.748	-0.00477066	173.571	-0.00477066	173.819	-0.00477066	173.555	0	173.302	0	173.643	-0.00477066	173.418	-0.00477066	173.487	0	173.503	0	173.614	-0.00477066	173.43	-0.00477066
172.478	-0.00954132	172.863	-0.00477066	172.828	0	173.167	-0.00477066	172.994	-0.00954132	173.213	0	172.935	-0.00477066	173.195	-0.00477066	172.936	0.0047708	172.707	0	173.078	0	172.807	-0.00477066	172.894	0	172.872	0	173.043	0	172.842	-0.00477066
171.862	-0.00954132	172.236	0	172.141	-0.00477066	172.466	-0.00954132	172.384	-0.00477066	172.58	-0.00477066	172.35	-0.00477066	172.532	-0.00477066	172.331	0	172.137	-0.00477066	172.448	0	172.149	-0.00954132	172.22	-0.00477066	172.209	-0.00954132	172.388	-0.00477066	172.184	-0.00477066
171.322	-0.00477066	171.66	0	171.49	-0.00477066	171.931	0	171.745	-0.00954132	171.952	0	171.813	0	171.928	-0.00954132	171.745	0	171.49	-0.00477066	171.839	0	171.502	-0.00954132	171.702	0	171.664	-0.00477066	171.785	0	171.531	-0.00954132
170.671	-0.00954132	171.083	0	170.921	-0.00477066	171.344	0	171.175	-0.00954132	171.401	0	171.115	-0.00954132	171.322	-0.00954132	171.119	0	170.907	-0.00477066	171.247	0	170.975	-0.00477066	171.117	0	170.979	-0.00477066	171.228	0	170.908	-0.00954132
170.064	-0.00954132	170.442	0	170.308	-0.00477066	170.699	-0.00477066	170.574	-0.00954132	170.851	0	170.574	-0.00477066	170.684	-0.00954132	170.484	0	170.313	-0.00477066	170.699	0.0047708	170.393	-0.00477066	170.507	0	170.48	0	170.662	0.0047708	170.344	-0.00477066
169.423	-0.00954132	169.856	0	169.676	-0.00954132	170.15	-0.00477066	169.99	-0.00477066	170.224	0	169.94	0	170.059	-0.00954132	169.911	0	169.697	-0.00477066	170.067	0	169.791	0	169.899	0	169.871	0	169.971	0	169.758	-0.00477066
168.849	-0.00477066	169.245	0	169.115	-0.00477066	169.589	0	169.373	-0.00954132	169.588	-0.00477066	169.344	0	169.503	-0.00954132	169.284	0	169.097	-0.00477066	169.451	0	169.146	-0.00954132	169.243	0	169.301	0	169.315	-0.00477066	169.161	-0.00477066
168.196	-0.00954132	168.596	-0.00477066	168.491	-0.00477066	168.89	-0.00477066	168.796	-0.00477066	168.946	-0.00477066	168.661	-0.00954132	168.906	-0.00477066	168.683	0	168.461	0	168.786	-0.00477066	168.57	-0.00477066	168.635	-0.00477066	168.673	0	168.724	-0.00477066	168.574	-0.00954132
167.618	-0.00954132	167.941	-0.00477066	167.916	-0.00477066	168.254	-0.00954132	168.179	-0.00477066	168.336	-0.00477066	168.116	-0.00477066	168.27	-0.00954132	168.086	0	167.851	-0.00477066	168.23	0	167.932	-0.00954132	167.984	-0.00954132	167.999	-0.00477066	168.151	-0.00477066	167.938	-0.00954132
167	-0.00954132	167.391	0	167.256	-0.00477066	167.732	-0.00477066	167.553	-0.00477066	167.765	0	167.47	-0.00477066	167.644	-0.00954132	167.465	0	167.267	-0.00477066	167.643	0	167.301	-0.00477066	167.366	-0.00954132	167.456	0	167.496	-0.00477066	167.318	-0.00477066
166.376	-0.00954132	166.803	0	166.611	-0.00954132	167.114	-0.00477066	166.927	-0.00477066	167.161	0	166.834	-0.00477066	167.093	-0.00954132	166.821	0	166.631	-0.00477066	167.013	0	166.699	-0.00477066	166.742	-0.00954132	166.803	-0.00477066	166.927	-0.00477066	166.704	0
165.808	-0.00477066	166.179	0	165.998	-0.00954132	166.498	-0.00477066	166.309	-0.00477066	166.497	-0.00477066	166.264	0	166.496	-0.00477066	166.267	0	166.039	-0.00477066	166.45	0	166.06	-0.00477066	166.146	-0.014312	166.179	-0.00477066	166.328	-0.00477066	166.137	0
165.214	0	165.52	-0.00477066	165.438	-0.00954132	165.856	-0.00954132	165.728	-0.00477066	165.901	-0.00477066	165.673	0	165.844	-0.00477066	165.664	0	165.356	-0.00954132	165.792	0	165.47	-0.00477066	165.632	-0.00477066	165.606	0	165.697	-0.00477066	165.488	-0.00477066
164.567	0	164.933	-0.00477066	164.783	-0.00954132	165.255	-0.00477066	165.117	-0.00477066	165.281	-0.00477066	165.091	0	165.256	-0.00477066	165.03	0	164.844	-0.00477066	165.171	-0.00477066	164.857	-0.00477066	164.967	-0.00954132	164.957	-0.00477066	165.088	-0.00477066	164.89	-0.00477066
164.011	0	164.372	0	164.181	-0.00477066	164.631	-0.00477066	164.52	0	164.71	-0.00477066	164.482	-0.00477066	164.621	-0.00477066	164.435	0	164.237	-0.00477066	164.558	0	164.218	-0.00954132	164.369	-0.00954132	164.351	-0.00477066	164.485	-0.00477066	164.192	-0.00954132
163.424	0	163.715	-0.00477066	163.546	-0.00954132	164.028	-0.00477066	163.879	-0.00477066	164.102	-0.00477066	163.89	-0.00477066	164.041	0	163.832	0	163.563	-0.00954132	163.939	-0.00477066	163.687	0	163.767	-0.00954132	163.737	-0.00477066	163.924	0	163.601	-0.00954132
162.756	-0.00477066	163.104	-0.00954132	162.974	-0.00477066	163.441	-0.00477066	163.235	-0.00954132	163.499	-0.00477066	163.279	0	163.406	0	163.279	0	162.959	-0.00954132	163.264	-0.00477066	163.1	0	163.151	-0.00477066	163.11	-0.00477066	163.219	-0.00477066	163.029	-0.00477066
162.161	0	162.439	-0.00954132	162.349	-0.00477066	162.841	-0.00477066	162.697	-0.00477066	162.917	0	162.692	0	162.779	-0.00477066	162.658	0	162.35	-0.00477066	162.758	0	162.497	0	162.54	-0.00477066	162.533	-0.00477066	162.672	-0.00477066	162.37	-0.00477066
161.533	0	161.873	-0.00477066	161.739	-0.00477066	162.231	-0.00954132	162.079	-0.00954132	162.294	-0.00477066	162.003	-0.00477066	162.158	-0.00477066	162.021	0	161.757	-0.00477066	162.101	-0.00477066	161.881	0	161.961	-0.00477066	161.891	-0.00954132	162.045	-0.00477066	161.817	-0.00477066
160.922	0	161.246	-0.00477066	161.126	-0.00954132	161.661	-0.00477066	161.402	-0.00954132	161.705	-0.00477066	161.422	-0.00477066	161.631	-0.00477066	161.391	0	161.15	-0.00477066	161.485	-0.00477066	161.333	0	161.322	-0.00477066	161.273	-0.00954132	161.453	-0.00477066	161.256	-0.00477066
160.401	0	160.661	-0.00477066	160.584	-0.00477066	161.003	-0.00477066	160.831	-0.00477066	161.051	-0.00477066	160.815	-0.00477066	161.054	0	160.776	-0.00477066	160.555	0	160.935	0	160.596	-0.00477066	160.687	-0.00477066	160.733	-0.00477066	160.863	-0.00477066	160.602	-0.00477066
159.691	0	160.028	-0.00477066	160.028	0	160.396	-0.00477066	160.218	-0.00477066	160.416	-0.00477066	160.157	-0.00477066	160.448	0	160.136	-0.00477066	159.956	0	160.3	0	160.013	0	160.077	-0.00477066	160.073	-0.00477066	160.231	-0.00954132	160.068	0
159.079	0	159.384	-0.00477066	159.339	0	159.706	-0.00954132	159.551	-0.00954132	159.786	-0.00954132	159.643	-0.00477066	159.781	-0.00477066	159.566	0	159.371	0	159.762	0	159.416	0	159.488	-0.00477066	159.439	-0.00954132	159.635	-0.00477066	159.383	-0.00477066
158.459	0	158.798	0	158.747	0	159.135	-0.00477066	158.923	-0.00954132	159.201	0	159.17	0	159.179	0	158.919	0	158.717	0	159.053	-0.00477066	158.783	0	158.864	-0.00954132	158.867	-0.00477066	159.028	-0.00477066	158.76	-0.00477066
158.063	0	158.275	0	158.05	-0.00477066	158.512	-0.014312	158.325	-0.00477066	158.718	-0.00477066	158.529	0	158.513	-0.00477066	158.378	0	158.099	-0.00477066	158.513	0	158.347	-0.00477066	158.255	-0.00954132	158.391	0	158.409	-0.00477066	158.208	0
157.454	0.0047708	157.763	0	157.501	-0.00477066	157.997	-0.00477066	157.665	-0.00954132	158.145	0	157.984	0	157.879	-0.00477066	157.703	-0.00477066	157.526	-0.00477066	157.841	-0.00477066	157.72	0	157.71	-0.00477066	157.833	0	157.776	-0.00954132	157.617	-0.00477066
156.898	0.0047708	157.2	0	156.927	0	157.507	0	157.238	-0.00954132	157.51	0	157.412	0	157.398	-0.00477066	157.136	0	156.93	-0.00477066	157.241	0	157.114	0	157.066	-0.00477066	157.219	0	157.179	0	157.113	-0.00477066
156.332	0.0047708	156.597	0	156.475	0	156.887	0	156.697	-0.00477066	156.929	0	156.798	0	156.862	0	156.496	-0.00477066	156.31	-0.00477066	156.62	0	156.551	0	156.444	-0.00477066	156.591	0	156.526	-0.00477066	156.487	-0.00477066
155.702	0.0047708	156.006	0	155.856	0	156.272	0	156.076	-0.00477066	156.417	0.0047708	156.165	0	156.267	-0.00477066	155.897	-0.00477066	155.706	0	156.007	0	155.934	0	155.81	-0.00954132	156.003	0.0047708	155.961	0	155.901	-0.00477066
155.141	0.0047708	155.389	0	155.275	0	155.708	0	155.539	0	155.78	0	155.539	0	155.681	0	155.287	-0.00477066	155.025	-0.00477066	155.436	0	155.343	0	155.176	-0.00954132	155.445	0	155.421	-0.00477066	155.32	0
154.491	0	154.77	0	154.658	0	155.107	0	154.975	0	155.162	0	154.965	0	155.065	0	154.636	-0.00954132	154.414	-0.00477066	154.944	0	154.724	0	154.773	-0.00477066	154.799	0	154.838	-0.00477066	154.698	-0.00477066
153.865	0	154.203	0.0047708	154.089	0	154.514	0	154.353	0	154.498	0	154.336	0	154.487	0	154.038	0	153.8	-0.00954132	154.284	-0.00477066	154.156	0	154.116	-0.00954132	154.218	0	154.274	-0.00477066	154.196	0
153.268	0	153.572	0	153.46	0	153.895	0	153.729	0	153.946	0.0047708	153.712	0	153.896	-0.00477066	153.423	0	153.229	-0.00477066	153.712	0	153.576	0	153.542	-0.00477066	153.609	0	153.729	0	153.552	0
152.598	0	152.919	0	152.874	0	153.291	0	153.103	0	153.361	0.0047708	153.15	0	153.291	0	152.803	0	152.769	-0.00477066	153.148	0	152.936	0	152.956	0	153.03	0	153.065	0	152.973	0
151.992	0	152.383	0.0047708	152.281	0	152.717	0.0047708	152.502	0	152.707	0	152.483	0	152.692	0	152.244	0	152.19	-0.00477066	152.572	0	152.33	0	152.324	0	152.373	0	152.502	0	152.304	0
151.445	0	151.751	0	151.657	0	152.069	0	151.919	0	152.106	0	151.873	0	152.12	0	151.737	-0.00477066	151.618	0	151.945	0	151.708	0	151.802	0	151.758	-0.00477066	151.94	0	151.736	0
150.828	0	151.121	0	150.95	-0.00477066	151.451	0	151.291	-0.00477066	151.473	0	151.302	0	151.42	-0.00477066	151.155	0	151.015	0	151.308	0	151.119	0	151.154	0	151.21	0	151.281	0	151.135	0
150.155	-0.00477066	150.519	0	150.422	0	150.848	0	150.683	0	150.866	0	150.648	0	150.886	0	150.568	0	150.472	0	150.737	0	150.505	0	150.608	0.0047708	150.568	0	150.641	0	150.483	0
149.666	0	149.93	0	149.804	0	150.271	0.0047708	150.082	0	150.261	0	150.111	0	150.212	-0.00477066	149.989	0	149.839	0	150.094	0	149.846	0	150.001	0.0047708	149.954	-0.00477066	150.068	0	149.873	0
149.036	0	149.376	0	149.168	-0.00477066	149.659	0	149.435	-0.00477066	149.714	0	149.48	0	149.657	0	149.356	0	149.222	0	149.526	0	149.297	0	149.407	0.0047708	149.328	0	149.48	0	149.239	0
148.434	0	148.708	0	148.533	0	149.01	0	148.886	0	149.135	0	148.921	0	149	-0.00477066	148.757	0	148.568	0	148.919	0	148.743	0	148.793	0.0047708	148.723	-0.00477066	148.875	0	148.66	0
147.81	0	148.139	0	147.955	-0.00477066	148.443	0	148.277	0	148.51	0	148.292	0	148.365	-0.00477066	148.154	0	147.991	0	148.296	0	148.097	0	148.174	0.0047708	148.222	0	148.277	0	148.088	0
147.24	0	147.561	0	147.433	0	147.861	0	147.732	-0.00477066	147.895	0	147.716	0	147.812	-0.00477066	147.529	0	147.399	0	147.669	0	147.505	0	147.58	0	147.603	0	147.609	-0.00477066	147.542	0
146.605	0	146.906	0	146.836	0	147.246	0	147.089	-0.00477066	147.308	0	147.055	-0.00477066	147.228	-0.00477066	146.937	0	146.737	0	147.088	0	146.881	0	146.902	0	146.889	-0.00477066	147.046	0	146.929	0
145.982	0	146.315	0	146.189	0	146.68	0	146.509	0	146.719	0	146.441	0	146.678	0	146.362	0	146.145	0	146.512	0	146.312	0	146.322	0	146.363	0	146.406	-0.00477066	146.325	0
145.385	0	145.665	0	145.586	0	146.041	0	145.9	0	146.075	0	145.857	0	145.996	-0.00477066	145.741	0	145.533	0	145.9	0	145.693	0	145.697	0	145.741	0	145.853	0	145.709	0
144.773	0	145.067	0	145.001	0	145.486	0.0047708	145.297	0	145.456	0	145.219	0	145.465	0	145.127	0	144.902	-0.00477066	145.318	0	145.034	0	145.137	0	145.128	-0.00477066	145.247	-0.00477066	145.083	0
144.132	0	144.426	0	144.37	0	144.824	0	144.722	0	144.845	0	144.572	0	144.799	-0.00477066	144.509	0.0047708	144.284	-0.00477066	144.713	0	144.392	0	144.558	0	144.517	-0.00477066	144.721	0	144.538	0
143.502	0	143.853	0.0047708	143.739	0	144.213	0	144.043	0	144.238	0	144.029	0	144.189	-0.00477066	143.939	0.0047708	143.738	-0.00477066	144.096	0	143.811	0	143.956	0	143.881	-0.00477066	144.096	0	143.848	0
142.931	0	143.264	0	143.135	0	143.548	0	143.411	0	143.619	0	143.428	0	143.572	-0.00477066	143.362	0.00954161	143.154	0	143.518	0	143.178	0	143.294	0	143.306	-0.00477066	143.491	0.0047708	143.231	0
142.345	0	142.653	0	142.538	0	143	0	142.811	0	142.983	0	142.856	0	142.995	0	142.752	0.0047708	142.539	0	142.863	0	142.568	0	142.7	0	142.646	-0.00477066	142.821	0	142.628	0
141.731	0	142.05	0.0047708	141.909	0	142.364	0	142.235	0	142.429	0	142.227	0	142.35	0	142.136	0	141.943	0	142.255	0.0047708	141.992	0	142.091	0	142.081	0	142.261	0	142.023	0
141.108	-0.00477066	141.454	0	141.288	0	141.762	0	141.591	-0.00477066	141.792	-0.00477066	141.612	0	141.772	0	141.585	0.0047708	141.341	0	141.678	0.0047708	141.363	0	141.497	0	141.487	0	141.628	0	141.413	0
140.519	0	140.782	0	140.711	0	141.179	0	141.047	0	141.254	-0.00477066	140.971	0	141.137	0	140.899	0	140.737	0	141.004	0	140.816	0	140.887	-0.00477066	140.908	0	140.994	-0.00477066	140.797	0
139.898	0	140.197	0	140.092	0	140.592	0	140.434	0	140.595	-0.00477066	140.383	0	140.551	0	140.347	0	140.137	0	140.449	0.0047708	140.178	0	140.312	0	140.309	0	140.395	0	140.21	0
139.297	0	139.589	0	139.52	0	139.931	0	139.82	0	139.984	0	139.727	0	139.962	0	139.727	0	139.501	0	139.777	0	139.545	0	139.68	0	139.654	0	139.809	0.0047708	139.587	0
138.666	0	138.951	0	138.89	0	139.365	0	139.204	0	139.341	0	139.171	0	139.362	0	139.084	0	138.89	0	139.189	0	138.937	0	139.014	-0.00477066	139.077	0	139.156	0	139.031	0
138.03	0	138.369	0	138.284	0	138.76	0	138.559	0	138.73	0	138.488	0	138.734	0	138.476	0	138.215	0	138.609	0	138.289	0	138.453	0	138.473	0	138.556	0	138.397	0
137.426	0	137.733	0	137.594	0	138.079	-0.00477066	137.936	0	138.081	-0.00477066	137.858	0	138.15	0	137.867	0.0047708	137.674	0.0047708	137.987	-0.00477066	137.653	0	137.864	0	137.842	0	137.968	-0.00477066	137.773	0
136.826	0	137.086	0	137.04	0	137.491	-0.00477066	137.334	0	137.511	0	137.26	0	137.51	0	137.264	0.0047708	137.065	0	137.405	0	137.068	0	137.212	-0.00477066	137.215	0	137.353	-0.00477066	137.124	0
136.183	0	136.463	0	136.399	0	136.854	0	136.705	0	136.871	-0.00477066	136.654	0	136.928	0	136.64	0	136.448	0	136.765	0	136.476	0	136.639	0	136.587	0	136.725	-0.00477066	136.512	0
135.627	0	135.905	0	135.808	0.0047708	136.246	-0.00477066	136.069	0	136.242	-0.00477066	136.064	0	136.26	0	136.077	0	135.911	0	136.153	0	135.899	0	136.027	0	135.944	0	136.163	0	135.923	0
135.024	0	135.316	0	135.23	0.00954161	135.6	-0.00477066	135.508	0	135.668	0	135.472	0	135.668	0	135.456	0	135.273	0	135.504	0	135.242	0	135.407	0	135.336	0	135.531	0	135.334	0
134.412	0	134.714	0	134.625	0.00954161	134.941	-0.00954132	134.894	0	135.096	0	134.869	0	135.062	0	134.863	0	134.626	0	134.908	0	134.689	0.0047708	134.783	0	134.706	0	134.861	0	134.721	0
133.812	0	134.06	0	133.926	0	134.39	-0.00477066	134.3	0	134.467	-0.00477066	134.261	0	134.441	0	134.235	0	134.015	0	134.307	0	134.042	0.0047708	134.179	0	134.179	0	134.242	0	134.113	0
133.262	0.0047708	133.512	0	133.367	0.0047708	133.8	-0.00477066	133.695	0	133.891	0	133.667	0	133.81	0	133.601	0	133.403	0	133.639	0	133.417	0	133.535	0	133.559	0	133.641	-0.00477066	133.461	0
132.594	0	132.893	0	132.794	0	133.219	0	133.088	0	133.299	0	133.024	0	133.251	0	132.976	0	132.735	0	132.983	-0.00477066	132.865	0	132.983	0	132.932	0	133.016	-0.00477066	132.899	0
132.01	0	132.301	0	132.241	0.0047708	132.552	-0.00954132	132.493	0	132.669	0	132.411	0	132.668	0	132.383	0	132.164	0	132.443	0	132.271	0	132.305	0	132.322	0	132.445	0	132.268	0
131.408	0.0047708	131.646	0	131.582	0	131.973	-0.00477066	131.89	0	132.033	0	131.812	0	132.104	0	131.776	0	131.534	0	131.821	0	131.64	0	131.722	0	131.743	0	131.855	0	131.687	0
130.745	0	131.007	0	130.95	0	131.369	-0.00477066	131.251	0	131.448	0	131.167	0	131.422	0	131.151	0	130.956	0	131.24	0	131.063	0	131.116	0	131.169	0	131.263	0	131.003	0
130.117	0	130.404	0	130.36	0.0047708	130.799	0	130.677	0	130.835	0	130.58	0	130.851	0	130.518	0	130.33	0	130.663	0	130.399	0	130.524	0	130.552	0	130.702	0	130.415	-0.00477066
129.536	0	129.712	0	129.741	0	130.123	0	130.033	0	130.176	0	129.955	0	130.264	0	129.917	0	129.716	0	130.036	0	129.752	0	129.922	0	129.942	0	130.042	0	129.844	-0.00477066
128.903	0	129.166	0	129.141	0	129.55	0	129.391	0	129.571	0	129.341	0	129.609	0	129.322	0	129.165	0	129.404	0	129.168	0	129.291	0	129.32	0	129.446	0	129.254	0
128.31	0	128.57	0	128.533	0.0047708	128.932	0	128.775	0	128.933	0	128.759	0	128.975	-0.00477066	128.671	0	128.559	0	128.832	0	128.564	0	128.669	0	128.654	-0.00477066	128.778	-0.00477066	128.647	0
127.703	0	128.032	0	127.925	0	128.36	0	128.191	0	128.334	0	128.174	0	128.374	-0.00477066	128.112	0	127.975	0	128.175	0	127.967	0	128.064	0	128.069	0	128.169	-0.00477066	127.984	-0.00477066
127.111	0	127.395	0	127.29	0	127.659	0	127.564	-0.00477066	127.756	0	127.549	0	127.714	-0.00477066	127.484	0	127.323	0	127.552	0	127.367	0	127.453	-0.00477066	127.453	0	127.58	0	127.335	-0.00477066
126.512	0	126.835	0.0047708	126.646	0	127.126	0	126.978	0	127.162	0	126.921	0	127.134	-0.00477066	126.904	0	126.676	-0.00477066	126.946	0	126.794	0	126.795	-0.00477066	126.856	0	126.945	0	126.771	0
125.9	0	126.204	0	126.088	0	126.511	0	126.429	0	126.567	0	126.301	0	126.482	-0.00477066	126.258	-0.00477066	126.059	-0.00477066	126.317	0	126.168	0	126.234	-0.00477066	126.251	-0.00477066	126.344	-0.00477066	126.162	-0.00477066
125.312	0	125.605	0	125.465	0	125.911	0	125.783	-0.00477066	125.967	0.0047708	125.748	0	125.933	-0.00477066	125.647	0	125.435	-0.00954132	125.75	0	125.549	0	125.603	0	125.647	-0.00477066	125.728	0	125.58	-0.00477066
124.687	0	124.963	0	124.849	0	125.312	0	125.212	0	125.369	0	125.094	0	125.352	-0.00477066	125.047	0	124.807	-0.00477066	125.116	0	125.003	0	125.053	0	125.064	0	125.127	0	124.981	-0.00477066
124.092	0	124.353	0	124.244	0	124.771	0.0047708	124.575	0	124.745	0	124.517	0	124.77	0	124.444	0	124.246	-0.00477066	124.552	0	124.364	0	124.396	0	124.393	-0.00477066	124.492	-0.00477066	124.386	0
123.477	0	123.76	0	123.655	0.0047708	124.151	0.0047708	124.03	0	124.166	0.0047708	123.872	0	124.159	0	123.824	0	123.574	-0.00477066	123.922	0	123.75	0	123.774	0	123.839	-0.00477066	123.954	0	123.759	0
122.85	0	123.103	0	123.053	0.0047708	123.504	0	123.362	0	123.508	0	123.258	0	123.539	0	123.203	-0.00477066	122.981	0	123.286	0	123.093	0	123.227	0	123.282	0	123.322	-0.00477066	123.188	0
122.203	0	122.517	0	122.415	0.0047708	122.917	0	122.743	0	122.952	0.0047708	122.628	0	122.972	0	122.601	0	122.389	-0.00477066	122.736	0	122.509	0	122.588	0	122.653	0	122.68	-0.00477066	122.54	0
121.623	0	121.902	0	121.779	0	122.302	0	122.086	0	122.245	0	122.045	0	122.34	0	121.977	0	121.794	0	122.132	0	121.887	0	121.958	0	122.039	0	122.102	-0.00477066	121.934	0
121.018	0	121.358	0	121.181	0.0047708	121.68	0	121.538	0	121.687	0.0047708	121.446	0	121.682	0	121.366	-0.00477066	121.266	0	121.527	0	121.256	0	121.368	0	121.423	0	121.534	0	121.326	0
120.418	0	120.731	0	120.536	0	121.051	0	120.887	0	121.072	0	120.886	0	121.064	-0.00477066	120.81	0	120.596	-0.00477066	120.913	0	120.669	0	120.822	0	120.754	0	120.918	0	120.675	0
119.821	0.0047708	120.096	0	119.955	0.0047708	120.412	0	120.318	0	120.461	0	120.272	0	120.443	-0.00477066	120.168	-0.00477066	119.926	-0.00954132	120.292	0	120.062	0	120.174	0	120.16	0	120.271	-0.00477066	120.058	0
119.21	0.0047708	119.511	0	119.325	0	119.868	0	119.739	0	119.861	0	119.605	0	119.827	0	119.587	-0.00477066	119.41	0	119.666	0	119.455	0	119.535	0	119.576	0	119.629	-0.00954132	119.479	0
118.556	0.0047708	118.846	0	118.756	0	119.278	0	119.14	0	119.229	0	118.985	0	119.233	0	118.935	-0.00477066	118.825	0	119.06	0.0047708	118.817	0	118.924	0	118.925	-0.00477066	119.024	-0.00477066	118.824	0
117.884	0	118.208	0	118.193	0	118.694	0	118.519	0	118.587	0	118.35	0	118.653	0	118.383	0	118.132	-0.00477066	118.438	0	118.233	0	118.337	0	118.39	0	118.423	-0.00477066	118.248	0
117.316	0.0047708	117.588	0	117.512	0	118.06	0	117.891	0	117.99	0	117.733	0	118.051	0	117.78	0	117.541	-0.00477066	117.83	0	117.528	0	117.729	0	117.727	-0.00477066	117.803	0	117.688	0
116.694	0.0047708	116.989	0	116.923	0	117.433	0	117.275	0	117.366	0	117.15	0.0047708	117.437	0	117.134	0	116.914	0	117.216	0	116.946	0	117.109	0	117.061	0	117.222	0	117.062	0
116.131	0.0047708	116.396	0	116.222	0	116.772	-0.00477066	116.573	0	116.743	0	116.576	0	116.851	0.0047708	116.502	-0.00477066	116.323	0	116.636	0	116.351	0	116.531	0.0047708	116.48	0	116.626	0	116.366	0
115.466	0.0047708	115.798	0	115.619	0	116.16	0	116.014	0.0047708	116.182	0	115.901	0	116.194	0	115.894	0	115.666	0	116.046	0	115.789	0.0047708	115.922	0	115.896	0	116.018	0	115.728	0
114.918	0.0047708	115.238	0	115.016	0	115.538	0	115.426	0.0047708	115.513	0	115.359	0	115.556	0	115.283	0	115.131	0	115.363	0	115.172	0	115.329	0	115.273	0	115.4	0	115.166	0
114.307	0.00954161	114.544	0	114.368	0	114.984	0	114.825	0.0047708	114.946	0.0047708	114.7	0	115.004	0	114.671	0	114.506	0	114.773	0	114.51	0	114.705	0	114.691	0	114.804	0	114.533	0
113.684	0.0047708	113.937	0.0047708	113.82	0	114.388	0	114.202	0.0047708	114.302	0	114.1	0	114.315	0	114.037	-0.00477066	113.954	0	114.128	0	113.939	0	114.013	0	114.052	0	114.169	0	113.962	0
113.064	0.0047708	113.336	0	113.247	0	113.739	0	113.575	0.00954161	113.678	0	113.455	0	113.686	0	113.465	0	113.266	0	113.527	0.0047708	113.282	0	113.367	0	113.432	0	113.525	0	113.41	0
112.421	0.0047708	112.782	0.00954161	112.611	0	113.109	0	112.99	0.0047708	113.063	0	112.906	0	113.125	0	112.884	0	112.66	0	112.895	0.0047708	112.699	0.0047708	112.799	0	112.818	0	112.919	0.0047708	112.76	0
111.842	0.0047708	112.188	0.0047708	112.005	0	112.492	0	112.368	0.0047708	112.449	0	112.275	0	112.502	0	112.254	0	112	0	112.324	0	112.117	0.0047708	112.129	0	112.247	0	112.264	0	112.157	0
111.23	0.0047708	111.563	0	111.361	0	111.942	0	111.761	0.0047708	111.827	0	111.711	0	111.901	0	111.629	0	111.413	0	111.684	0	111.525	0.0047708	111.602	0	111.582	0	111.672	0	111.505	0
110.653	0	110.933	0.0047708	110.775	0	111.25	0	111.181	0.00954161	111.24	0	111.047	0	111.273	0	110.972	0	110.798	0	111.09	0	110.941	0.00954161	110.978	0	110.966	0	111.112	0	110.937	0
110.014	0	110.297	0	110.189	0.0047708	110.69	0	110.54	0.00954161	110.653	0	110.422	0	110.648	0	110.361	0	110.158	0	110.484	0	110.349	0.00954161	110.368	0	110.366	0	110.486	0	110.305	0
109.41	0	109.726	0	109.585	0.0047708	110.099	0	109.889	0	110.066	0	109.837	0	110.079	0	109.746	0	109.606	0	109.855	0	109.743	0.0047708	109.761	0	109.863	0.0047708	109.904	0.0047708	109.683	0
108.787	0	109.086	0	108.997	0.0047708	109.528	0.0047708	109.313	0.0047708	109.46	0	109.182	0	109.456	0	109.207	0.0047708	108.978	0	109.293	0	109.057	0	109.149	0	109.213	0.0047708	109.216	0	109.137	0
108.185	0	108.452	0	108.382	0.0047708	108.852	0	108.703	0.0047708	108.826	0	108.575	0	108.865	0	108.566	0	108.365	0	108.662	0	108.447	0	108.507	0	108.624	0.0047708	108.59	0	108.51	0
107.563	0	107.868	0	107.768	0	108.241	0	108.084	0.0047708	108.245	0	107.955	0	108.211	0	108.015	0.0047708	107.75	0	108.044	0	107.835	0	107.933	0	108.008	0	108.031	0.0047708	107.905	0
106.934	0	107.245	0	107.129	0	107.645	0.0047708	107.472	0.0047708	107.62	0.0047708	107.387	0	107.678	0	107.409	0.0047708	107.186	0	107.457	0	107.216	0	107.319	0	107.379	0	107.442	0	107.319	0
106.353	0	106.653	0	106.52	0	107.04	0	106.898	0.0047708	107.015	0.00954161	106.803	0	107.05	0	106.774	0	106.54	0	106.812	0	106.586	0	106.703	0	106.718	0	106.907	0.0047708	106.644	-0.00477066
105.791	0	106.074	0	105.932	0.0047708	106.392	0	106.295	0.00954161	106.394	0	106.201	0.0047708	106.434	0	106.104	0.0047708	105.932	0	106.233	0	106.014	0	106.098	0	106.116	0	106.209	0	106.033	0
105.195	0.0047708	105.48	0.0047708	105.329	0.0047708	105.809	0	105.661	0.0047708	105.806	0.0047708	105.532	0	105.782	0	105.482	0	105.345	0	105.588	0	105.407	0	105.54	0.0047708	105.525	0	105.617	0	105.397	-0.00477066
104.528	0	104.789	0	104.674	0	105.225	0.0047708	105.093	0.0047708	105.215	0.0047708	105.014	0.0047708	105.194	0	104.855	0	104.75	0	105.001	0	104.844	0.0047708	104.886	0	104.956	0	104.99	0	104.828	0
103.94	0	104.253	0.0047708	104.083	0	104.597	0	104.485	0.0047708	104.553	0.0047708	104.411	0.0047708	104.568	0	104.32	0.0047708	104.157	0	104.334	0	104.184	0.0047708	104.292	0	104.318	0	104.355	0	104.276	0
103.357	0	103.666	0	103.526	0	103.949	0	103.853	0.0047708	104.007	0.0047708	103.744	0	103.998	0	103.684	0	103.475	0	103.743	0	103.597	0	103.625	0	103.67	0	103.738	0	103.671	0
102.774	0	103.028	0	102.888	0	103.334	0	103.22	0.0047708	103.377	0	103.126	0	103.42	0	103.052	0	102.899	0	103.155	0	103.032	0.0047708	103.058	0	103.108	0	103.193	0	103.02	0
102.105	0	102.384	0	102.295	0	102.829	0.0047708	102.555	0	102.824	0.00954161	102.53	0	102.787	0	102.49	0.0047708	102.266	0	102.586	0	102.43	0.0047708	102.426	0	102.554	0	102.556	0.0047708	102.39	0
101.547	0	101.821	0	101.638	0	102.204	0	101.996	0	102.187	0.0047708	101.999	0.0047708	102.188	0	101.803	0	101.688	0	101.982	0	101.805	0	101.839	0	101.92	0	101.926	0	101.77	-0.00477066
100.963	0	101.253	0.0047708	101.058	0	101.635	0.0047708	101.369	0	101.546	0	101.351	0.0047708	101.541	0	101.212	0	101.047	0	101.36	0	101.211	0	101.225	0	101.318	0	101.384	0	101.252	0
100.319	0.0047708	100.611	0	100.398	0	101.018	0.00954161	100.796	0.0047708	100.958	0.0047708	100.75	0.0047708	100.979	0	100.602	-0.00477066	100.417	0	100.765	0	100.662	0.0047708	100.618	0	100.684	0	100.725	0	100.601	0
99.7001	0.0047708	99.9805	0	99.8631	0	100.436	0.0047708	100.211	0.0047708	100.373	0.0047708	100.188	0.00954161	100.364	0	100.004	0	99.8549	0	100.171	0	99.9945	0	100.018	0	100.105	0	100.173	0	99.973	0
99.1276	0.00954161	99.382	0	99.2453	0.0047708	99.7681	0	99.6075	0.0047708	99.7144	0	99.5195	0.0047708	99.7787	0.0047708	99.4308	0	99.2893	0	99.5632	0	99.3802	0.0047708	99.4083	0.0047708	99.5437	0.0047708	99.5516	0	99.3799	-0.00477066
98.4896	0.00954161	98.7036	0	98.6404	0.0047708	99.1439	0	98.9311	0	99.1133	0	98.8996	0.00954161	99.1133	0	98.8143	0	98.651	0	98.9112	0	98.7123	0	98.8011	0	98.9125	0	98.9576	0	98.8323	0
97.8543	0.0047708	98.1049	0	98.0262	0	98.5103	0	98.3543	0.0047708	98.482	0	98.283	0.0047708	98.5187	0	98.2383	0	98.057	0	98.3105	0	98.1217	0	98.2516	0.00954161	98.2947	0.0047708	98.3049	0	98.2018	0
97.2537	0.00954161	97.5578	0.0047708	97.3964	0	97.8991	0	97.8176	0.00954161	97.8625	0	97.6903	0.0047708	97.9512	0	97.6571	0.0047708	97.4564	0	97.7018	-0.00477066	97.504	0	97.606	0.0047708	97.6518	0	97.7037	0	97.6125	0
96.5902	0.0047708	96.8624	0	96.7989	0.0047708	97.319	0.0047708	97.1706	0.0047708	97.2403	0.0047708	97.0677	0.0047708	97.2802	0	97.071	0.0047708	96.7776	0	97.0968	0	96.8919	0	96.9603	0	97.0235	0.0047708	97.145	0	96.9402	0
95.97	0.0047708	96.3128	0.00954161	96.155	0	96.6373	0	96.5417	0.0047708	96.6825	0.0047708	96.4444	0.0047708	96.6814	0	96.3997	0	96.2239	0	96.4655	-0.00477066	96.256	0	96.4291	0.0047708	96.415	0.0047708	96.5473	0	96.2893	0
95.3798	0.0047708	95.7266	0.0047708	95.5221	0	96.114	0	95.941	0.00954161	96.0394	0	95.8261	0.0047708	96.0499	0	95.7849	0	95.6238	0	95.8923	-0.00477066	95.6554	0	95.7863	0.0047708	95.7404	0	95.9585	0.0047708	95.7391	0
94.8311	0.0047708	95.118	0.0047708	94.9302	0	95.4597	0	95.227	0	95.4386	0.0047708	95.2617	0.0047708	95.4702	0	95.2001	0	95.0364	0.0047708	95.2392	-0.00954132	95.0588	0	95.217	0.0047708	95.2079	0.0047708	95.3615	0.0047708	95.1142	0
94.2028	0.00954161	94.5217	0	94.2832	0	94.8335	0	94.6381	0	94.8309	0	94.6075	0	94.9465	0.0047708	94.5999	0	94.4295	0	94.6622	-0.00477066	94.4694	0	94.5464	0	94.5401	0.0047708	94.709	0.0047708	94.5091	0
93.5623	0	93.9095	0.0047708	93.7332	0.0047708	94.2834	0.0047708	93.9913	0	94.2839	0.0047708	94.002	0	94.2635	0.0047708	94.0323	0	93.7466	0	94.0411	-0.00477066	93.8631	0	93.9611	0.0047708	93.8918	0	94.0859	0	93.8567	0
92.9665	0.0047708	93.2897	0.0047708	93.1235	0.0047708	93.6263	0	93.3784	0	93.5863	0	93.3649	0	93.654	0.0047708	93.4491	0.0047708	93.2286	0.0047708	93.3655	-0.00477066	93.2416	0	93.3631	0	93.3101	0	93.4325	0	93.2059	0
92.3082	0	92.626	0	92.519	0.0047708	93.028	0	92.8627	0.0047708	92.9362	0	92.7303	0	93.0065	0.0047708	92.749	0	92.5655	0.0047708	92.8154	0	92.6198	0	92.7067	0	92.7491	0	92.8766	0	92.6094	0
91.7459	0.0047708	92.0069	0	91.9244	0.0047708	92.4086	0	92.2079	0	92.3273	0	92.1342	0	92.3486	0.0047708	92.1551	0	91.9268	0	92.2045	0	91.9898	0	92.111	0	92.1293	0	92.2296	0	92.0963	0
91.1212	0.0047708	91.4015	0	91.2462	0	91.803	0	91.5846	0	91.65	0	91.529	0	91.793	0.0047708	91.5258	0	91.3278	0	91.5836	0	91.3825	0	91.4273	0	91.5145	0	91.6147	0	91.4788	0
90.4573	0	90.7677	0.0047708	90.6877	0.0047708	91.1434	0	90.9431	0	91.1273	0	90.9671	0.0047708	91.2313	0.0047708	90.9489	0	90.737	0.0047708	90.9537	0	90.7945	0.0047708	90.8665	0.0047708	90.8647	0	90.9803	0	90.8302	0
89.86	0	90.1244	0	90.0197	0	90.5615	0	90.3429	0	90.4797	0	90.2738	0	90.597	0.0047708	90.3237	0.0047708	90.0919	0	90.3825	0	90.1465	0.0047708	90.1913	0.0047708	90.2051	-0.00477066	90.4444	0.0047708	90.1989	0
89.1982	0	89.5116	0	89.397	0	89.9236	0	89.7669	0	89.8801	0.0047708	89.6492	0	89.9952	0.0047708	89.6458	0	89.459	0	89.7512	0	89.5933	0.00954161	89.6803	0.00954161	89.6392	0	89.7975	0	89.5669	-0.00477066
88.6739	0.0047708	88.912	0	88.8289	0	89.3279	0	89.1778	0.0047708	89.2655	0	89.081	0	89.3652	0	89.0214	0	88.852	0.0047708	89.1365	0	88.8989	0.00954161	89.0739	0.0047708	89.0344	0	89.1881	0	89.0296	0
88.0004	0	88.3346	0.0047708	88.2412	0	88.6821	0	88.544	0.0047708	88.6627	0.0047708	88.4408	0	88.7655	0.0047708	88.4301	0	88.2158	0	88.5173	0	88.3446	0.00954161	88.3919	0	88.3643	0	88.543	0	88.3864	0
87.4614	0.00954161	87.7277	0.0047708	87.6042	0	88.0959	0	87.9865	0.0047708	88.0129	0.0047708	87.8387	0	88.176	0.0047708	87.822	0	87.6619	0	87.8564	0	87.7215	0.00954161	87.8045	0.0047708	87.7585	0	87.9259	0	87.7816	0
86.8816	0.0047708	87.1082	0.0047708	86.9881	0	87.524	0.0047708	87.3036	0.0047708	87.4323	0	87.3366	0.0047708	87.5724	0	87.2088	0	87.0511	0	87.3023	0.0047708	87.1183	0.00954161	87.2212	0.00954161	87.151	0	87.3401	0	87.1302	0
86.228	0	86.5026	0.0047708	86.3517	0	86.8582	0.0047708	86.6861	0.0047708	86.8439	0	86.6529	0	86.9437	0.0047708	86.6093	0	86.4823	0.0047708	86.6687	0	86.6074	0.00954161	86.5477	0	86.5887	0	86.7146	0.0047708	86.5165	0
85.6273	0.0047708	85.9062	0.0047708	85.8055	0	86.2792	0.0047708	86.0849	0.0047708	86.2427	0.0047708	86.0941	0.0047708	86.2861	0.0047708	85.9669	0	85.8101	0	86.0466	0	85.8928	0.0047708	85.9552	0.0047708	86.0071	0	86.0942	0	85.906	0
85.0267	0.0047708	85.2712	0.0047708	85.1617	0	85.6998	0.0047708	85.5284	0.0047708	85.6293	0.0047708	85.4008	0	85.6663	0	85.3654	0	85.2184	0	85.4439	0	85.3335	0.00954161	85.3729	0.0047708	85.395	0	85.5291	0.0047708	85.3138	0
84.3391	0	84.5896	0	84.6739	0.00954161	85.0715	0	84.8764	0	85.0451	0.00954161	84.8467	0.00954161	85.0442	0	84.7635	0	84.6003	0	84.7869	0	84.6483	0.0047708	84.7195	0	84.7998	0	84.9277	0.00954161	84.7528	0
83.7628	0.0047708	84.0136	0.0047708	84.0011	0.0047708	84.4455	0.0047708	84.2301	0	84.4348	0.00954161	84.2355	0.00954161	84.473	0	84.1359	0	84.0023	0	84.2007	0	84.0586	0.0047708	84.0918	0	84.205	0	84.2385	0	84.0845	0
83.1859	0.0047708	83.4567	0.0047708	83.4172	0.0047708	83.8818	0.0047708	83.6374	0.0047708	83.8084	0.00954161	83.6399	0.00954161	83.8674	0	83.5529	0	83.3681	0	83.6443	0.0047708	83.4554	0.0047708	83.4539	0	83.5249	0	83.6071	0.0047708	83.5217	0
82.5678	0.0047708	82.8409	0.00954161	82.702	0	83.2437	0.00954161	83.0755	0.0047708	83.2808	0.0143124	82.9839	0.0047708	83.2276	0	82.8609	-0.00477066	82.7256	0	83.0573	0.0047708	82.8	0.0047708	82.8165	0	82.9067	0	83.0848	0.0047708	82.8909	0
81.9536	0	82.2252	0.0047708	82.1279	0	82.5975	0.0047708	82.4377	0.0047708	82.5917	0.00954161	82.3381	0.0047708	82.662	0	82.2873	0	82.1378	0	82.4239	0.0047708	82.284	0.00954161	82.3095	0	82.3061	0	82.428	0	82.2656	0
81.3214	0.0047708	81.6635	0.0143124	81.503	0	82.0381	0.00954161	81.8336	0	81.9738	0.00954161	81.7158	0.0047708	81.9975	0	81.6337	0	81.4953	0	81.8106	0.0047708	81.6496	0.00954161	81.6984	0.0047708	81.6893	0	81.8407	0	81.6705	0
80.76	0.0047708	81.0365	0.00954161	80.883	0	81.4697	0.00954161	81.2099	0	81.3905	0.00954161	81.1496	0	81.4122	0	81.0222	0	80.9455	0	81.2052	0.0047708	81.0103	0.00954161	81.0997	0.0047708	81.1418	0.0047708	81.1976	0	81.0369	0
80.2061	0	80.4641	0.0143124	80.3092	0	80.789	0.0047708	80.5967	0	80.8014	0.0143124	80.608	0.0047708	80.8232	0	80.4501	0	80.389	0.0047708	80.5435	0	80.4376	0.00954161	80.4296	0	80.5071	0	80.6506	0.0047708	80.4645	0
79.5677	0	79.8976	0.0143124	79.6726	0	80.1983	0.00954161	79.9973	0	80.1903	0.00954161	79.932	0	80.2178	0	79.8729	0	79.7174	0.0047708	79.9981	0.0047708	79.7478	0.0047708	79.879	0.0047708	79.8793	0	80.007	0	79.8142	0
78.8981	0	79.1996	0.00954161	79.0604	0	79.595	0.00954161	79.3751	0	79.5685	0.0047708	79.3119	0.0047708	79.6072	0	79.2115	0	79.1221	0.0047708	79.406	0.0047708	79.1648	0	79.2465	0	79.2471	0	79.4268	0.0047708	79.2247	0
78.2684	0	78.5506	0.00954161	78.4385	0	79.024	0.00954161	78.7733	0.0047708	78.954	0.0047708	78.6474	0	79.0021	0.0047708	78.6263	0	78.4699	0	78.7967	0.0047708	78.5984	0.0047708	78.646	0	78.6597	0	78.7596	0	78.6058	0
77.6507	0	77.8881	0.0047708	77.8688	0	78.4551	0.00954161	78.1806	0	78.3385	0.00954161	78.0492	0	78.3564	0	77.9934	0	77.9066	0.0047708	78.1498	0	77.9166	0	77.9683	0	78.0707	0	78.1815	0.0047708	78.0098	0
77.0247	0	77.2271	0	77.2427	0.0047708	77.7548	0.0047708	77.5614	0	77.7264	0.00954161	77.4729	0.0047708	77.7316	0	77.3807	0	77.2555	0	77.5218	0	77.2721	0.0047708	77.3969	0	77.4454	0	77.6095	0	77.4234	0
76.3718	0	76.682	0.00954161	76.6081	0	77.1458	0.00954161	76.9511	0.0047708	77.0716	0.0047708	76.783	0	77.1476	0	76.775	0	76.662	0	76.8979	0	76.6792	0.0047708	76.8014	0	76.8293	0	76.9297	0	76.78	0
75.7292	0	76.0662	0.0047708	76.0004	0	76.53	0.0047708	76.3006	0	76.4647	0.0047708	76.1753	0	76.5403	0	76.1812	0	76.0885	0	76.3212	0	76.0648	0.0047708	76.1458	0	76.1565	0	76.3217	0	76.207	0
75.154	0	75.3813	0.0047708	75.3677	0	75.879	0.0047708	75.7237	0.0047708	75.809	0	75.58	0	75.8846	0	75.5324	-0.00477066	75.4946	0.0047708	75.7394	0	75.4351	0.0047708	75.611	0.0047708	75.594	0	75.7919	0	75.577	0.0047708
74.5122	0	74.8154	0.0047708	74.7291	0	75.2555	0.0047708	75.1159	0.0047708	75.176	0	74.9564	0	75.2725	0	74.9619	0	74.7861	0	75.0815	0	74.8021	0.0047708	75.0414	0.0047708	74.9531	0	75.1561	0	74.8883	0
73.921	0	74.1951	0.0047708	74.0761	0	74.6708	0.0047708	74.4937	0.0047708	74.5621	0.0047708	74.3777	0.0047708	74.6185	0	74.321	0	74.2232	0.0047708	74.4477	0	74.1371	0	74.3707	0	74.3218	0	74.5692	0	74.3699	0.0047708
73.3915	0	73.6856	0	73.4817	0	74.0211	0.0047708	73.8876	0.0047708	73.983	0.0047708	73.844	0	73.9787	0	73.7353	0	73.6795	0.0047708	73.8274	0	73.5226	0	73.7939	0.0047708	73.72	0	73.9352	0.0047708	73.6996	0
72.8407	0	73.1516	0	72.8673	0	73.3894	0.0047708	73.2261	0	73.4257	0	73.3376	0.0047708	73.4001	0	73.1492	0	73.0884	0.00954161	73.2041	0	72.9665	0	73.1448	0	73.0802	0	73.3433	0.0047708	73.0488	-0.00477066
72.3017	0.0047708	72.5449	0.0047708	72.2749	0.0047708	72.7777	0.0047708	72.5931	0.0047708	72.9386	0.0047708	72.6852	0	72.793	0	72.5067	0	72.3835	0.0047708	72.5938	0	72.446	0	72.5662	0.0047708	72.5116	0.0047708	72.6469	0	72.4596	0
71.6146	0	71.881	0.0047708	71.6827	0.0047708	72.3065	0.00954161	72.0606	0.0047708	72.328	0	72.0993	0.0047708	72.199	0	71.9494	0.0047708	71.7332	0.0047708	71.971	0	71.8665	0	71.9101	0.0047708	71.9838	0.0047708	72.0645	0.0047708	71.8362	0
71.0107	0	71.2856	0.00954161	71.1081	0	71.7613	0.0047708	71.5675	0.00954161	71.7048	0	71.4523	0	71.5952	0	71.2817	0.0047708	71.1348	0.0047708	71.3246	0	71.3086	0.0047708	71.2924	0.0047708	71.3948	0	71.4272	0	71.2359	0
70.404	0.0047708	70.5597	0	70.5647	0	71.1164	0.00954161	70.9458	0.0047708	71.062	0	70.7663	0	70.9758	0	70.6852	0	70.5769	0.00954161	70.7275	0	70.6738	0	70.612	0	70.8886	0.0047708	70.8071	0	70.6997	0
69.7666	0.0047708	69.9684	0	69.9643	0	70.5571	0.00954161	70.3454	0.0047708	70.3576	0	70.1898	0	70.5312	0.0047708	70.0221	0	69.9288	0.00954161	70.1336	0	70.0251	0	70.0267	0	70.2335	0	70.1757	0	70.2093	0.0047708
69.15	0.0047708	69.3314	0	69.3485	0.0047708	69.9	0.0047708	69.6876	0	69.7539	0	69.5843	0	69.9477	0.0047708	69.3614	0	69.3056	0.0047708	69.5538	0	69.3626	0	69.4172	0	69.5823	0	69.56	0	69.5102	0
68.5401	0.0047708	68.8037	0.0047708	68.702	0	69.2407	0.0047708	69.0483	0.0047708	69.1471	0	69.0097	0.0047708	69.3444	0.0047708	68.7933	0	68.6803	0.0047708	69.0151	0	68.7065	0	68.8179	0.0047708	68.9621	0.0047708	69.033	0	68.957	0.0047708
67.9589	0	68.1969	0.0047708	68.0787	0	68.6085	0.0047708	68.4347	0	68.5762	0	68.4069	0	68.673	0.0047708	68.1467	0	68.0135	0	68.4084	0	68.1037	0	68.3071	0.0047708	68.3873	0.00954161	68.514	0	68.3146	0
67.3455	0.0047708	67.5528	0.0047708	67.4269	0	67.9511	0	67.8517	0.0047708	68.0346	0.00954161	67.7809	0	68.0837	0.0047708	67.6116	0	67.4593	0.00954161	67.8508	0.0047708	67.4932	0	67.7341	0	67.787	0.00954161	67.8786	0	67.6991	0.0047708
66.7866	0.00954161	66.9402	0.0047708	66.9002	0.00954161	67.3875	0.0047708	67.18	0	67.3635	0.0047708	67.1737	0	67.4401	0.0047708	67.0174	0.0047708	66.9013	0	67.2371	0.0047708	66.9679	0.0047708	67.1413	0.0047708	67.1577	0.00954161	67.3019	0	67.0321	0
66.1817	0.00954161	66.3501	0.0047708	66.2823	0.00954161	66.7882	0	66.6575	0.00954161	66.7614	0	66.5143	0	66.8021	0.0047708	66.3406	0	66.3853	0.0047708	66.5183	0.0047708	66.338	0.00954161	66.5301	0.0047708	66.514	0.0047708	66.6324	0	66.4131	0
65.5615	0.00954161	65.7229	0.0047708	65.6608	0.0047708	66.2132	0.0047708	66.0496	0.0047708	66.0958	0	65.9093	0.0047708	66.2389	0.00954161	65.8546	0	65.7871	0.00954161	65.9433	0.0047708	65.6831	0.0047708	65.9296	0.0047708	65.9473	0.0047708	65.9882	0	65.8312	0
64.8802	0.0047708	65.0959	0.0047708	65.1104	0.00954161	65.557	0.0047708	65.4448	0.0047708	65.4513	0	65.286	0	65.6513	0.00954161	65.2429	0	65.1304	0.0047708	65.3547	0.0047708	65.0675	0.0047708	65.237	0.0047708	65.2949	0.0047708	65.4196	0	65.2179	0
64.3236	0.0143124	64.4903	0.0047708	64.5025	0.00954161	64.9717	0.00954161	64.7643	0.0047708	64.9039	0.0047708	64.6651	0	65.0293	0.00954161	64.6248	0	64.5484	0.0047708	64.7304	0.0047708	64.506	0.00954161	64.6349	0.0047708	64.7134	0.0047708	64.8229	0.0047708	64.6379	0
63.6637	0.0047708	63.847	0.0047708	63.853	0.0047708	64.3149	0.00954161	64.1329	0.0047708	64.247	0	64.0433	0	64.3876	0.0047708	64.064	0.0047708	63.8486	0.0047708	64.2056	0.0047708	63.9215	0.00954161	64.0407	0.0047708	64.0336	0	64.1874	0	64.008	0
63.0286	0	63.2687	0.00954161	63.2409	0.0047708	63.7156	0.00954161	63.566	0.0047708	63.6439	0	63.4765	0.0047708	63.7635	0.0047708	63.3856	0	63.2879	0.0047708	63.5359	0.0047708	63.2661	0.00954161	63.4628	0.0047708	63.4635	0.0047708	63.6029	0.0047708	63.3957	0
62.4504	0.0047708	62.6786	0.00954161	62.5726	0.0047708	63.1335	0.00954161	62.913	0.0047708	63.0398	0.0047708	62.8494	0	63.1237	0	62.7739	0	62.6039	0.0047708	62.8869	0.0047708	62.6614	0.0047708	62.855	0.00954161	62.8754	0.0047708	63.0057	0.0047708	62.7948	0
61.8863	0.0047708	62.1292	0.0143124	61.9736	0.0047708	62.5369	0.00954161	62.3623	0.00954161	62.4893	0.00954161	62.1855	0	62.573	0.00954161	62.1727	0.0047708	62.091	0.00954161	62.2333	0	62.0767	0.00954161	62.2703	0.00954161	62.2654	0.0047708	62.3942	0.0047708	62.1734	0.0047708
61.2632	0.0047708	61.4919	0.00954161	61.3556	0	61.9247	0.00954161	61.728	0.0047708	61.8457	0.00954161	61.6777	0.0047708	61.9064	0.0047708	61.5381	0	61.4627	0.0047708	61.7114	0.00954161	61.4776	0.00954161	61.6047	0.00954161	61.6714	0.0047708	61.8407	0.00954161	61.5378	0
60.6801	0.0047708	60.8979	0.00954161	60.7989	0.0047708	61.3523	0.0143124	61.1025	0.00954161	61.2826	0.0143124	61.1347	0.00954161	61.3092	0.0047708	60.938	0	60.848	0.00954161	61.1098	0.00954161	60.88	0.00954161	61.0416	0.00954161	61.0798	0.00954161	61.146	0.0047708	60.9625	0.0047708
60.0415	0.0047708	60.24	0.0047708	60.1471	0.0047708	60.702	0.0143124	60.5045	0.00954161	60.6465	0.00954161	60.5136	0.0143124	60.6557	0.0047708	60.3213	0.0047708	60.1948	0.00954161	60.4443	0.0047708	60.2727	0.00954161	60.3914	0.00954161	60.4273	0.0047708	60.5434	0.0047708	60.3871	0.0047708
59.4602	0.00954161	59.636	0.00954161	59.572	0.00954161	60.1721	0.0190832	59.9061	0.00954161	60.0401	0.00954161	59.8912	0.00954161	60.0461	0.0047708	59.7166	0	59.6031	0.0047708	59.8222	0.0047708	59.6434	0.0047708	59.7778	0.00954161	59.8856	0.0143124	59.9466	0.00954161	59.7592	0.0047708
58.8654	0.00954161	58.969	0.0047708	59.0296	0.00954161	59.5131	0.00954161	59.3632	0.00954161	59.4528	0.00954161	59.2031	0.0047708	59.4194	0	59.1111	0	58.9687	0	59.2696	0.00954161	58.944	0	59.1479	0.00954161	59.2406	0.0047708	59.3332	0.00954161	59.153	0.0047708
58.1875	0.0047708	58.3512	0.0047708	58.367	0	58.896	0.00954161	58.7282	0.00954161	58.8362	0.00954161	58.5835	0.0047708	58.8232	0.0047708	58.4507	0	58.3844	0.0047708	58.5721	0	58.4099	0.0047708	58.5589	0.0047708	58.6814	0.00954161	58.7425	0.00954161	58.5433	0
57.5769	0.0047708	57.7733	0.0047708	57.761	0.0047708	58.2965	0.00954161	58.1051	0.0047708	58.1806	0.0047708	57.9555	0.0047708	58.2579	0	57.8932	0	57.7535	0.0047708	57.9769	0	57.8183	0.0047708	57.9827	0.0143124	58.0101	0.0047708	58.1131	0.0047708	57.9554	0.0047708
56.9384	0.0047708	57.1623	0.0047708	57.1386	0.0047708	57.6581	0.00954161	57.4301	0.0047708	57.6446	0.00954161	57.3334	0.00954161	57.6688	0.0047708	57.2615	0.0047708	57.1608	0.0047708	57.4567	0.00954161	57.1672	0	57.377	0.00954161	57.4745	0.0143124	57.5986	0.0143124	57.3409	0.0047708
56.3845	0.00954161	56.5787	0.00954161	56.5271	0.0047708	57.0304	0.0047708	56.8701	0.00954161	56.9716	0.00954161	56.7114	0.00954161	57.0978	0.00954161	56.6365	0	56.5307	0.0047708	56.8273	0.0047708	56.5111	0	56.722	0	56.7702	0.00954161	56.9473	0.0143124	56.6928	0.0047708
55.7288	0.00954161	55.9008	0.0047708	55.997	0.00954161	56.4367	0.00954161	56.2345	0.0047708	56.3827	0.00954161	56.1673	0.0143124	56.4081	0.0047708	55.9921	0	55.9072	0.0047708	56.2226	0.0047708	55.9146	0	56.1273	0.0047708	56.1748	0.00954161	56.392	0.00954161	56.1259	0.0047708
55.1121	0.00954161	55.3439	0.00954161	55.2637	0.0047708	55.7768	0.0047708	55.6591	0.00954161	55.8024	0.0143124	55.51	0.00954161	55.8103	0.0047708	55.4081	0	55.2879	0	55.5652	0	55.2715	0	55.5155	0	55.5157	0.0047708	55.7667	0.00954161	55.4701	0.0047708
54.4302	0	54.6842	0.0047708	54.695	0.00954161	55.1929	0.0047708	55.0078	0.00954161	55.0718	0.00954161	54.9564	0.00954161	55.1766	0.0047708	54.8053	0.0047708	54.7076	0.0047708	54.9393	0	54.647	0.0047708	54.9146	0.00954161	54.8936	0.0047708	55.1628	0.00954161	54.8064	0.0047708
53.9702	0.00954161	54.0782	0.0047708	54.0419	0.00954161	54.5541	0.00954161	54.4187	0.00954161	54.5341	0.00954161	54.4113	0.0143124	54.5441	0.0047708	54.162	0	54.1662	0.0047708	54.3901	0.0047708	54.0457	0	54.3365	0.00954161	54.314	0.00954161	54.5483	0.00954161	54.1699	0
53.2758	0.0047708	53.4826	0.0047708	53.4133	0.00954161	53.9717	0.00954161	53.7697	0.00954161	53.936	0.0047708	53.7381	0.00954161	53.8912	0.0047708	53.6279	0	53.5318	0.0047708	53.6836	0.0047708	53.4505	0	53.676	0.00954161	53.6936	0.00954161	53.8405	0.0047708	53.5825	0
52.7061	0.0047708	52.8665	0	52.8681	0.0143124	53.3568	0.00954161	53.177	0.0047708	53.3131	0.0047708	53.168	0.00954161	53.2762	0.0047708	52.9441	0	52.9202	0.0047708	53.0929	0	52.872	0	53.0641	0.0047708	53.0594	0.00954161	53.2511	0.0047708	52.9176	0
52.0598	0	52.2502	0.0047708	52.1951	0.00954161	52.734	0.0047708	52.5412	0	52.724	0.0047708	52.5328	0.0047708	52.7168	0.0047708	52.4013	0	52.2784	0.0047708	52.5089	0.0047708	52.2765	0	52.4843	0.0047708	52.5292	0.0143124	52.632	0.00954161	52.3582	0.0047708
51.4846	0.0047708	51.6875	0.00954161	51.6646	0.0047708	52.148	0.0047708	51.9775	0.0047708	52.1161	0.00954161	51.9011	0.00954161	52.0369	0	51.8079	0.0047708	51.6393	0.0047708	51.8486	0	51.6021	0	51.8581	0.00954161	51.8868	0.00954161	51.9757	0.0047708	51.7186	0
50.8245	0	51.0323	0.0047708	51.0935	0.00954161	51.5314	0.0047708	51.3763	0.0047708	51.463	0.0047708	51.2735	0.0047708	51.4816	0.0047708	51.2101	0.0047708	51.0616	0.0047708	51.1907	0	50.9898	0	51.2273	0.00954161	51.283	0.00954161	51.3999	0.00954161	51.2151	0
50.1682	0	50.4308	0.0047708	50.4547	0.00954161	50.9517	0.00954161	50.7713	0.0047708	50.8057	0	50.6591	0.00954161	50.901	0	50.5026	0	50.4727	0.00954161	50.603	0	50.3748	0	50.6703	0.0143124	50.6857	0.00954161	50.8155	0.00954161	50.602	0
49.5814	0	49.8368	0.00954161	49.7708	0.0047708	50.3447	0.0047708	50.0954	0	50.2258	0.0047708	50.0587	0.0047708	50.2458	0	49.9822	0.0047708	49.807	0.00954161	50.071	0	49.7983	0.0047708	49.9951	0.00954161	50.0393	0.00954161	50.1717	0.00954161	49.9571	0
48.9954	0.0047708	49.171	0.0047708	49.1789	0.0047708	49.7576	0.00954161	49.4882	0	49.6375	0.0047708	49.4375	0.00954161	49.6691	0	49.3638	0.0047708	49.1823	0.00954161	49.5033	0	49.1846	0.0047708	49.3974	0.00954161	49.4179	0.00954161	49.552	0	49.3641	0
48.3488	0.0047708	48.5384	0.0047708	48.5762	0.00954161	49.0905	0.0047708	48.8721	0	48.9495	0	48.8068	0.0047708	49.0139	0	48.6764	0.0047708	48.5739	0.00954161	48.8221	0	48.5335	0	48.8031	0.0047708	48.8036	0.0047708	48.9747	0	48.7051	0
47.7708	0.0047708	47.9797	0.00954161	47.9642	0.00954161	48.4371	0.0047708	48.2747	0.0047708	48.3233	0	48.1902	0.0047708	48.4254	0	48.0711	0.0047708	47.986	0.00954161	48.2038	0	47.9174	0	48.1844	0.0047708	48.1401	0.0047708	48.3603	0	48.0993	0
47.1184	0.0047708	47.3126	0.0047708	47.3071	0.00954161	47.8448	0.00954161	47.6718	0.00954161	47.6769	0	47.5996	0.0047708	47.779	0	47.4251	0	47.476	0.00954161	47.635	0	47.3234	0.0047708	47.5143	0	47.5301	0.0047708	47.7476	0	47.4864	0
46.5422	0.0047708	46.7631	0.0047708	46.6906	0.0047708	47.2127	0.0047708	47.063	0.00954161	47.1653	0.0047708	47.0469	0.0047708	47.1924	0	46.881	0	46.7883	0.00954161	46.9881	0	46.6667	0	46.9424	0.0047708	46.8469	0	47.1409	0.0047708	46.8559	0
45.9947	0.00954161	46.1246	0.00954161	46.0696	0.0047708	46.5889	0.0047708	46.453	0.00954161	46.5805	0.00954161	46.4286	0.00954161	46.5935	0.00954161	46.2552	0	46.2345	0.00954161	46.3433	0	46.0919	0.0047708	46.3283	0.0047708	46.2705	0.0047708	46.4911	0	46.2721	0
45.343	0.00954161	45.5515	0.00954161	45.4751	0.0047708	45.9836	0.00954161	45.7732	0.0047708	45.9759	0.00954161	45.8247	0.00954161	46.0039	0.00954161	45.6704	0	45.5937	0.00954161	45.7156	0	45.5089	0.0047708	45.7467	0.0047708	45.7238	0.00954161	45.8505	0	45.6247	0
44.7216	0.00954161	44.9416	0.0143124	44.8249	0.0047708	45.3493	0.0047708	45.1787	0.0047708	45.3175	0.00954161	45.2109	0.00954161	45.3386	0.0047708	45.0424	0	44.9669	0.00954161	45.0823	0	44.9394	0.00954161	45.1552	0.00954161	45.087	0.0047708	45.2631	0	45.0289	0
44.1079	0.00954161	44.3518	0.0143124	44.2398	0.0047708	44.7964	0.00954161	44.6671	0.00954161	44.7291	0.00954161	44.5723	0.00954161	44.7402	0.0047708	44.4302	0	44.3473	0.00954161	44.4643	0	44.3275	0.00954161	44.5542	0.00954161	44.5651	0.0143124	44.5858	0	44.4361	0
43.5374	0.00954161	43.6897	0.00954161	43.6701	0.00954161	44.1716	0.00954161	44.0104	0.00954161	44.1879	0.0143124	43.9536	0.00954161	44.1147	0	43.7745	0	43.7047	0.00954161	43.8383	0	43.6646	0.0047708	43.8672	0.0047708	43.938	0.0143124	43.9523	0	43.8162	0
42.8988	0.00954161	43.0157	0.00954161	43.0563	0.0047708	43.6367	0.0143124	43.3933	0.00954161	43.4839	0.00954161	43.3238	0.00954161	43.5395	0.0047708	43.1966	0	43.1416	0.0143124	43.2433	0	43.0611	0.00954161	43.2929	0.00954161	43.2978	0.0143124	43.3794	0	43.2328	0
42.2623	0.0047708	42.4609	0.00954161	42.4754	0.0047708	42.9898	0.0143124	42.8697	0.0143124	42.8324	0.00954161	42.6951	0.0047708	42.9048	0.0047708	42.5378	0	42.4782	0.0143124	42.7415	0.0047708	42.512	0.0143124	42.7145	0.00954161	42.6894	0.0143124	42.7427	0	42.6656	0.0047708
41.6151	0.0047708	41.8557	0.0143124	41.8622	0.00954161	42.3313	0.0143124	42.1734	0.00954161	42.3032	0.0143124	42.0835	0.0047708	42.2989	0.00954161	41.9479	0	41.8557	0.00954161	42.0872	0.00954161	41.8948	0.0143124	42.04	0.00954161	42.0302	0.00954161	42.2528	0.00954161	42.0243	0.0047708
41.0617	0.00954161	41.2375	0.0143124	41.2554	0.00954161	41.7697	0.0190832	41.5315	0.00954161	41.6517	0.00954161	41.4795	0.0047708	41.6749	0.0047708	41.2982	0	41.2814	0.00954161	41.5654	0.00954161	41.2473	0.0143124	41.5062	0.0143124	41.3848	0.00954161	41.5915	0.0047708	41.4496	0.00954161
40.4401	0.00954161	40.6151	0.0143124	40.617	0.00954161	41.115	0.0190832	40.9315	0.00954161	41.002	0.00954161	40.8545	0.00954161	41.0422	0.00954161	40.6833	0	40.6804	0.0143124	40.9526	0.0143124	40.6782	0.0143124	40.8906	0.00954161	40.8073	0.00954161	41.0354	0.0047708	40.7905	0.00954161
39.8039	0.0047708	39.9941	0.00954161	39.98	0.00954161	40.5173	0.0143124	40.2909	0.0047708	40.4126	0.00954161	40.3032	0.00954161	40.4529	0.0047708	40.0729	0	40.063	0.0143124	40.2558	0.00954161	40.0316	0.00954161	40.2569	0.0143124	40.2534	0.0143124	40.3293	0.0047708	40.18	0.0047708
39.2462	0.00954161	39.4425	0.0143124	39.3723	0.00954161	39.9502	0.0190832	39.7076	0.00954161	39.7883	0.00954161	39.6866	0.00954161	39.8181	0.00954161	39.4684	0	39.5369	0.0190832	39.7024	0.0143124	39.4297	0.0143124	39.6773	0.0143124	39.608	0.00954161	39.7444	0.0047708	39.5959	0.0143124
38.6616	0.00954161	38.7947	0.00954161	38.7751	0.0047708	39.3228	0.0190832	39.0625	0.00954161	39.2459	0.0143124	39.0574	0.00954161	39.1965	0.0047708	38.8641	0	38.9065	0.0190832	39.0543	0.0143124	38.8627	0.0143124	38.9986	0.0143124	39.0398	0.00954161	39.146	0.0047708	39.0013	0.0143124
37.995	0.00954161	38.1924	0.0143124	38.138	0.00954161	38.6737	0.0190832	38.4845	0.00954161	38.6421	0.0143124	38.5086	0.0143124	38.6598	0.00954161	38.2921	0.0047708	38.2534	0.0143124	38.4351	0.0143124	38.174	0.0047708	38.3929	0.00954161	38.3862	0.00954161	38.5222	0.00954161	38.3391	0.00954161
37.3924	0.0047708	37.5866	0.0143124	37.5331	0.0047708	38.1292	0.0190832	37.8799	0.0047708	38.0114	0.00954161	37.8791	0.0143124	38.0179	0.00954161	37.6838	0.0047708	37.6602	0.0190832	37.8175	0.00954161	37.618	0.0143124	37.8275	0.0190832	37.8419	0.0143124	37.8747	0.0047708	37.7573	0.00954161
36.7563	0.0047708	36.9745	0.0143124	36.9661	0.00954161	37.5606	0.023854	37.2987	0.00954161	37.4438	0.0143124	37.2407	0.00954161	37.4327	0.0143124	37.0419	0	36.9826	0.00954161	37.2812	0.0190832	36.9572	0.00954161	37.1927	0.0190832	37.1972	0.00954161	37.3021	0.00954161	37.1865	0.00954161
36.0659	0.0047708	36.3299	0.00954161	36.3248	0.0047708	36.8792	0.0143124	36.7274	0.00954161	36.8194	0.0143124	36.548	0.00954161	36.8228	0.00954161	36.4119	0.0047708	36.3389	0.00954161	36.6576	0.0190832	36.3611	0.00954161	36.5402	0.00954161	36.6048	0.0143124	36.671	0.00954161	36.5816	0.00954161
35.4933	0.0047708	35.6952	0.00954161	35.6993	0.0047708	36.1958	0.0143124	36.0744	0.00954161	36.2033	0.0143124	35.9637	0.0047708	36.2443	0.0047708	35.8083	0.0047708	35.7963	0.0143124	36.0465	0.0190832	35.7032	0.00954161	36.0125	0.0190832	35.9426	0.00954161	36.1092	0.00954161	35.9406	0.0047708
34.96	0.00954161	35.1127	0.00954161	35.107	0.00954161	35.6712	0.0190832	35.4701	0.00954161	35.5714	0.0143124	35.3381	0.00954161	35.584	0.00954161	35.161	0.00954161	35.2051	0.0143124	35.402	0.00954161	35.1022	0.00954161	35.3635	0.0143124	35.3132	0.00954161	35.4777	0.00954161	35.3868	0.0143124
34.3741	0.0143124	34.5012	0.00954161	34.515	0.00954161	35.0036	0.0143124	34.849	0.00954161	34.9715	0.0143124	34.8184	0.0143124	35.0739	0.0143124	34.5862	0.00954161	34.4805	0.0047708	34.87	0.0190832	34.4904	0.00954161	34.8162	0.0143124	34.7775	0.0190832	34.9251	0.00954161	34.6894	0.0047708
33.7631	0.0143124	33.8802	0.00954161	33.908	0.00954161	34.412	0.0143124	34.2203	0.0143124	34.3822	0.0143124	34.1649	0.00954161	34.3514	0.00954161	33.9893	0.0047708	33.9932	0.0190832	34.2166	0.0143124	33.9428	0.00954161	34.2093	0.00954161	34.1419	0.0143124	34.2642	0.0047708	34.1307	0.00954161
33.1571	0.0143124	33.2812	0.00954161	33.2274	0.00954161	33.8096	0.0190832	33.654	0.0143124	33.7569	0.0143124	33.6305	0.0143124	33.7192	0.0047708	33.359	0.0047708	33.3953	0.0190832	33.6491	0.0190832	33.3375	0.00954161	33.5342	0.00954161	33.5406	0.0143124	33.6759	0.00954161	33.4853	0.00954161
32.5246	0.00954161	32.6839	0.00954161	32.6868	0.0143124	33.2182	0.0190832	33.0384	0.0190832	33.0915	0.00954161	32.9863	0.0143124	33.128	0.0047708	32.7682	0.0047708	32.7758	0.0143124	32.9841	0.0143124	32.6661	0.0047708	32.913	0.00954161	32.9462	0.0143124	33.0098	0.00954161	32.8314	0.0047708
31.94	0.00954161	32.1219	0.0143124	32.05	0.0143124	32.6123	0.0143124	32.451	0.0143124	32.5333	0.0143124	32.4612	0.0190832	32.4722	0.0047708	32.2563	0.00954161	32.1773	0.0143124	32.3295	0.00954161	32.0706	0.0047708	32.2974	0.00954161	32.2987	0.0143124	32.4149	0.0047708	32.2675	0.00954161
31.3664	0.0143124	31.4841	0.0143124	31.4158	0.00954161	31.9735	0.0190832	31.8114	0.0143124	32.0239	0.0190832	31.782	0.0143124	31.9117	0.00954161	31.5776	0.0047708	31.5848	0.0143124	31.7351	0.00954161	31.5343	0.00954161	31.6828	0.00954161	31.7097	0.0143124	31.8071	0.00954161	31.6462	0.00954161
30.7113	0.0143124	30.8474	0.0143124	30.8256	0.0143124	31.3773	0.0190832	31.2446	0.0143124	31.32	0.00954161	31.1527	0.0143124	31.2797	0.00954161	30.949	0.0047708	30.9067	0.0143124	31.1411	0.0143124	30.9113	0.00954161	31.0596	0.0143124	31.0966	0.0143124	31.1811	0.00954161	31.0284	0.00954161
30.039	0.00954161	30.2892	0.0143124	30.2643	0.0143124	30.7819	0.0143124	30.6714	0.0143124	30.7063	0.0143124	30.5828	0.0190832	30.7171	0.00954161	30.3503	0.0047708	30.2906	0.0143124	30.537	0.0143124	30.2137	0.0047708	30.4723	0.0143124	30.5214	0.0143124	30.547	0.0047708	30.4335	0.00954161
29.4494	0.00954161	29.6601	0.0143124	29.6671	0.0143124	30.1869	0.0143124	30.0284	0.0143124	30.1004	0.0143124	29.9378	0.0143124	30.0564	0.00954161	29.6963	0.0047708	29.6588	0.00954161	29.8517	0.00954161	29.6709	0.00954161	29.8361	0.0143124	29.9074	0.0143124	29.9303	0.0047708	29.7977	0.00954161
28.8549	0.00954161	29.0219	0.0143124	29.0755	0.0190832	29.5819	0.0143124	29.3633	0.00954161	29.5103	0.0190832	29.373	0.0190832	29.5204	0.0143124	29.0809	0.0047708	29.084	0.0143124	29.3024	0.00954161	29.0383	0.00954161	29.2657	0.0143124	29.2717	0.00954161	29.3936	0.00954161	29.2482	0.00954161
28.1805	0.00954161	28.3807	0.00954161	28.4655	0.0190832	28.9311	0.0143124	28.7792	0.0143124	28.8601	0.0143124	28.6951	0.0143124	28.8536	0.00954161	28.4803	0.00954161	28.5027	0.0190832	28.7481	0.0143124	28.4224	0.0143124	28.6271	0.00954161	28.6499	0.0143124	28.7076	0.0047708	28.6614	0.0143124
27.5957	0.00954161	27.7375	0.00954161	27.7861	0.0143124	28.3547	0.0143124	28.1835	0.0143124	28.2888	0.0190832	28.0522	0.0143124	28.2547	0.00954161	27.9198	0.00954161	27.8584	0.0190832	28.1637	0.00954161	27.7825	0.0143124	28.045	0.00954161	27.9926	0.0143124	28.1281	0.0047708	28.0139	0.0143124
26.9445	0.00954161	27.1475	0.00954161	27.1763	0.0190832	27.6874	0.0143124	27.53	0.0143124	27.6065	0.0143124	27.4695	0.0190832	27.6909	0.0143124	27.3617	0.0143124	27.2931	0.023854	27.5303	0.0143124	27.1245	0.00954161	27.4612	0.00954161	27.3716	0.0143124	27.5359	0.0047708	27.3514	0.00954161
26.2779	0.00954161	26.502	0.00954161	26.6049	0.0143124	27.0582	0.0143124	26.9522	0.0143124	26.9778	0.0190832	26.8261	0.0190832	27.0177	0.00954161	26.6819	0.00954161	26.6152	0.0190832	26.8851	0.00954161	26.5047	0.00954161	26.8505	0.0143124	26.8192	0.0143124	26.9307	0.0047708	26.752	0.0143124
25.7692	0.0143124	25.8472	0.0047708	25.9518	0.0190832	26.4322	0.0143124	26.2903	0.0143124	26.3377	0.0143124	26.2541	0.0190832	26.3709	0.00954161	26.1164	0.00954161	26.0914	0.0190832	26.269	0.0143124	25.8905	0.00954161	26.2021	0.00954161	26.1381	0.0143124	26.2933	0.0047708	26.1411	0.00954161
25.1729	0.0143124	25.2807	0.00954161	25.3107	0.0143124	25.825	0.0143124	25.6797	0.0190832	25.7395	0.0143124	25.6537	0.0143124	25.7714	0.00954161	25.4442	0.00954161	25.4736	0.0190832	25.6327	0.00954161	25.3151	0.00954161	25.6011	0.0143124	25.4434	0.00954161	25.6844	0.00954161	25.5254	0.0143124
24.5729	0.0143124	24.706	0.00954161	24.6931	0.0143124	25.1859	0.0143124	25.0229	0.0143124	25.1657	0.0143124	25.05	0.0143124	25.1834	0.0143124	24.9235	0.0143124	24.8642	0.0190832	25.0333	0.00954161	24.687	0.00954161	24.9942	0.0143124	24.881	0.0143124	25.0629	0.00954161	24.9443	0.0143124
23.9452	0.0143124	24.09	0.00954161	24.0218	0.0143124	24.5918	0.0190832	24.3882	0.0143124	24.5122	0.0143124	24.4067	0.0190832	24.5194	0.0143124	24.29	0.00954161	24.2567	0.0190832	24.3973	0.0143124	24.0959	0.00954161	24.3628	0.0143124	24.2509	0.00954161	24.4969	0.00954161	24.1927	0.0047708
23.2601	0.00954161	23.3881	0.0047708	23.413	0.00954161	24.0055	0.0143124	23.8053	0.0143124	23.9451	0.0143124	23.8048	0.0190832	23.8439	0.00954161	23.6888	0.00954161	23.5986	0.0190832	23.7719	0.0143124	23.4941	0.0143124	23.7572	0.0190832	23.6694	0.0143124	23.8384	0.00954161	23.6434	0.00954161
22.6571	0.00954161	22.8044	0.00954161	22.8497	0.0143124	23.3687	0.00954161	23.2287	0.0190832	23.3061	0.0143124	23.2143	0.0190832	23.2583	0.00954161	23.05	0.00954161	22.9847	0.0190832	23.1168	0.00954161	22.834	0.00954161	23.1399	0.0190832	23.0937	0.0143124	23.1915	0.00954161	23.0562	0.00954161
22.0422	0.0143124	22.2464	0.00954161	22.2713	0.0143124	22.7328	0.0143124	22.586	0.0143124	22.6557	0.0143124	22.5375	0.0143124	22.7341	0.0143124	22.3981	0.00954161	22.399	0.023854	22.5157	0.00954161	22.2345	0.0143124	22.4602	0.0143124	22.476	0.0143124	22.5232	0.00954161	22.4643	0.0143124
21.3972	0.00954161	21.596	0.0143124	21.6216	0.0143124	22.1002	0.0143124	22.0508	0.0190832	22.1086	0.0190832	21.9212	0.0143124	22.1461	0.0190832	21.7923	0.00954161	21.7975	0.0190832	21.9088	0.0143124	21.6915	0.0143124	21.8325	0.0143124	21.8759	0.0190832	21.9841	0.0190832	21.9192	0.0143124
20.8219	0.00954161	20.9988	0.00954161	21.009	0.0143124	21.5297	0.0190832	21.4106	0.0190832	21.4665	0.0143124	21.2819	0.0143124	21.5837	0.0190832	21.1699	0.00954161	21.1053	0.0190832	21.3508	0.0143124	21.0118	0.0143124	21.2781	0.0190832	21.2059	0.0143124	21.3378	0.0143124	21.2185	0.00954161
20.1635	0.0047708	20.391	0.0143124	20.398	0.0143124	20.9311	0.023854	20.8005	0.0190832	20.8563	0.0143124	20.6994	0.0190832	20.967	0.0190832	20.5502	0.0143124	20.5041	0.0190832	20.7122	0.00954161	20.4085	0.0143124	20.677	0.0190832	20.6009	0.0143124	20.7147	0.0143124	20.6318	0.00954161
19.5623	0.00954161	19.7807	0.0143124	19.7883	0.0143124	20.2939	0.0190832	20.1434	0.0143124	20.2331	0.0143124	20.0798	0.0143124	20.2712	0.0143124	19.894	0.00954161	19.8903	0.023854	20.0908	0.00954161	19.8128	0.0143124	20.0632	0.0190832	20.015	0.0190832	20.1869	0.0143124	19.9093	0.0047708
18.9945	0.00954161	19.1363	0.0143124	19.1301	0.00954161	19.6652	0.023854	19.5704	0.0190832	19.6887	0.0190832	19.4642	0.0143124	19.6613	0.0143124	19.2331	0.00954161	19.3134	0.023854	19.4715	0.00954161	19.1914	0.00954161	19.4103	0.0143124	19.4466	0.0190832	19.4987	0.00954161	19.4054	0.0143124
18.355	0.00954161	18.5639	0.00954161	18.5747	0.0143124	19.1036	0.023854	18.9994	0.0190832	19.0492	0.0190832	18.8371	0.0143124	19.0477	0.0143124	18.7049	0.00954161	18.6603	0.0190832	18.8339	0.00954161	18.5941	0.00954161	18.8328	0.0190832	18.8107	0.0190832	18.8557	0.00954161	18.7501	0.00954161
17.7804	0.00954161	18.0166	0.0143124	17.9169	0.00954161	18.439	0.023854	18.3023	0.0190832	18.4196	0.0190832	18.2416	0.0143124	18.4815	0.0143124	18.0657	0.00954161	18.0704	0.0190832	18.2888	0.0143124	17.9797	0.0143124	18.2197	0.0190832	18.1595	0.00954161	18.2703	0.00954161	18.157	0.0143124
17.133	0.0047708	17.3204	0.00954161	17.2561	0.0047708	17.8572	0.0190832	17.7331	0.0190832	17.8275	0.0143124	17.597	0.0143124	17.855	0.0190832	17.4578	0.00954161	17.4997	0.0190832	17.6309	0.0143124	17.4463	0.0190832	17.5896	0.0190832	17.5495	0.0143124	17.6734	0.00954161	17.5867	0.0143124
16.5252	0.00954161	16.6972	0.00954161	16.6941	0.00954161	17.2842	0.023854	17.1079	0.0143124	17.2026	0.0143124	17.0684	0.0190832	17.2581	0.0190832	16.8552	0.00954161	16.834	0.0190832	17.009	0.0143124	16.8133	0.0143124	16.9572	0.0190832	16.9366	0.0143124	17.0031	0.00954161	16.9514	0.0143124
15.8684	0.0047708	16.151	0.0143124	16.0736	0.00954161	16.6765	0.023854	16.5043	0.0190832	16.6005	0.0143124	16.4011	0.0143124	16.5839	0.0143124	16.2539	0.00954161	16.2477	0.0190832	16.3675	0.00954161	16.1855	0.0143124	16.3934	0.023854	16.3737	0.0143124	16.4561	0.0143124	16.3151	0.0143124
15.2611	0.00954161	15.4244	0.00954161	15.4831	0.0047708	16.0935	0.023854	15.9484	0.0190832	15.9925	0.0143124	15.768	0.0190832	15.982	0.0190832	15.6462	0.0143124	15.618	0.0190832	15.7933	0.0143124	15.5873	0.0143124	15.7774	0.023854	15.7488	0.0143124	15.8027	0.00954161	15.7443	0.0143124
14.6133	0.0047708	14.8481	0.0143124	14.9221	0.00954161	15.4159	0.0190832	15.2731	0.0143124	15.3137	0.0143124	15.1771	0.023854	15.38	0.0143124	14.9819	0.00954161	14.9242	0.0143124	15.1745	0.00954161	14.8684	0.00954161	15.1162	0.0190832	15.0788	0.00954161	15.2082	0.0143124	15.1183	0.0143124
14.0017	0.00954161	14.2423	0.0143124	14.2461	0.0047708	14.8305	0.023854	14.6951	0.0143124	14.7337	0.0143124	14.5056	0.0143124	14.8031	0.0143124	14.3999	0.00954161	14.3502	0.0143124	14.6148	0.0143124	14.2951	0.00954161	14.5206	0.0190832	14.4392	0.00954161	14.5827	0.00954161	14.5066	0.0143124
13.3898	0.00954161	13.6429	0.0143124	13.629	0.0047708	14.1826	0.023854	14.1094	0.0143124	14.096	0.0190832	13.9182	0.0190832	14.172	0.0190832	13.7925	0.0190832	13.7131	0.0143124	14.0059	0.0190832	13.6724	0.0143124	14.0049	0.023854	13.7845	0.00954161	13.9491	0.00954161	13.9307	0.0143124
12.8136	0.00954161	12.9822	0.00954161	12.971	0.0047708	13.5787	0.023854	13.3875	0.00954161	13.4204	0.0143124	13.3424	0.0190832	13.5649	0.0190832	13.1987	0.0143124	13.1736	0.0190832	13.3915	0.0143124	13.0271	0.0143124	13.3509	0.0190832	13.2142	0.0143124	13.3664	0.00954161	13.2779	0.0143124
12.1962	0.0143124	12.419	0.0143124	12.3787	0.00954161	12.9055	0.023854	12.7811	0.0143124	12.9185	0.0190832	12.7155	0.0190832	12.9753	0.0190832	12.5246	0.00954161	12.5433	0.0190832	12.7393	0.0143124	12.4615	0.0143124	12.7355	0.0190832	12.5784	0.00954161	12.6983	0.0047708	12.6826	0.0190832
11.5591	0.0047708	11.7743	0.0143124	11.7395	0.00954161	12.3588	0.0286248	12.1379	0.00954161	12.2515	0.0143124	12.0674	0.0190832	12.2655	0.0143124	11.966	0.0143124	11.8706	0.0143124	12.1401	0.0143124	11.8618	0.0190832	12.1591	0.0190832	11.9304	0.00954161	12.1649	0.00954161	11.9973	0.0143124
10.9819	0.00954161	11.1778	0.00954161	11.1347	0.00954161	11.7335	0.0190832	11.5564	0.00954161	11.7205	0.0190832	11.4966	0.0190832	11.7124	0.0190832	11.3147	0.00954161	11.324	0.0190832	11.4868	0.00954161	11.2419	0.0143124	11.4773	0.0143124	11.3911	0.00954161	11.4916	0.00954161	11.36	0.00954161
10.3331	0.0047708	10.546	0.0047708	10.5026	0.0047708	11.1541	0.023854	10.8534	0.0047708	11.0208	0.0143124	10.8721	0.0143124	11.0369	0.0143124	10.7279	0.00954161	10.7074	0.0190832	10.8972	0.0143124	10.6656	0.0190832	10.8897	0.0143124	10.7281	0.00954161	10.8894	0.00954161	10.7588	0.0143124
9.74621	0.00954161	9.9765	0.00954161	9.93257	0.00954161	10.5014	0.023854	10.3614	0.0143124	10.476	0.0143124	10.1869	0.0143124	10.4181	0.00954161	10.1385	0.00954161	10.0915	0.0190832	10.1985	0.00954161	10.019	0.0143124	10.1694	0.00954161	10.1518	0.00954161	10.2918	0.0143124	10.195	0.0143124
9.12051	0.00954161	9.3021	0.00954161	9.32107	0.00954161	9.84857	0.0143124	9.71625	0.00954161	9.83901	0.0143124	9.61938	0.0143124	9.82797	0.0143124	9.54052	0.00954161	9.4268	0.0143124	9.61172	0.00954161	9.35213	0.00954161	9.54015	0.0143124	9.53199	0.0143124	9.67912	0.0143124	9.54692	0.0190832
8.47838	0.0047708	8.7247	0.00954161	8.71507	0.00954161	9.24197	0.0143124	9.12395	0.00954161	9.23011	0.0143124	8.98075	0.00954161	9.25217	0.0143124	8.86749	0.0047708	8.801	0.0143124	9.03362	0.00954161	8.80436	0.0143124	8.91282	0.00954161	8.89546	0.00954161	9.02968	0.00954161	8.90056	0.00954161
7.85898	0.0047708	8.05527	0.0047708	8.203	0.0143124	8.65747	0.0143124	8.55968	0.0143124	8.62411	0.0143124	8.36815	0.00954161	8.58777	0.0143124	8.25419	0.0047708	8.1683	0.0143124	8.41812	0.00954161	8.16726	0.0143124	8.34545	0.0143124	8.29596	0.00954161	8.45942	0.0143124	8.23953	0.0047708
7.23228	0.0047708	7.46847	0.0047708	7.47317	0.00954161	8.06201	0.0190832	7.87412	0.0047708	7.95137	0.00954161	7.74045	0.00954161	7.98767	0.0143124	7.60009	0.0047708	7.559	0.0143124	7.77602	0.00954161	7.54526	0.0143124	7.70905	0.0143124	7.71036	0.00954161	7.79582	0.0143124	7.64513	0.0047708
6.58718	0.0047708	6.86	0.00954161	6.89084	0.0047708	7.37847	0.0143124	7.27542	0.0047708	7.28474	0.0047708	7.12895	0.00954161	7.40297	0.0143124	7.01269	0.0047708	6.86916	0.00954161	7.13938	0.0047708	6.92586	0.0143124	7.15115	0.0143124	7.15979	0.0143124	7.16338	0.00954161	7.03083	0.0047708
5.98884	0	6.18354	0	6.24494	0.0047708	6.79677	0.0143124	6.61795	0.00954161	6.67914	0.0047708	6.55045	0.00954161	6.79687	0.0143124	6.36409	0.0047708	6.324	0.0143124	6.56545	0	6.29133	0.00954161	6.45482	0.00954161	6.41723	0.0047708	6.59398	0.00954161	6.40989	0
5.39698	0.0047708	5.55494	0	5.51244	0.0047708	6.11634	0.00954161	6.01815	0.00954161	6.01344	0.0047708	5.91575	0.00954161	6.19961	0.0190832	5.76426	0	5.66866	0.00954161	5.96098	0.0047708	5.64613	0.00954161	5.88102	0.00954161	5.76143	0.0047708	5.96288	0.00954161	5.33848	-0.0620185
4.69794	0	4.98674	0	4.991	0	5.48024	0.00954161	5.36392	0.0047708	5.43584	0.0047708	5.28805	0.00954161	5.52724	0.00954161	5.19432	0.00954161	5.02123	0.0047708	5.31398	0.0047708	4.9739	0.0047708	5.27722	0.00954161	5.17333	0.0047708	5.38798	0.00954161	2.60936	-0.367341
4.08681	-0.00477066	4.32274	0	4.3086	0	4.84781	0.0047708	4.67508	0	4.84044	0.0047708	4.60922	0.0047708	4.90534	0.00954161	4.53469	0.0047708	4.43653	0.0047708	4.73708	0.0047708	4.4114	0.0047708	4.62459	0.0047708	3.37019	-0.166973	4.71685	0.0047708	2.11569	-0.36257
0.908384	-0.386423	2.22725	-0.224221	0.695931	-0.448442	4.24821	0.0047708	2.60253	-0.21945	4.18041	0	3.99249	0	4.24251	0.0047708	3.86536	0	3.39632	-0.0572479	3.64817	-0.0572479	3.12017	-0.0906425	4.02116	0	0	-0.572479	4.12755	0.0047708	1.10724	-0.415047
0	-0.429359	0	-0.457983	0	-0.453212	3.12987	-0.0620185	0	-0.51046	1.38716	-0.324405	0.957184	-0.36257	3.56988	0	0.646232	-0.395965	0.937917	-0.329175	1.56595	-0.271927	0	-0.462754	3.35536	0	-0.368147	-0.534314	2.87965	-0.0858718	0	-0.481837
-0.453611	-0.400735	-0.258015	-0.415047	-0.436642	-0.429359	0	-0.43413	-0.333684	-0.462754	0	-0.438901	0	-0.405506	2.51263	-0.0667892	0	-0.400735	0	-0.376882	0.767258	-0.300551	-0.442541	-0.438901	2.00163	-0.109725	-0.747794	-0.496148	0	-0.410277	-0.599137	-0.472295
-0.829889	-0.367341	-0.853489	-0.395965	-0.874521	-0.395965	-0.432842	-0.410277	-0.560436	-0.410277	-0.394611	-0.410277	-0.505405	-0.391194	0	-0.343487	-0.566968	-0.395965	-0.484673	-0.357799	0	-0.324405	-0.832452	-0.410277	0	-0.310093	-1.33289	-0.496148	-0.386879	-0.376882	-0.991315	-0.438901
-1.24943	-0.343487	-1.28623	-0.372111	-1.32073	-0.381653	-0.682794	-0.357799	-1.28676	-0.429359	-0.739026	-0.367341	-0.784289	-0.343487	-0.490674	-0.324405	-1.00648	-0.367341	-1.13357	-0.357799	-0.201689	-0.262386	-1.1105	-0.357799	-0.572268	-0.305322	-1.58528	-0.448442	-0.892284	-0.36257	-1.09164	-0.367341
-1.70307	-0.319634	-1.56168	-0.319634	-1.65514	-0.338717	-1.14057	-0.338717	-1.85093	-0.424589	-1.1775	-0.333946	-1.01934	-0.29101	-0.856121	-0.286239	-1.42269	-0.338717	-1.40816	-0.310093	-0.507241	-0.209909	-1.51098	-0.324405	-0.852252	-0.257615	-1.8288	-0.391194	-1.30626	-0.329175	-1.1056	-0.286239
-2.14815	-0.286239	-2.24561	-0.324405	-2.06505	-0.310093	-1.55161	-0.300551	-2.19338	-0.386423	-1.65058	-0.314863	-1.65464	-0.29101	-1.36689	-0.281469	-1.88093	-0.314863	-1.84587	-0.281469	-1.07651	-0.205138	-2.03273	-0.300551	-1.81967	-0.305322	-2.21268	-0.357799	-1.72164	-0.295781	-1.55791	-0.257615
-2.38364	-0.238533	-2.59419	-0.29101	-2.4112	-0.271927	-2.08675	-0.29101	-2.39123	-0.319634	-2.10632	-0.29101	-1.87343	-0.228992	-1.95149	-0.281469	-2.20995	-0.271927	-2.33864	-0.262386	-1.40259	-0.171744	-2.36827	-0.262386	-2.26668	-0.276698	-3.05167	-0.386423	-2.12595	-0.267157	-2.04149	-0.238533
-2.56613	-0.176514	-2.85675	-0.238533	-2.88834	-0.248074	-2.50253	-0.257615	-2.83354	-0.29101	-2.46524	-0.248074	-2.36824	-0.21468	-2.10268	-0.205138	-2.55153	-0.224221	-2.65183	-0.21468	-1.49518	-0.0954132	-2.74508	-0.233762	-2.69882	-0.252845	-3.45505	-0.353029	-2.54626	-0.238533	-2.39483	-0.200368
-3.25389	-0.186056	-3.26676	-0.209909	-3.35471	-0.228992	-2.88774	-0.228992	-3.01533	-0.228992	-2.83648	-0.224221	-2.92904	-0.200368	-2.94427	-0.233762	-2.93471	-0.190826	-3.11727	-0.190826	-1.7865	-0.0524772	-2.9608	-0.176514	-3.35708	-0.262386	-3.83469	-0.314863	-3.07373	-0.233762	-2.79134	-0.171744
-3.65297	-0.152661	-3.6979	-0.186056	-3.80613	-0.200368	-3.35981	-0.209909	-3.6287	-0.224221	-3.25782	-0.186056	-3.11133	-0.138349	-3.27852	-0.195597	-3.52958	-0.186056	-3.61717	-0.176514	-2.93917	-0.124037	-3.57107	-0.171744	-3.61584	-0.209909	-4.26743	-0.29101	-3.70443	-0.233762	-3.46231	-0.181285
-4.20053	-0.14789	-3.99831	-0.14312	-4.07391	-0.152661	-3.81922	-0.181285	-4.18527	-0.21945	-3.6415	-0.152661	-3.6708	-0.133578	-3.63147	-0.157432	-3.99475	-0.166973	-3.97358	-0.14789	-3.0576	-0.0524772	-4.02095	-0.152661	-3.73596	-0.138349	-4.57465	-0.248074	-3.92475	-0.176514	-4.32673	-0.21468
-4.57285	-0.119266	-4.44779	-0.124037	-4.56305	-0.128808	-4.10271	-0.133578	-4.43199	-0.162202	-3.96932	-0.109725	-4.05081	-0.104954	-4.03838	-0.128808	-4.31607	-0.124037	-4.49596	-0.128808	-3.17702	0.0190832	-4.3278	-0.100184	-4.10421	-0.100184	-5.05436	-0.233762	-4.39529	-0.152661	-4.275	-0.119266
-4.88623	-0.0715599	-4.7322	-0.0811012	-4.93106	-0.100184	-4.50332	-0.104954	-4.85663	-0.138349	-4.33486	-0.0858718	-4.31599	-0.0572479	-4.34556	-0.0811012	-4.63784	-0.0906425	-4.97926	-0.114496	-3.75355	0.0286248	-4.60238	-0.0667892	-4.8571	-0.114496	-5.31958	-0.176514	-4.96013	-0.14312	-4.53858	-0.0715599
-5.27877	-0.0477066	-5.10315	-0.0429359	-5.21221	-0.0477066	-4.94866	-0.0811012	-5.62456	-0.157432	-4.74547	-0.0572479	-4.93806	-0.0524772	-4.82254	-0.0620185	-5.20505	-0.0763305	-5.43707	-0.0858718	-4.15536	0.0572496	-4.81483	-0.014312	-5.16355	-0.0763305	-5.5537	-0.119266	-5.15495	-0.0858718	-5.07135	-0.0524772
-5.76361	-0.0238533	-5.60072	-0.0238533	-5.64256	-0.0238533	-5.28101	-0.0429359	-5.88151	-0.104954	-5.17848	-0.0286239	-5.38413	-0.0333946	-5.32474	-0.0477066	-5.61453	-0.0429359	-5.60953	-0.0190826	-4.55323	0.0906453	-5.14264	0.0286248	-5.5405	-0.0381653	-5.86608	-0.0858718	-5.59456	-0.0572479	-5.55686	-0.0381653
-6.11019	0.00954161	-6.05543	0.0047708	-5.91877	0.0190832	-5.64852	-0.014312	-6.30352	-0.0906425	-5.57409	0	-5.76738	0.0047708	-5.62642	0	-5.97208	-0.00477066	-6.09673	-0.00477066	-5.0652	0.109728	-5.7523	0.0333956	-6.22466	-0.0477066	-6.55373	-0.109725	-6.01643	-0.0381653	-6.13223	-0.0333946
-6.44936	0.0572496	-6.4032	0.0381664	-6.42027	0.0333956	-6.13426	0.00954161	-6.42988	-0.0238533	-6.0091	0.0286248	-6.12499	0.047708	-6.00466	0.023854	-6.42645	0.0143124	-6.38164	0.0524788	-5.04122	0.209915	-6.14434	0.0715621	-6.31965	0.0286248	-6.81295	-0.0524772	-6.42768	0	-6.21928	0.0333956
-6.8379	0.0954161	-6.82088	0.0715621	-6.89334	0.0524788	-6.66083	0.0286248	-6.68166	0.0381664	-6.41257	0.0620204	-6.45353	0.0858745	-6.48283	0.0429372	-6.96768	0.023854	-6.75402	0.0858745	-5.82234	0.17652	-6.66888	0.0811037	-6.49493	0.0906453	-7.22863	-0.0190826	-6.91845	0.0190832	-6.12756	0.138353
-7.22461	0.124041	-7.13278	0.114499	-7.23034	0.0954161	-7.08406	0.0524788	-7.26946	0.0381664	-6.89454	0.0811037	-6.79463	0.128812	-6.91277	0.0667912	-7.09356	0.100187	-7.38705	0.0811037	-6.29915	0.190832	-7.06785	0.114499	-7.31972	0.0620204	-7.55834	0.023854	-7.22136	0.0620204	-7.28218	0.0620204
-7.81957	0.128812	-7.67528	0.128812	-7.64715	0.124041	-7.49384	0.0858745	-7.80813	0.0572496	-7.32054	0.109728	-7.21827	0.152666	-7.36314	0.100187	-7.63793	0.104958	-7.89128	0.0906453	-6.65995	0.219457	-7.19239	0.18129	-7.85326	0.0715621	-7.91838	0.0620204	-7.73799	0.0715621	-7.81069	0.0763329
-8.39404	0.133582	-8.08009	0.157437	-7.98589	0.162207	-7.88281	0.11927	-8.09883	0.100187	-7.62725	0.152666	-7.69031	0.17652	-7.69588	0.138353	-8.05493	0.133582	-8.47825	0.0954161	-7.37622	0.209915	-7.71116	0.200374	-8.04933	0.11927	-8.24932	0.100187	-8.0192	0.114499	-8.77201	0.0286248
-8.51562	0.195603	-8.46019	0.186061	-8.42629	0.190832	-8.34988	0.138353	-8.36397	0.152666	-8.02889	0.17652	-8.28414	0.186061	-8.14712	0.162207	-8.49194	0.162207	-8.78599	0.147895	-7.52333	0.281477	-8.1732	0.224228	-8.417	0.152666	-8.62756	0.138353	-8.54753	0.124041	-9.05309	0.0763329
-9.03809	0.214686	-8.70897	0.233769	-8.8633	0.219457	-8.68362	0.17652	-9.1912	0.11927	-8.43732	0.214686	-8.52438	0.23854	-8.68462	0.17652	-8.84904	0.205145	-8.63031	0.248082	-7.8621	0.314873	-8.45871	0.267165	-8.63154	0.219457	-9.27006	0.138353	-8.9619	0.157437	-8.85474	0.200374
-9.269	0.271936	-8.99291	0.286248	-9.25287	0.252853	-9.08176	0.214686	-9.42631	0.17652	-8.77666	0.252853	-8.89925	0.271936	-8.88269	0.23854	-9.28464	0.219457	-9.20087	0.252853	-8.24574	0.35304	-8.87988	0.300561	-9.40851	0.195603	-9.62973	0.171749	-9.28661	0.200374	-9.74716	0.152666
-9.70287	0.291019	-9.46438	0.305331	-9.73727	0.267165	-9.46006	0.243311	-9.87955	0.200374	-9.1921	0.276707	-9.17583	0.319644	-9.45479	0.23854	-9.71198	0.243311	-9.70264	0.271936	-8.49908	0.405518	-9.41171	0.310102	-9.60668	0.257623	-10.0143	0.205145	-9.71032	0.228999	-9.93401	0.219457
-10.1748	0.314873	-9.99135	0.324415	-10.0154	0.319644	-9.84903	0.276707	-10.3229	0.224228	-9.54947	0.310102	-9.51593	0.362581	-9.676	0.29579	-10.029	0.291019	-10.1075	0.300561	-9.31127	0.376893	-9.67885	0.362581	-9.73349	0.329186	-10.3687	0.243311	-10.1825	0.248082	-10.4614	0.233769
-10.7007	0.329186	-10.3465	0.367352	-10.5264	0.338727	-10.2245	0.310102	-10.9417	0.224228	-9.95731	0.348269	-9.91664	0.391206	-10.0766	0.329186	-10.2419	0.343498	-10.4859	0.333956	-9.66501	0.41506	-10.1528	0.386435	-10.3772	0.329186	-10.7497	0.267165	-10.5214	0.291019	-11.3864	0.186061
-10.7157	0.424602	-10.8243	0.395977	-10.7755	0.381664	-10.5848	0.35304	-10.8611	0.319644	-10.3632	0.376893	-10.353	0.419831	-10.4407	0.372123	-10.913	0.338727	-10.967	0.35781	-10.1828	0.434143	-10.4662	0.429372	-11.0266	0.319644	-11.2729	0.286248	-11.0393	0.300561	-11.8678	0.214686
-11.2547	0.434143	-11.0525	0.443685	-11.212	0.410289	-11.0712	0.372123	-11.2803	0.348269	-10.7414	0.41506	-10.8387	0.443685	-10.9362	0.386435	-11.3195	0.367352	-11.361	0.395977	-10.475	0.47708	-10.9271	0.457997	-11.5063	0.343498	-12.0529	0.262394	-11.4605	0.338727	-12.1878	0.248082
-11.9654	0.424602	-11.5481	0.467539	-11.5427	0.453226	-11.4329	0.410289	-11.9335	0.348269	-11.1713	0.448456	-11.2315	0.47231	-11.4685	0.395977	-11.8112	0.386435	-11.7827	0.419831	-10.766	0.524788	-11.1941	0.505705	-11.8353	0.381664	-12.2879	0.319644	-11.8801	0.362581	-12.1783	0.338727
-12.1382	0.486622	-12.0243	0.491393	-11.9422	0.486622	-11.7947	0.443685	-12.2366	0.395977	-11.6016	0.47708	-11.5794	0.515247	-11.8461	0.434143	-12.1943	0.419831	-12.135	0.457997	-10.9478	0.582038	-11.6558	0.53433	-12.2492	0.41506	-12.6571	0.367352	-12.1467	0.41506	-12.3596	0.405518
-12.6087	0.510476	-12.2552	0.53433	-12.4612	0.515247	-12.1481	0.486622	-12.5541	0.438914	-11.937	0.515247	-11.9811	0.548642	-12.3449	0.448456	-12.7132	0.438914	-12.5769	0.486622	-11.527	0.59158	-12.0015	0.577267	-12.6285	0.448456	-13.0408	0.400747	-12.5057	0.443685	-13.2923	0.362581
-12.9943	0.539101	-12.7115	0.572496	-12.9588	0.524788	-12.525	0.524788	-12.8504	0.491393	-12.2971	0.553413	-12.3156	0.586809	-12.6762	0.491393	-12.9968	0.491393	-12.9363	0.524788	-11.7883	0.639288	-12.2843	0.620205	-13.1595	0.457997	-13.1408	0.47231	-12.7967	0.491393	-13.3716	0.448456
-13.3326	0.586809	-12.9992	0.610663	-13.3727	0.558184	-12.932	0.553413	-13.3854	0.500934	-12.6392	0.59158	-12.858	0.601121	-13.0492	0.529559	-13.2745	0.53433	-13.278	0.562955	-12.2213	0.672683	-12.8272	0.634517	-13.4161	0.505705	-13.5836	0.500934	-13.3497	0.505705	-13.5477	0.510476
-13.6694	0.620205	-13.3926	0.644058	-13.7556	0.59158	-13.2877	0.596351	-13.8547	0.524788	-13.1366	0.610663	-13.1205	0.648829	-13.4657	0.558184	-13.7411	0.558184	-13.6283	0.596351	-12.7974	0.672683	-13.236	0.663142	-14.0838	0.500934	-13.9544	0.539101	-13.7766	0.529559	-13.7652	0.567726
-13.862	0.677454	-13.7925	0.672683	-14.0918	0.634517	-13.6867	0.629746	-14.0769	0.586809	-13.5664	0.644058	-13.2692	0.71562	-13.5871	0.634517	-14.0574	0.601121	-14.1151	0.610663	-12.8406	0.763329	-13.7379	0.686996	-14.3644	0.548642	-14.6118	0.53433	-14.1052	0.577267	-14.5214	0.553413
-14.2428	0.71562	-14.1033	0.71562	-14.5606	0.6536	-14.1217	0.6536	-14.6213	0.596351	-13.8475	0.686996	-13.7713	0.729933	-14.1993	0.634517	-14.3986	0.639288	-14.5625	0.639288	-12.8982	0.849203	-14.0463	0.720391	-14.9437	0.562955	-14.9173	0.582038	-14.5467	0.601121	-15.2969	0.529559
-14.8576	0.71085	-14.6574	0.734704	-14.9535	0.686996	-14.436	0.696537	-14.9838	0.629746	-14.1776	0.725162	-14.2065	0.758558	-14.6225	0.667913	-14.9268	0.6536	-15.1022	0.658371	-14.0157	0.777641	-14.3208	0.763329	-15.2876	0.601121	-14.9881	0.663142	-14.952	0.639288	-14.8862	0.677454
-15.217	0.753787	-14.9726	0.768099	-15.2185	0.729933	-14.8903	0.720391	-15.2767	0.677454	-14.6361	0.753787	-14.5258	0.801495	-14.9667	0.71085	-15.2122	0.696537	-15.3951	0.706079	-14.5251	0.796724	-14.7152	0.811037	-15.9221	0.610663	-15.5817	0.658371	-15.2459	0.682225	-15.6616	0.658371
-15.6533	0.777641	-15.219	0.83012	-15.5245	0.787183	-15.2925	0.749016	-15.913	0.672683	-14.9062	0.806266	-15.0334	0.815807	-15.4049	0.734704	-15.8157	0.706079	-15.7988	0.739475	-14.5315	0.887369	-15.0176	0.853974	-16.3806	0.629746	-15.9324	0.696537	-15.7868	0.701308	-16.0087	0.696537
-15.9617	0.820578	-15.5842	0.868286	-15.9539	0.811037	-15.4898	0.806266	-16.1817	0.720391	-15.3949	0.825349	-15.2199	0.877828	-15.7114	0.777641	-16.0317	0.763329	-16.2333	0.758558	-15.0563	0.901682	-15.2521	0.906453	-16.6967	0.672683	-16.3015	0.729933	-16.0361	0.758558	-16.6807	0.682225
-16.0789	0.896911	-16.134	0.882599	-16.3191	0.844432	-16.0341	0.820578	-16.3535	0.791953	-15.7779	0.858745	-15.8004	0.882599	-16.0284	0.815807	-16.4113	0.796724	-16.3985	0.834891	-15.2275	0.963702	-15.6027	0.94939	-16.9979	0.720391	-16.7281	0.758558	-16.5232	0.777641	-17.0581	0.71562
-16.5719	0.911223	-16.2877	0.954161	-16.6786	0.877828	-16.266	0.873057	-16.902	0.796724	-16.0853	0.901682	-15.9811	0.944619	-16.5001	0.834891	-16.8714	0.825349	-16.8756	0.849203	-15.5021	1.01141	-15.8508	0.997098	-17.2374	0.782412	-16.869	0.83012	-16.877	0.815807	-17.1014	0.801495
-17.1689	0.925536	-16.7451	0.968473	-17.1085	0.901682	-16.616	0.915994	-17.0073	0.873057	-16.558	0.920765	-16.3716	0.987556	-16.9697	0.858745	-17.1356	0.877828	-17.2308	0.89214	-15.9578	1.03526	-16.3983	1.01141	-17.5777	0.815807	-17.2346	0.868286	-17.2257	0.849203	-17.5198	0.825349
-17.5336	0.958932	-17.1282	1.00664	-17.4247	0.954161	-17.0407	0.944619	-17.15	0.94939	-16.9266	0.963702	-16.8254	1.01618	-17.2849	0.906453	-17.5865	0.901682	-17.5747	0.930307	-16.1964	1.09251	-16.7144	1.05912	-18.465	0.77287	-17.7753	0.882599	-17.499	0.896911	-18.0991	0.83012
-17.9716	0.982785	-17.5662	1.03526	-17.8009	0.987556	-17.465	0.982785	-17.5214	0.978015	-17.2684	1.00664	-17.1408	1.05912	-17.6566	0.935078	-17.9389	0.944619	-17.9606	0.958932	-16.6921	1.10206	-17.0956	1.09729	-19.283	0.739475	-18.3199	0.896911	-17.9035	0.925536	-18.6105	0.853974
-18.0339	1.06389	-17.7516	1.09251	-18.2102	1.02095	-17.7731	1.02095	-17.7934	1.03049	-17.6893	1.03526	-17.5432	1.08297	-18.0023	0.973244	-18.3318	0.978015	-18.3878	0.992327	-16.8234	1.17839	-17.4776	1.13068	-19.8634	0.749016	-18.5798	0.944619	-18.3253	0.94939	-19.1556	0.858745
-18.4836	1.0782	-18.1917	1.11637	-18.3942	1.08297	-18.2121	1.04958	-18.3512	1.04481	-17.9567	1.0782	-17.945	1.11637	-18.2857	1.02572	-18.7196	1.01141	-18.6577	1.03526	-17.109	1.22133	-17.628	1.1927	-19.9379	0.820578	-19.0472	0.963702	-18.6412	0.997098	-18.9624	0.987556
-18.9072	1.11637	-18.5765	1.15453	-18.9309	1.09251	-18.4901	1.10206	-18.8278	1.05912	-18.4331	1.10206	-18.18	1.16885	-18.6974	1.05912	-19.0865	1.04958	-19.146	1.05912	-17.8557	1.19747	-18.0788	1.21178	-20.1005	0.89214	-19.5352	0.987556	-19.1144	1.02095	-18.579	1.12591
-18.9209	1.19747	-18.8678	1.20701	-19.3174	1.13068	-18.7208	1.15453	-19.0738	1.12114	-18.7501	1.14499	-18.5696	1.20701	-19.1038	1.09251	-19.585	1.06866	-19.4386	1.10206	-18.4828	1.21178	-18.5092	1.24041	-20.6187	0.906453	-19.4764	1.0782	-19.4006	1.06389	-19.0137	1.15931
-19.5376	1.20224	-19.2935	1.2261	-19.7236	1.15453	-19.0488	1.1927	-19.744	1.10206	-19.0374	1.1927	-18.9124	1.24518	-19.5926	1.10683	-19.7277	1.13068	-19.8297	1.13545	-18.6295	1.27381	-18.7633	1.29289	-20.8778	0.963702	-19.4923	1.16408	-19.8551	1.09251	-19.2138	1.21178
-20.2671	1.18316	-19.563	1.27858	-20.0397	1.19747	-19.4155	1.23087	-20.0453	1.14976	-19.3935	1.23087	-19.2008	1.29289	-19.948	1.14499	-20.0037	1.17839	-20.0351	1.19747	-19.0445	1.3072	-19.0137	1.3406	-21.1516	1.01618	-20.0678	1.17362	-20.2233	1.13545	-19.6255	1.24041
-20.5376	1.23564	-19.8473	1.33105	-20.1686	1.26426	-19.6305	1.29289	-20.2554	1.21178	-19.7134	1.27381	-19.4942	1.34537	-20.3837	1.16885	-20.5421	1.19747	-20.4456	1.2261	-19.627	1.31674	-19.3864	1.37876	-21.3708	1.07343	-20.6306	1.17839	-20.6246	1.16885	-20.4461	1.20701
-20.7371	1.29766	-20.3297	1.35014	-20.5717	1.29766	-20.1109	1.31197	-20.6775	1.23564	-20.0724	1.31197	-20.0888	1.34537	-20.8945	1.17839	-20.8799	1.23087	-20.6632	1.28812	-19.7508	1.37876	-19.717	1.4217	-22.0309	1.06866	-21.0782	1.20224	-20.9919	1.19747	-21.0104	1.21656
-21.1971	1.32151	-20.6202	1.39785	-20.8882	1.33583	-20.5097	1.34537	-20.9404	1.28812	-20.4737	1.34537	-20.0766	1.43601	-21.1299	1.24518	-21.253	1.27381	-21.1685	1.29766	-20.1202	1.41693	-19.9933	1.47418	-23.0916	1.00664	-21.636	1.21178	-21.366	1.23564	-21.7685	1.19747
-21.4909	1.36922	-20.9433	1.44078	-21.2973	1.37399	-20.8166	1.38353	-21.5241	1.29766	-20.7701	1.3883	-20.6006	1.45032	-21.4725	1.27858	-21.6938	1.3072	-21.4942	1.35014	-20.4471	1.45987	-20.4218	1.49803	-23.2018	1.06866	-21.5177	1.32151	-21.7373	1.26426	-22.0803	1.24518
-21.7979	1.40739	-21.1839	1.49803	-21.6896	1.40739	-21.1713	1.42647	-21.905	1.32628	-21.0712	1.43601	-20.9968	1.47895	-21.7296	1.33105	-22.09	1.33583	-21.883	1.38353	-20.7585	1.5028	-20.8067	1.54097	-23.4614	1.11637	-21.5365	1.40262	-22.0136	1.31197	-21.8904	1.35968
-22.0468	1.46941	-21.5531	1.53143	-22.0949	1.43601	-21.585	1.45987	-22.1591	1.37876	-21.4663	1.46941	-21.1199	1.55528	-22.1368	1.35968	-22.4736	1.37399	-22.1632	1.42647	-20.9139	1.56959	-21.1831	1.57437	-23.3865	1.22133	-22.1947	1.40739	-22.5133	1.33583	-22.1327	1.41216
-22.4945	1.48849	-21.893	1.56482	-22.4144	1.48372	-21.8101	1.51235	-22.3024	1.45032	-21.7678	1.51235	-21.4718	1.58868	-22.748	1.36922	-22.7375	1.41693	-22.4477	1.47418	-21.2188	1.60776	-21.5621	1.60299	-23.9857	1.2261	-22.4099	1.46464	-22.7915	1.38353	-22.2946	1.48372
-22.6956	1.54574	-22.2843	1.60299	-22.8934	1.49803	-22.1797	1.54574	-22.6863	1.48372	-22.1218	1.55528	-21.9821	1.61253	-22.8619	1.43601	-23.029	1.46464	-22.7816	1.51235	-21.8286	1.61253	-21.8201	1.65547	-24.4148	1.24995	-22.9236	1.47895	-23.0454	1.43124	-22.5023	1.54097
-23.1695	1.57437	-22.6378	1.64593	-23.0278	1.56959	-22.4654	1.59822	-22.7567	1.56482	-22.4837	1.58391	-22.0432	1.68887	-23.2214	1.48372	-23.4601	1.49326	-23.2158	1.54574	-22.2893	1.64116	-22.1431	1.69364	-24.5156	1.32628	-23.491	1.48849	-23.5174	1.4551	-23.5009	1.48849
-23.4698	1.6173	-23.0174	1.67455	-23.3773	1.60776	-22.7806	1.63162	-23.0803	1.60776	-22.8083	1.63162	-22.5527	1.70795	-23.7451	1.49326	-23.9238	1.51235	-23.5239	1.58868	-22.4438	1.70318	-22.5382	1.7318	-25.0765	1.33583	-23.8345	1.52189	-23.8896	1.49326	-23.957	1.51712
-23.6177	1.68887	-23.254	1.73657	-23.725	1.6507	-23.2073	1.66501	-23.6107	1.6173	-23.1347	1.66978	-22.9653	1.74134	-23.8928	1.56005	-24.0849	1.57914	-23.8897	1.62207	-22.8348	1.74134	-22.848	1.77474	-25.8263	1.31674	-24.4759	1.51712	-24.2079	1.53143	-24.6405	1.5028
-23.9515	1.7318	-23.495	1.77951	-24.1371	1.67932	-23.5489	1.70795	-23.9967	1.6507	-23.5697	1.70318	-23.3226	1.77951	-24.1813	1.60776	-24.4813	1.61253	-24.2709	1.6507	-22.8736	1.82722	-23.1332	1.82245	-26.0674	1.36922	-24.6519	1.57914	-24.5812	1.56959	-24.9345	1.55051
-24.4101	1.76043	-23.8554	1.82722	-24.4829	1.71749	-23.8717	1.74134	-24.4222	1.68409	-23.7611	1.7652	-23.5757	1.82722	-24.537	1.64116	-24.7972	1.6507	-24.7783	1.66978	-23.7419	1.79382	-23.558	1.85584	-26.4368	1.40739	-24.4085	1.71272	-25.0476	1.59345	-24.5313	1.69364
-24.7401	1.79382	-24.2491	1.86538	-24.782	1.7652	-24.2551	1.78905	-24.5758	1.74611	-24.1853	1.79382	-23.9999	1.85584	-24.906	1.68409	-25.1495	1.69364	-25.0469	1.72226	-24.0265	1.83676	-23.953	1.88924	-26.737	1.45032	-24.8053	1.74611	-25.3509	1.64116	-25.1985	1.69841
-24.9928	1.85584	-24.4483	1.91786	-25.0809	1.80814	-24.5967	1.82722	-24.919	1.77951	-24.5497	1.83199	-24.4027	1.88924	-25.308	1.70795	-25.4934	1.73657	-25.5121	1.74611	-24.2875	1.8797	-24.2045	1.94649	-26.7898	1.5362	-25.2251	1.77951	-25.5699	1.68887	-25.1062	1.79859
-25.5243	1.87016	-25.0274	1.94172	-25.5075	1.8463	-24.9956	1.86061	-25.2845	1.82245	-24.7725	1.88924	-24.6758	1.94172	-25.6711	1.74611	-25.8066	1.77951	-25.9151	1.78428	-24.6114	1.92741	-24.4387	2.00374	-27.4146	1.53143	-25.5695	1.81768	-25.99	1.71749	-25.2633	1.86538
-25.8034	1.92263	-25.0161	2.02759	-25.7699	1.89401	-25.1087	1.93695	-25.572	1.8797	-25.2557	1.91309	-24.9784	1.98942	-26.2977	1.75089	-26.1522	1.82245	-26.0376	1.85107	-25.0738	1.95603	-24.8713	2.03236	-27.4652	1.60776	-26.118	1.82722	-26.4178	1.75089	-26.3906	1.79382
-25.9989	1.98465	-25.4772	2.0419	-26.0954	1.94172	-25.4851	1.97511	-26.0389	1.89878	-25.5043	1.9608	-25.3117	2.02282	-26.5388	1.80814	-26.36	1.87493	-26.3688	1.89401	-25.1334	2.03236	-25.1515	2.08484	-27.7197	1.66501	-26.7787	1.82245	-26.6086	1.8129	-26.3379	1.88924
-26.3916	2.01328	-25.5946	2.10392	-26.3882	1.9942	-25.935	2.00374	-26.2466	1.9608	-25.796	2.00851	-25.4567	2.08961	-26.6348	1.88447	-26.7617	1.90832	-26.6395	1.94172	-25.5854	2.05622	-25.483	2.12301	-28.2868	1.67455	-26.9148	1.89401	-26.8809	1.86538	-27.1103	1.87016
-26.6112	2.06576	-26.0587	2.13732	-26.6997	2.03713	-26.0927	2.06576	-26.606	1.99897	-26.2204	2.0419	-25.7721	2.13732	-27.1198	1.90832	-27.1646	1.94172	-27.1789	1.9608	-25.8544	2.11347	-25.7775	2.16594	-27.8701	1.82722	-26.9954	1.97988	-27.2029	1.91309	-27.9253	1.8463
-27.2169	2.07053	-26.361	2.18026	-27.0935	2.06576	-26.5185	2.09438	-26.9874	2.03713	-26.4125	2.09915	-26.2106	2.16594	-27.5366	1.93695	-27.4388	1.9942	-27.5833	1.9942	-26.4081	2.11824	-25.9939	2.21842	-28.5761	1.81768	-27.3431	2.01328	-27.5533	1.95126	-27.4742	1.99897
-27.1188	2.17549	-26.6721	2.2232	-27.3687	2.11824	-26.7516	2.14209	-27.3452	2.0753	-26.7304	2.13732	-26.4859	2.21365	-27.8216	1.97988	-27.7341	2.03713	-27.6247	2.07053	-26.5679	2.1898	-26.3928	2.25659	-29.2165	1.8129	-27.9172	2.01328	-28.037	1.97511	-28.058	2.00851
-27.5484	2.19457	-26.94	2.28044	-27.74	2.14686	-26.9796	2.19457	-27.5657	2.13255	-27.0862	2.18026	-26.7626	2.26613	-28.2966	2.00374	-28.0964	2.08007	-28.0325	2.10869	-27.018	2.21842	-26.5258	2.32815	-29.0887	1.92263	-28.3335	2.0419	-28.3481	2.02282	-27.8995	2.11824
-27.8024	2.25659	-27.3136	2.31384	-28.0224	2.19934	-27.4177	2.2232	-28.0135	2.15163	-27.4212	2.2232	-27.1193	2.30907	-28.5061	2.06099	-28.3338	2.13255	-28.3027	2.1564	-27.2971	2.2709	-26.9009	2.35678	-30.1257	1.87016	-28.3545	2.12778	-28.8404	2.0419	-28.0304	2.18026
-28.1679	2.28999	-27.5671	2.36632	-28.3081	2.24705	-27.6706	2.28044	-28.315	2.19934	-27.7448	2.26613	-27.3762	2.35678	-28.7342	2.11824	-28.6743	2.18026	-28.7226	2.1898	-27.5981	2.31384	-27.2096	2.40449	-30.3952	1.92263	-28.5699	2.18503	-29.1035	2.09438	-29.0569	2.12301
-28.5439	2.32815	-27.7583	2.43311	-28.8196	2.25659	-27.9417	2.32815	-28.6793	2.23751	-28.0422	2.31384	-27.602	2.41403	-29.0533	2.16117	-28.9968	2.21842	-29.0607	2.22797	-28.0418	2.33769	-27.5584	2.44742	-30.0553	2.05622	-29.1089	2.19934	-29.328	2.14209	-29.0833	2.20888
-28.7319	2.39017	-28.0274	2.48082	-28.9823	2.32338	-28.2661	2.37586	-28.9908	2.28044	-28.4085	2.35678	-27.7894	2.47605	-29.4836	2.1898	-29.3385	2.26136	-29.3263	2.27567	-28.3964	2.37586	-27.9983	2.47605	-30.6767	2.05622	-29.6208	2.20888	-29.7273	2.17072	-29.5643	2.22797
-29.1862	2.4188	-28.3653	2.52375	-29.4393	2.34723	-28.5373	2.42357	-29.3106	2.32815	-28.5848	2.41403	-28.3136	2.49036	-29.6774	2.24228	-29.6731	2.3043	-29.6291	2.32815	-28.6542	2.42834	-28.213	2.5333	-30.8816	2.11824	-30.0475	2.24705	-30.0023	2.23274	-30.1644	2.23274
-29.5934	2.44742	-28.6478	2.57623	-29.6647	2.40926	-28.994	2.45696	-29.4303	2.39971	-28.8436	2.47605	-28.5623	2.54761	-29.8949	2.3043	-30.0172	2.34723	-29.9672	2.37109	-28.6298	2.52375	-28.5465	2.57623	-31.3487	2.13732	-30.1561	2.31861	-30.2734	2.27567	-30.3195	2.29476
-29.9258	2.49036	-28.8475	2.62871	-29.7882	2.48559	-29.1466	2.51898	-29.8896	2.42834	-29.1292	2.51898	-28.9839	2.57146	-30.4338	2.31861	-30.2113	2.40449	-30.1957	2.4188	-28.9346	2.56669	-28.865	2.61917	-31.5849	2.19457	-30.3345	2.3854	-30.668	2.30907	-30.7077	2.33292
-30.1637	2.54284	-29.0908	2.68119	-30.3583	2.48559	-29.4746	2.56192	-30.1385	2.47605	-29.5044	2.54761	-29.3277	2.60963	-30.8279	2.34723	-30.6852	2.42834	-30.5065	2.47128	-29.4496	2.59055	-29.1679	2.66688	-31.6604	2.26613	-30.3348	2.47605	-30.9526	2.36155	-30.5782	2.44265
-30.3647	2.60009	-29.4306	2.72413	-30.6932	2.5333	-29.7514	2.60963	-30.511	2.50944	-29.8478	2.59532	-29.4598	2.67642	-30.9892	2.41403	-30.9516	2.47605	-30.8537	2.51421	-29.7323	2.62871	-29.3919	2.71936	-32.0449	2.29953	-30.4827	2.54761	-31.3075	2.39494	-31.1738	2.44265
-30.6842	2.64303	-29.6737	2.77661	-30.9661	2.58101	-30.0486	2.65257	-30.8934	2.55238	-30.1064	2.64303	-29.9309	2.70505	-31.2662	2.46651	-31.2753	2.51898	-31.0512	2.56669	-30.2731	2.64303	-29.6907	2.76707	-32.6144	2.30907	-30.5142	2.62871	-31.5941	2.44265	-31.5458	2.48559
-31.1042	2.67642	-29.9347	2.83386	-31.4601	2.59532	-30.3412	2.6955	-31.0042	2.61917	-30.3645	2.6955	-30.1318	2.76229	-31.5775	2.50944	-31.4355	2.58578	-31.2752	2.62394	-30.932	2.63825	-30.0302	2.81	-32.7369	2.39017	-30.7258	2.67642	-31.8812	2.49513	-31.8711	2.52375
-31.2227	2.74321	-30.409	2.85294	-31.6278	2.65734	-30.5823	2.74798	-31.5325	2.63825	-30.7043	2.74321	-30.5254	2.80046	-31.7435	2.57623	-31.8894	2.60963	-31.6205	2.67165	-30.9984	2.72413	-30.201	2.87679	-33.1266	2.42357	-31.1234	2.71459	-32.1449	2.54761	-32.4811	2.52853
-31.6036	2.78615	-30.6714	2.90542	-31.8907	2.71936	-30.8332	2.81	-31.7889	2.68596	-30.9145	2.79569	-30.7057	2.85771	-32.0737	2.6144	-32.128	2.66688	-31.9266	2.71459	-31.2558	2.78138	-30.518	2.91496	-33.8506	2.40449	-31.5225	2.75275	-32.4243	2.59055	-32.4698	2.6144
-31.9375	2.82909	-31.0002	2.95313	-32.1065	2.77184	-31.1472	2.84817	-32.0393	2.74798	-31.2757	2.83863	-30.9175	2.9245	-32.4369	2.65257	-32.3419	2.72413	-32.3139	2.74798	-31.1225	2.88157	-30.8828	2.95313	-33.9404	2.48559	-32.043	2.76707	-32.7556	2.63348	-32.8326	2.65734
-32.1717	2.88634	-31.2369	3.01038	-32.2269	2.84817	-31.5254	2.89111	-32.203	2.80523	-31.5146	2.89588	-31.3688	2.95313	-32.6608	2.71459	-32.6536	2.77184	-32.7271	2.78138	-31.7643	2.88157	-31.235	2.99607	-34.3523	2.51898	-32.4663	2.79092	-33.1008	2.67642	-33.0348	2.71936
-32.5251	2.92927	-31.5111	3.06286	-32.8037	2.85294	-31.7163	2.94836	-32.4991	2.85771	-31.7953	2.94359	-31.6796	2.99607	-32.912	2.76707	-33.0233	2.80523	-33.0324	2.81955	-31.9692	2.94359	-31.4724	3.05331	-35.0143	2.4999	-32.8213	2.82909	-33.3015	2.73367	-33.2208	2.78138
-32.8916	2.96744	-31.7422	3.12011	-32.9988	2.91496	-32.0862	2.99607	-32.6451	2.9245	-32.0937	2.99129	-31.9604	3.04377	-33.1488	2.81955	-33.3485	2.85294	-33.3375	2.86725	-32.1661	2.99607	-31.7968	3.10102	-35.0694	2.58578	-33.0756	2.88157	-33.6038	2.78138	-33.5658	2.81955
-33.1833	3.01038			-33.4002	2.95313	-32.3637	3.04377	-32.8648	2.98652	-32.3859	3.04377	-32.3556	3.07717	-33.2848	2.89111	-33.6317	2.90065	-33.558	2.9245	-32.6567	3.01515	-32.0954	3.14873	-35.0314	2.68596	-33.3769	2.93881	-33.9169	2.82909	-33.9259	2.86248
-33.4308	3.06286			-33.7761	2.98175	-32.6807	3.09148	-33.0801	3.04377	-32.7833	3.07717	-32.581	3.12965	-33.8151	2.90065	-33.8207	2.95313	-33.7982	2.97698					-35.5723	2.6955	-33.5823	2.99607	-34.2157	2.87679	-34.0872	2.9245
-33.7253	3.11056			-34.0356	3.039	-32.962	3.13919	-33.6019	3.06286	-32.868	3.14396			-34.2195	2.93404	-34.1884	2.99607	-34.1839	3.01515					-35.6919	2.76229	-33.72	3.06286	-34.5117	2.91973	-34.4843	2.9579
				-34.3152	3.08671			-33.7696	3.13442					-34.3935	3.00083	-34.4172	3.05331	-34.4658	3.06763					-35.8149	2.82909			-34.9206	2.94836	-34.4397	3.05331
				-34.5773	3.14396									-34.801	3.02469	-34.7758	3.09625	-34.6666	3.12011					-36.5784	2.81477			-35.2748	2.99607	-34.9688	3.06763
														-34.8286	3.12011	-35.0752	3.13919							-36.9121	2.86248			-35.3872	3.06286	-35.2513	3.12011
																								-37.0843	2.92927			-35.6265	3.12011
																								-37.0651	3.02469
