# Supplementary material for: Strong repulsive Lifshitz-van der Waals forces on suspended graphene
Source: Nat Commun. 2025 Aug 19;16:7726. doi: 10.1038/s41467-025-63074-1 (PMC12365322; doi:10.1038/s41467-025-63074-1)
Supplement: Supplementary file 3 — Source Data [file 41467_2025_63074_MOESM3_ESM.zip › source_data/ncomms-source-data_supp_figure_6_vaglig.xlsx]

## Sheet: Supp. Fig 6a
Slice 30 of Figure 1b/c

## Sheet: Supp. Fig 6b
Slice 41 of Figure 1b/c
