# Supplementary material for: Strong repulsive Lifshitz-van der Waals forces on suspended graphene
Source: Nat Commun. 2025 Aug 19;16:7726. doi: 10.1038/s41467-025-63074-1 (PMC12365322; doi:10.1038/s41467-025-63074-1)
Supplement: Supplementary file 3 — Source Data [file 41467_2025_63074_MOESM3_ESM.zip › source_data/ncomms-source-data_supp_figure_7_vaglig.xlsx]

## Sheet: Supp. Fig 7a
2D-Histdata	Row = X	Column = Y																						X-edge		Y-edge
0	0	0	0	0	0.00927483	0	0	0	0	0.00463741	0	0	0	0	0	0.00463741	0.00927483	0.00463741	0	0.0139122	0.00463741	0.00463741		-10		-0.03
0.0741986	0.0185497	0.0139122	0.0231871	0.0695612	0.0510116	0.055649	0.0278245	0.0463741	0.0649238	0.055649	0.0602864	0.0463741	0.0695612	0.055649	0.055649	0.0602864	0.0602864	0.0741986	0.0324619	0.0602864	0.0417367	0.0602864		-7.80822		-0.0271739
0.0185497	0.0139122	0.00927483	0.0231871	0.0278245	0.00927483	0.0185497	0.00463741	0.00463741	0.0139122	0.00927483	0.00463741	0.00463741	0.0139122	0.00463741	0.00463741	0	0.00927483	0.00463741	0.00463741	0.0185497	0.00927483	0.0139122		-5.61644		-0.0243478
0	0.0185497	0	0.00927483	0	0.00463741	0.00463741	0	0	0	0.00927483	0	0.00463741	0.00463741	0	0.00463741	0.0185497	0.00463741	0.00927483	0	0.00463741	0	0		-3.42466		-0.0215217
0	0	0	0	0	0	0	0	0	0	0	0	0	0	0	0	0	0	0	0	0	0	0		-1.23288		-0.0186957
0	0	0	0	0	0	0	0.00463741	0.00463741	0.00927483	0.0139122	0.0139122	0.00463741	0.00927483	0	0.0139122	0	0	0	0	0	0	0		0.958904		-0.0158696
0	0	0	0.00463741	0.00463741	0.00927483	0.0463741	0.055649	0.153035	0.255058	0.384905	0.296795	0.264333	0.134485	0.0510116	0.0463741	0	0	0	0	0	0	0		3.15068		-0.0130435
0	0	0	0	0	0	0	0.0231871	0.0602864	0.190134	0.361718	0.403455	0.357081	0.398818	0.241146	0.176222	0.0649238	0.0417367	0.0139122	0	0	0	0		5.34247		-0.0102174
0	0	0	0	0	0	0	0.0139122	0	0.0741986	0.171584	0.292157	0.426642	0.459104	0.43128	0.343169	0.111298	0.0463741	0.0185497	0	0	0	0		7.53425		-0.0073913
0	0	0	0	0	0	0	0.00927483	0	0.078836	0.120573	0.231871	0.352443	0.510116	0.398818	0.28752	0.217958	0.0834735	0.0370993	0	0	0	0		9.72603		-0.00456522
0	0	0	0	0	0	0	0.0139122	0	0.0278245	0.055649	0.301432	0.347806	0.528665	0.445192	0.366356	0.231871	0.0881109	0.0185497	0.00463741	0	0	0		11.9178		-0.00173913
0	0	0	0	0	0	0	0.00463741	0	0.0231871	0.0741986	0.292157	0.343169	0.551852	0.403455	0.26897	0.236508	0.0881109	0.0370993	0	0	0	0		14.1096		0.00108696
0	0	0	0	0	0	0	0	0	0.0231871	0.078836	0.28752	0.422005	0.482291	0.496203	0.329256	0.190134	0.0973857	0.0231871	0.00463741	0	0	0		16.3014		0.00391304
0	0	0	0	0	0	0	0.00463741	0	0.00927483	0.0834735	0.264333	0.422005	0.496203	0.510116	0.259695	0.176222	0.0602864	0.0510116	0	0.00463741	0	0		18.4932		0.00673913
0	0	0	0	0	0	0	0.00463741	0	0.0139122	0.0834735	0.301432	0.482291	0.473016	0.445192	0.306069	0.199409	0.0834735	0.0417367	0	0	0	0		20.6849		0.00956522
0	0	0	0	0	0	0	0	0.00463741	0	0.12521	0.301432	0.408092	0.575039	0.491566	0.227233	0.153035	0.0695612	0.0185497	0	0	0	0		22.8767		0.0123913
0	0	0	0	0	0	0	0	0.00463741	0.00927483	0.0695612	0.366356	0.486929	0.514753	0.39418	0.264333	0.14376	0.0510116	0.0370993	0	0	0	0		25.0685		0.0152174
0	0	0	0	0	0	0	0.00463741	0	0.0231871	0.111298	0.329256	0.454467	0.514753	0.496203	0.310707	0.129848	0.0278245	0.0185497	0.00463741	0	0	0		27.2603		0.0180435
0	0	0	0	0	0	0	0	0	0.0278245	0.115935	0.329256	0.505478	0.505478	0.477654	0.245783	0.106661	0.0231871	0.0185497	0	0	0	0		29.4521		0.0208696
0	0	0	0	0	0	0	0	0	0.0370993	0.102023	0.296795	0.575039	0.584314	0.459104	0.236508	0.0927483	0.0231871	0.0139122	0	0	0	0		31.6438		0.0236957
0	0	0	0	0	0	0	0.0139122	0	0.0231871	0.166947	0.41273	0.551852	0.51939	0.375631	0.222596	0.0741986	0.0278245	0.0139122	0	0	0	0		33.8356		0.0265217
0	0	0	0	0	0	0	0.00463741	0.0231871	0.0602864	0.255058	0.43128	0.55649	0.422005	0.366356	0.176222	0.055649	0.0324619	0.00463741	0	0	0	0		36.0274		0.0293478
0	0	0	0	0	0	0.00927483	0.00927483	0.0139122	0.0417367	0.264333	0.542577	0.607501	0.347806	0.319982	0.166947	0.0741986	0.00927483	0	0	0	0	0		38.2192		0.0321739
0	0	0	0	0	0	0.00463741	0	0.0231871	0.0649238	0.347806	0.547215	0.575039	0.375631	0.282882	0.106661	0.0510116	0	0	0	0	0	0		40.411		0.035
0	0	0	0	0	0	0.00463741	0	0.0602864	0.115935	0.482291	0.635326	0.524028	0.255058	0.236508	0.0649238	0.0139122	0	0	0	0	0	0		42.6027
0	0	0	0	0	0	0	0	0.0417367	0.14376	0.496203	0.746624	0.459104	0.255058	0.185497	0.0417367	0.00927483	0.00463741	0	0	0	0	0		44.7945
0	0	0	0	0	0	0	0.00463741	0.0602864	0.176222	0.524028	0.658513	0.53794	0.217958	0.176222	0.0324619	0.00927483	0	0	0	0	0	0		46.9863
0	0	0	0	0	0	0	0.00927483	0.0695612	0.222596	0.500841	0.579677	0.482291	0.343169	0.153035	0.055649	0.00927483	0	0	0	0	0	0		49.1781
0	0	0	0	0	0	0	0.0139122	0.0695612	0.185497	0.449829	0.626051	0.542577	0.26897	0.115935	0.102023	0	0	0	0	0	0	0		51.3699
0	0	0	0	0	0	0	0	0.0649238	0.217958	0.417367	0.579677	0.630688	0.282882	0.120573	0.055649	0.00927483	0.00463741	0	0	0	0	0		53.5616
0	0	0	0	0	0	0	0	0.0463741	0.106661	0.496203	0.607501	0.616776	0.273607	0.153035	0.0510116	0.0139122	0	0	0	0	0	0		55.7534
0	0	0	0	0	0	0	0	0.0370993	0.0973857	0.575039	0.579677	0.6817	0.315344	0.115935	0.0324619	0	0	0	0	0	0	0		57.9452
0	0	0	0	0	0	0	0	0.0324619	0.111298	0.542577	0.542577	0.612139	0.338531	0.14376	0.0370993	0.00463741	0	0	0	0	0	0		60.137
0	0	0	0	0	0	0.00463741	0.00463741	0.0695612	0.217958	0.588952	0.547215	0.616776	0.301432	0.055649	0.00927483	0	0	0	0	0	0	0		62.3288
0	0	0	0	0	0	0	0.0139122	0.055649	0.194771	0.667788	0.686337	0.482291	0.227233	0.078836	0.00463741	0	0	0	0	0	0	0		64.5205
0	0	0	0	0	0	0	0.00463741	0.0510116	0.231871	0.690975	0.695612	0.533303	0.153035	0.0649238	0.00463741	0	0	0	0	0	0	0		66.7123
0	0	0	0	0	0	0	0.00463741	0.078836	0.310707	0.667788	0.658513	0.459104	0.153035	0.0510116	0.00927483	0	0	0	0	0	0	0		68.9041
0	0	0	0	0	0	0	0.00463741	0.0649238	0.352443	0.639963	0.690975	0.463741	0.153035	0.0510116	0	0	0	0	0	0	0	0		71.0959
0	0	0	0	0	0	0	0.00463741	0.0927483	0.26897	0.644601	0.718799	0.43128	0.14376	0.0741986	0	0	0	0	0	0	0	0		73.2877
0	0	0	0	0	0	0	0	0.0834735	0.282882	0.649238	0.783723	0.449829	0.115935	0.0463741	0	0	0	0	0	0	0	0		75.4795
0	0	0	0	0	0	0	0.00927483	0.0741986	0.241146	0.718799	0.769811	0.375631	0.148397	0.0185497	0	0	0	0	0	0	0	0		77.6712
0	0	0	0	0	0	0	0.00927483	0.0741986	0.245783	0.834735	0.80691	0.319982	0.106661	0.0231871	0.00463741	0	0	0	0	0	0	0		79.863
0	0	0	0	0	0	0	0	0.0741986	0.273607	0.66315	0.913571	0.338531	0.12521	0.00463741	0.00463741	0	0	0	0	0	0	0		82.0548
0	0	0	0	0	0	0	0.00463741	0.0695612	0.241146	0.66315	0.904296	0.357081	0.115935	0.0139122	0.00463741	0	0	0	0	0	0	0		84.2466
0	0	0	0	0	0	0	0.00927483	0.0417367	0.217958	0.639963	0.987769	0.347806	0.14376	0.0139122	0.00927483	0	0	0	0	0	0	0		86.4384
0	0	0	0	0	0	0	0	0.0185497	0.259695	0.579677	0.964582	0.361718	0.115935	0.0463741	0	0.00463741	0	0	0	0	0	0		88.6301
0	0	0	0	0	0	0	0.00927483	0.0324619	0.264333	0.588952	0.908933	0.445192	0.115935	0.055649	0.00927483	0	0	0	0	0	0	0		90.8219
0	0	0	0	0	0	0	0.00463741	0.055649	0.227233	0.482291	0.936758	0.477654	0.134485	0.0370993	0	0	0	0	0	0	0	0		93.0137
0	0	0	0	0	0	0	0.00463741	0.0510116	0.208684	0.463741	0.997044	0.505478	0.14376	0.0417367	0	0.00463741	0	0	0	0	0	0		95.2055
0	0	0	0	0	0	0	0	0.0185497	0.171584	0.626051	1.02023	0.445192	0.129848	0.0185497	0	0	0	0	0	0	0	0		97.3973
0	0	0	0	0	0	0	0	0.00927483	0.194771	0.639963	0.881109	0.435917	0.194771	0.00927483	0.00463741	0	0	0	0	0	0	0		99.589
0	0	0	0	0	0	0	0	0.00463741	0.204046	0.695612	0.876471	0.41273	0.180859	0.0231871	0	0	0	0	0	0	0	0		101.781
0	0	0	0	0	0	0	0	0.00463741	0.241146	0.66315	0.95067	0.398818	0.12521	0.00927483	0	0	0	0	0	0	0	0		103.973
0	0	0	0	0	0	0	0	0.00463741	0.264333	0.677063	0.946033	0.417367	0.0973857	0.00927483	0	0	0	0	0	0	0	0		106.164
0	0	0	0	0	0	0	0.00927483	0.0370993	0.264333	0.695612	1.00632	0.347806	0.0510116	0.0185497	0	0	0	0	0	0	0	0		108.356
0	0	0	0	0	0	0	0	0.00927483	0.245783	0.6817	0.987769	0.329256	0.106661	0.00927483	0.00463741	0	0	0	0	0	0	0		110.548
0	0	0	0	0	0	0	0	0.00463741	0.231871	0.718799	1.01559	0.329256	0.0927483	0.0139122	0	0	0	0	0	0	0	0		112.74
0	0	0	0	0	0	0	0	0.0185497	0.185497	0.718799	0.992407	0.361718	0.0973857	0.00463741	0	0	0	0	0	0	0	0		114.932
0	0	0	0	0	0	0	0	0.0278245	0.310707	0.802273	0.983132	0.204046	0.078836	0.00463741	0.00463741	0	0	0	0	0	0	0		117.123
0	0	0	0	0	0	0	0.00927483	0.0510116	0.375631	0.853284	0.936758	0.120573	0.0417367	0	0	0	0	0	0	0	0	0		119.315
0	0	0	0	0	0	0.00927483	0.0231871	0.0417367	0.375631	0.918208	0.885746	0.134485	0.0324619	0.00463741	0	0	0	0	0	0	0	0		121.507
0	0	0	0	0	0	0.00463741	0.0139122	0.0881109	0.454467	0.885746	0.82546	0.106661	0.0185497	0	0	0	0	0	0	0	0	0		123.699
0	0	0	0	0	0	0	0	0.0602864	0.491566	0.93212	0.802273	0.0834735	0.0139122	0	0	0	0	0	0	0	0	0		125.89
0	0	0	0	0	0	0	0.0231871	0.0463741	0.319982	0.885746	0.964582	0.14376	0.0231871	0	0	0	0	0	0	0	0	0		128.082
0	0	0	0	0	0	0	0	0.0510116	0.227233	0.871834	1.07588	0.134485	0.0463741	0.00463741	0	0	0	0	0	0	0	0		130.274
0	0	0	0	0	0	0	0.00927483	0.0231871	0.222596	0.839372	1.1037	0.134485	0.0417367	0	0	0	0	0	0	0	0	0		132.466
0	0	0	0	0	0	0	0.00927483	0.0231871	0.208684	0.78836	1.18718	0.157672	0.0324619	0.0185497	0	0	0	0	0	0	0	0		134.658
0	0	0	0	0	0	0	0	0.0417367	0.185497	0.70025	1.20109	0.194771	0.055649	0.00927483	0	0	0	0	0	0	0	0		136.849
0	0	0	0	0	0	0	0.0139122	0.0278245	0.16231	0.755899	1.23355	0.176222	0.0324619	0.0139122	0	0	0	0	0	0	0	0		139.041
0	0	0	0	0	0	0	0.0139122	0.0231871	0.16231	0.718799	1.22428	0.204046	0.0417367	0.0139122	0	0	0	0	0	0	0	0		141.233
0	0	0	0	0	0	0	0.00927483	0.0231871	0.301432	0.70025	1.06197	0.273607	0.0231871	0.00927483	0	0	0	0	0	0	0	0		143.425
0	0	0	0	0	0	0.00927483	0.00927483	0.0278245	0.231871	0.755899	1.1408	0.222596	0.0324619	0.00927483	0	0	0	0	0	0	0	0		145.616
0	0	0	0	0	0	0.0185497	0.0324619	0.0417367	0.338531	0.658513	1.07124	0.185497	0.0370993	0.0139122	0	0	0	0	0	0	0	0		147.808
																								150

## Sheet: Supp. Fig 7b
Evaluate Supp. Fig 7a for X =
27.2603
29.4521
31.6438
33.8356
36.0274
38.2192
40.411
