# Supplementary material for: Strong repulsive Lifshitz-van der Waals forces on suspended graphene
Source: Nat Commun. 2025 Aug 19;16:7726. doi: 10.1038/s41467-025-63074-1 (PMC12365322; doi:10.1038/s41467-025-63074-1)
Supplement: Supplementary file 3 — Source Data [file 41467_2025_63074_MOESM3_ESM.zip › source_data/ncomms-source-data_supp_figure_8_vaglig.xlsx]

## Sheet: Supp. Fig 8a
F1 (nN)	# Counts Signal	F2 (nN)	# Counts Bkg
-0.0276786	0	-0.0276786	33
-0.0230357	0	-0.0230357	44
-0.0183929	0	-0.0183929	50
-0.01375	0	-0.01375	872
-0.00910714	0	-0.00910714	7428
-0.00446429	0	-0.00446429	15323
0.000178571	0	0.000178571	13169
0.00482143	56	0.00482143	737
0.00946429	331	0.00946429	48
0.0141071	1092	0.0141071	9
0.01875	1104	0.01875	50
0.0233929	315	0.0233929	25
0.0280357	35	0.0280357	2
0.0326786	4	0.0326786	0

## Sheet: Supp. Fig 8b
Supp. Fig 8a
F1 (nN)	# Counts Signal	F2 (nN)	# Counts Bkg
-0.0276786	0	-0.0276786	0
-0.0230357	0	-0.0230357	0
-0.0183929	0	-0.0183929	14
-0.01375	0	-0.01375	270
-0.00910714	0	-0.00910714	2406
-0.00446429	2	-0.00446429	7621
0.000178571	204	0.000178571	23569
0.00482143	511	0.00482143	6317
0.00946429	760	0.00946429	1955
0.0141071	730	0.0141071	353
0.01875	259	0.01875	25
0.0233929	40	0.0233929	1
0.0280357	1	0.0280357	0
0.0326786	0	0.0326786	0
