# Supplementary material for: Strong repulsive Lifshitz-van der Waals forces on suspended graphene
Source: Nat Commun. 2025 Aug 19;16:7726. doi: 10.1038/s41467-025-63074-1 (PMC12365322; doi:10.1038/s41467-025-63074-1)
Supplement: Supplementary file 3 — Source Data [file 41467_2025_63074_MOESM3_ESM.zip › source_data/ncomms-source-data_supp_figure_9_vaglig.xlsx]

## Sheet: Supp. Fig 9a
F1 (nN)	# Counts Signal	F2 (nN)	# Counts Bkg
-0.028587	0	-0.028587	0
-0.0257609	0	-0.0257609	0
-0.0229348	0	-0.0229348	0
-0.0201087	0	-0.0201087	9
-0.0172826	0	-0.0172826	16
-0.0144565	0	-0.0144565	27
-0.0116304	0	-0.0116304	44
-0.00880435	0	-0.00880435	534
-0.00597826	0	-0.00597826	1832
-0.00315217	0	-0.00315217	7025
-0.000326087	17	-0.000326087	11110
0.0025	50	0.0025	10894
0.00532609	156	0.00532609	5323
0.00815217	328	0.00815217	854
0.0109783	684	0.0109783	72
0.0138043	608	0.0138043	16
0.0166304	654	0.0166304	0
0.0194565	227	0.0194565	0
0.0222826	162	0.0222826	0
0.0251087	38	0.0251087	1
0.0279348	13	0.0279348	11
0.0307609	0	0.0307609	18
0.033587	0	0.033587	29

## Sheet: Supp. Fig 9b
F1 (nN)	# Counts Signal	F2 (nN)	# Counts Bkg
-0.028587	0	-0.028587	0
-0.0257609	0	-0.0257609	0
-0.0229348	0	-0.0229348	0
-0.0201087	0	-0.0201087	0
-0.0172826	0	-0.0172826	3
-0.0144565	0	-0.0144565	14
-0.0116304	0	-0.0116304	122
-0.00880435	10	-0.00880435	678
-0.00597826	0	-0.00597826	916
-0.00315217	57	-0.00315217	4752
-0.000326087	115	-0.000326087	8376
0.0025	292	0.0025	11042
0.00532609	391	0.00532609	3941
0.00815217	542	0.00815217	1409
0.0109783	448	0.0109783	471
0.0138043	336	0.0138043	113
0.0166304	204	0.0166304	16
0.0194565	81	0.0194565	2
0.0222826	29	0.0222826	0
0.0251087	2	0.0251087	0
0.0279348	0	0.0279348	0
0.0307609	0	0.0307609	0
0.033587	0	0.033587	0

## Sheet: Supp. Fig 9c
F1 (nN)	# Counts Signal	F2 (nN)	# Counts Bkg
-0.028587	0	-0.028587	1
-0.0257609	0	-0.0257609	11
-0.0229348	0	-0.0229348	17
-0.0201087	3	-0.0201087	38
-0.0172826	11	-0.0172826	44
-0.0144565	8	-0.0144565	109
-0.0116304	8	-0.0116304	201
-0.00880435	23	-0.00880435	349
-0.00597826	66	-0.00597826	607
-0.00315217	165	-0.00315217	1860
-0.000326087	319	-0.000326087	4972
0.0025	592	0.0025	7558
0.00532609	688	0.00532609	5854
0.00815217	576	0.00815217	2435
0.0109783	272	0.0109783	575
0.0138043	80	0.0138043	77
0.0166304	30	0.0166304	8
0.0194565	6	0.0194565	0
0.0222826	1	0.0222826	0
0.0251087	0	0.0251087	0
0.0279348	0	0.0279348	0
0.0307609	0	0.0307609	0
0.033587	0	0.033587	0
